# Supplementary material for: Comparative Genomics on Cultivated and Uncultivated Freshwater and Marine “Candidatus Manganitrophaceae” Species Implies Their Worldwide Reach in Manganese Chemolithoautotrophy
Source: mBio. 2022 Mar 14;13(2):e03421-21. doi: 10.1128/mbio.03421-21 (PMC9040806; doi:10.1128/mbio.03421-21)
Supplement: TABLE S1 [file mbio.03421-21-st001.xlsx]

## Sheet: 16S
Supplementary Table 1. Community analysis of Mn-oxidizing enrichment cultures using partial 16S rRNA gene amplicons.
	Pasadena enrichments (Yu and Leadbetter 2020)			South Africa enrichments (this study)				Santa Barbara enrichments (this study)
Inoculum source	Pasadena drinking water distribution system			South Africa manganese oxide containing rock surface				Santa Barbara iron oxide mat
Growth temperature	32°C	32°C	32°C	28.5°C	28.5°C	32°C	32°C	28.5°C	28.5°C
N source in medium	NO3-	NO3-	NO3-	NH4+	NO3-	NH4+	NO3-	NO3-	NO3-
Taxon (SILVA v138 taxonomy)	#85	#83	#68	#90	#109	#89	#108	#110	#112	Representative seqeuence
d__Bacteria;p__Nitrospirota;c__Leptospirillia;o__Leptospirillales;f__Leptospirillaceae;g__Leptospirillum;s__uncultured_Nitrospirae	0.640804	0.820678	0.915515	0.415405	0.501192	0.563677	0.582996	0.32479	0.227451	GTGTCAGCAGCCGCGGTAAGACAGAGGTGGCAAGCGTTGTTCGGATTTACTGGGCGTAAAGAGAGCGTAGGTGGCCGCATATGTCAGATGTGAAATCCCAGGGCTTAACCCTGGAACGGCATTTGAAACTGTGCGGCTAGAGGACAGGAGGGGGAAGTGGAATTCCCGGTGTAGCGGTGAAATGCGTAGATATCGGGAGGAACACCGGTGGCGAAGGCGGCTTCCTGGACTGTCCCTGACACTGAGGCTCGAAAGCGTGGGTAGCAAACAGGATTAGATACCCTGGTAGTCCACGCCCTAAACGATGGATGCTAAGTGTCGGAGGTATCGATCCCTCCGGTGCCGCACCTAACGGATTAAGCATCCCGCCTGGGGAGTACGGCCGCAAGGTTGAAACTT…
d__Bacteria;p__Proteobacteria;c__Gammaproteobacteria;o__Burkholderiales;f__TRA3-20;g__TRA3-20;__	0.0296754	0	0	0.00807265	0.013911	0.00968992	0.0226721	0	0.0203922	GTGTCAGCAGCCGCGGTAATACGTAGGGTGCAGGCGTTAATCGGAATTACTGGGCGTAAAGCGTGCGCAGGCGGTTTGTTAAGACAGGTGTGAAATCCCCGGGCTTAACCTGGGAATTGCGCTTGTAACTGGCAGGCTAGAGTGTGGCAGAGGGGGGTGGAATTCCACGTGTAGCAGTGAAATGCGTAGATATGTGGAGGAACACCGATGGCGAAGGCAGCCCCCTGGGTTAACACTGACGCTCATGCACGAAAGCGTGGGGAGCAAACAGGATTAGATACCCTGGTAGTCCACGCCCTAAACTATGTCAACTGGTTGTCGGGGAAGAAATTCCTTGGTAACGAAGCTAACGCGTGAAGTTGACCGCCTGGGGAGTACGGCCGCAAGGTTAAAACTTAA…
d__Bacteria;p__Cyanobacteria;c__Sericytochromatia;o__Sericytochromatia;f__Sericytochromatia;g__Sericytochromatia;__	0.0290572	0	0	0	0	0	0	0	0	GTGTCAGCAGCCGCGGTAATACGTAGGATGCAAGCGTTGTCCGGAATTATTGGGCGTAAAGCGAACGTAGGCGGCCTTTTAAGTTTGGTCTTAAAGACCGGGGCTCAACCCCGGGAATGGACTGAATACTGGGAGGCTAGAGGACGTCAGAGGAAGGTGGAATTCCCAGTGTAGCGGTGAAATGCGTAGATATTGGGAGGAACACCAGTGGCGAAAGCGACCTTCTGGGACGTTACTGACGCTGAGGTTCGAAAGCTCGGGGAGCAAACAGGATTAGATACCCTGGTAGTCCGAGCCGTAAACGATGGATACTAGGTGTTGTGGGTATCGACTCCCACAGTGCCGTAGCTAACGCGTTAAGTATCCCGCCTGGGGAGTACGGTCGCAAGACTGAAACTT…
d__Bacteria;p__Bacteroidota;c__Bacteroidia;o__Cytophagales;f__Microscillaceae;__;__	0.0244204	0	0	0	0	0	0	0	0	GTGTCAGCAGCCGCGGTAATACGTAGGTGGCAAGCGTTGTCCGGATTTATTGGGTTTAAAGGGTGCGTAGGTGGTTCCATAAGTCAGTGGTGAAATACGGCAGCTCAACTGTCGAGGTGCCATTGATACTGCGGGACTTGAGTACAGACGAGGTAGGCGGAATTGACGGTGTAGCGGTGAAATGCTTAGATATCGTCAAGAACACCGATAGCGAAGGCAGCTTACTAGACTGTAACTGACACTGAGGCACGAAAGTGTGGGGATCAAACAGGATTAGATACCCTGGTAGTCCACACTGTAAACGATGATTACTCGATGTGTGCGATACACGGCACGCGTCTTAGCAAAAGCGATAAGTAATCCACCTGGGGAGTACGCCCGCAAGGGTGAAACTTAAAT…
d__Bacteria;p__Proteobacteria;c__Gammaproteobacteria;o__Burkholderiales;f__Comamonadaceae;__;__	0.0228748	0.0428692	0.0820935	0.0474268	0.00278219	0.0531561	0.0137652	0.000420168	0.00470588	GTGTCAGCAGCCGCGGTAATACGTAGGGTGCGAGCGTTAATCGGAATTACTGGGCGTAAAGCGTGCGCAGGCGGTGATGTAAGACAGATGTGAAATCCCCGGGCTCAACCTGGGAACTGCATTTGTGACTGCATCGCTGGAGTGCGGCAGAGGGGGATGGAATTCCGCGTGTAGCAGTGAAATGCGTAGATATGCGGAGGAACACCGATGGCGAAGGCAATCCCCTGGGCCTGCACTGACGCTCATGCACGAAAGCGTGGGGAGCAAACAGGATTAGATACCCTGGTAGTCCACGCCCTAAACGATGTCAACTGGTTGTTGGTCCTTCACTGGATCAGTAACGAAGCTAACGCGTGAAGTTGACCGCCTGGGGAGTACGGCCGCAAGGTTGAAACTTAA…
d__Bacteria;p__Proteobacteria;c__Alphaproteobacteria;o__uncultured;f__uncultured;g__uncultured;s__uncultured_Acetobacteraceae	0.0210201	0	0	0	0	0	0	0	0	GTGCCAGCAGCCGCGGTAATACGAAGGGGGCTAGCGTTGTTCGGAATTACTGGGCGTAAAGGGCGCGTAGGCGGTCCTGATCGTCGGATGTGAAAGGCCTGGGCTCAACCTGGGAATGGCATCCGATACGGCGGGACTGGAGTGTGGGAGAGGGTGGTGGAATTCCCAGTGTAGAGGTGAAATTCGTAGATATTGGGGAGAACACCGGTGGCGAAGGCGGCCAACTGGACCACAACTGACGCTGAGGCGCGAAAGCGTGGGGAGCAAACAGGATTAGATACCCTGGTAGTCCACGCTGTAAACGATGCGTGCTAGACGTTGGGAGCCCTAGGCTCTCGGTGTCGTCGCTAACGCTTTAAGCACGCCGCCTGGGGAGTACGGCCGCAAGGTTAAAACTCA…
d__Bacteria;p__Gemmatimonadota;c__Gemmatimonadetes;o__Gemmatimonadales;f__Gemmatimonadaceae;g__uncultured;__	0.0197836	0.0299804	0	0	0	0	0	0	0	GTGTCAGCAGCCGCGGTAATACAGAGGGTGCGAGCGTTGTCCGGAATTACTGGGCGTAAAGGGCGCGTAGGCGGCTTGGTAAGTAGGGGGTGAAATCTGACGGCTCAACCGTCAGACGGCCTTCTAGACTGTCAGGCTGGAGCACGGCAGAGGCTGGTGGAATTCCCGGTGTAGCGGTGGAATGCGTAGAGATCGGGAAGAACATCGGTGGCGAAGGCGGCCAGCTGGGCCGTTGCTGACGCTGAGGCGCGACAGCGTGGGGAGCAAACAGGATTAGATACCCTGGTAGTCCACGCCGTAAACGATGGGCACTAGGCGTCGGGGGGAGCGACCCCCTCGGTGCCGTCGCTAACGCAGTAAGTGCCCCGCCTGGGGAGTACGGCCGCAAGGCTGAAACTC…
d__Bacteria;p__Proteobacteria;c__Alphaproteobacteria;o__Zavarziniales;f__uncultured;g__uncultured;s__uncultured_bacterium	0.0194745	0	0	0	0.0266296	0.00885936	0.0607287	0.0361345	0.04	GTGTCAGCAGCCGCGGTAATACGAAGGGGGCTAGCGTTGTTCGGAATTACTGGGCGTAAAGCGCACGTAGGCGGCGCGTCAAGTCAGGGGTGAAAGGCCTGGGCTCAACCCGGGAACTGCCTTTGAGACTGGCGTGCTGGAGTCCGGAAGAGGGTGGCGGAATTCCCAGTGTAGAGGTGAAATTCGTAGATATTGGGAAGAACACCGGTTGCGAAGGCGGCCACCTGGTCCGGTACTGACGCTGAGGTGCGAAAGCGTGGGGAGCAAACAGGATTAGATACCCTGGTAGTCCACGCCGTAAACGATGAGTGCTAGATGTTGGGGGGTTCCCTCTCAGTGTCGCAGCTAACGCGTTAAGCACTCCGCCTGGGGAGTACGGCCGCAAGGTTAAAACTTAAA…
d__Bacteria;p__Cyanobacteria;c__Vampirivibrionia;o__Obscuribacterales;f__Obscuribacteraceae;g__Obscuribacteraceae;s__uncultured_bacterium	0.0185471	0	0	0	0	0	0	0	0	GTGTCAGCAGCCGCGGTAAGACGTAGGATGCAAGCGTTGTCCGGATTTATTGGGCGTAAAGAGTTCGTAGGCGGTTTGTTAAGTCTGATGTTAAATATCGGGGCTCAACCTCGGGACTGCATTGGATACTGGCAGACTGGAGTACAGTAGAGGCGAGTGGAATTCCCAGTGTAGCGGTGAAATGCGTAGATATTGGGAAGAACACCGGTGGCGCAGGCGACTCGCTGGGCTGTTACTGACGCTGAGGAACGAAAGCCAGGGGAGCAAATGGGATTAGATACCCCAGTAGTCCTGGCTGTAAACGATGGATACTAGGCGTTGCGGGTATCGACCCCCGCAGTGCCGTAGCTAACGCGATAAGTATCCCGCCTGAGTAGTACGGCCGCAAGGTTGAAACTT…
d__Bacteria;p__Actinobacteriota;c__Actinobacteria;o__Micromonosporales;f__Micromonosporaceae;g__Micromonospora;__	0.0163833	0	0	0	0	0	0	0	0	GTGTCAGCAGCCGCGGTAAGACGTAGGGCGCAAGCGTTGTCCGGATTTATTGGGCGTAAAGAGCTCGTAGGCGGCTTGTCGCGTCGACTGTGAAACTCCACGGCTCAACCGTGGGACTGCAGTCGATACGGGCAGGCTAGAGTTCGGTAGGGGAGACTGGAATTCCTGGTGTAGCGGTGAAATGCGCAGATATCAGGAGGAACACCGGTGGCGAAGGCGGGTCTCTGGGCCGATACTGACGCTGAGGAGCGAAAGCGTGGGGAGCGAACAGGATTAGATACCCTGGTAGTCCACGCTGTAAACGTTGGGCGCTAGGTGTGGGGGGCCTCTCCGGTCCTCTGTGCCGCAGCTAACGCATTAAGCGCCCCGCCTGGGGAGTACGGCCGCAAGGCTAAAACT…
d__Bacteria;p__Chloroflexi;c__KD4-96;o__KD4-96;f__KD4-96;g__KD4-96;__	0.0157651	0	0	0	0	0	0	0.0235294	0	GTGTCAGCAGCCGCGGTAATACGTAGGTGGCAAGCGTTGTCCGGATTTACTGGGCGTAAAGAGCGCGCAGGCGGTCGTGCAAGTCGCGTGTGAAAGCCCCCGGCTCAACTGGGGAGGGTCACGCGATACTGCTCGACTCGAAGGCAGGAGAGGGAAGTGGAATTCCCGGTGTAGTGGTGAAATGCGTAGATATCGGGAGGAACACCAGTGGCGAAGGCGACTTCCTGGCCTGTTCTTGACGCTGAGGCGCGAAAGCTAGGGGAGCAAACGGGATTAGATACCCCGGTAGTCCTAGCCGTAAACGATGGACACTAGGTGTTGGTGGTATCAACCCCGCCAGTGCCGAAGCTAACGCATTAAGTGTCCCGCCTGGGGAGTACGGCCGCAAGGCTAAAACTC…
d__Bacteria;p__Proteobacteria;c__Alphaproteobacteria;o__Rhizobiales;f__Amb-16S-1323;g__Amb-16S-1323;s__uncultured_bacterium	0.0151468	0	0	0	0	0	0	0	0	GTGTCAGCAGCCGCGGTAATACGAAGGGGGCTAGCGTTGCTCGGAATCACTGGGCGTAAAGCGCACGTAGGTGGGTCGTTAAGTCGGGGGTGAAATCCTGGAGCTCAACTCCAGAACTGCCTTCGATACTGGCGACCTTGGAGTCCGGGAGAGGTGAGTGGAACTGCGAGTGTAGAGGTGAAATTCGTAGATATTCGCAAGAACACCAGTGGCGAAGGCGGCTCACTGGCCCGGTACTGACACTGAGGTGCGAAAGCGTGGGGAGCAAACAGGATTAGATACCCTGGTAGTCCACGCCGTAAACGATGGAAGCTAGCCGTTGGAGAGCTTGCTCTTCAGTGGCGCAGCTAACGCATTAAGCTTCCCGCCTGGGGAGTACGGTCGCAAGATTAAAACTCA…
d__Bacteria;p__Acidobacteriota;c__Vicinamibacteria;o__Vicinamibacterales;f__Vicinamibacteraceae;g__Vicinamibacteraceae;__	0.0132921	0	0	0.0104272	0	0.00775194	0	0	0.00431373	GTGTCAGCAGCCGCGGTAAGACAGAGGTGGCAAGCGTTGTTCGGATTTACTGGGCGTAAAGAGAGCGTAGGTGGCCGCATATGTCAGATGTGAAATCCCAGGGCTTAACCCTGGAACGGCATTTGAAACTGTGCGGCTAGAGGACAGGAGGGGGAAGTGGAATTCCCGGTGTAGCGGTGAAATGCGTAGATATCTGGAGGAATACCGGTGGCGAAGGCGGCATCCTGGACCATTACTGACGCTGAGGCGCGAAAGCTAGGGGAGCAAACGGGATTAGATACCCCGGTAGTCCTAGCCCTAAACGATGAATACTTGGTGTGGCGGGTATCGATCCCTGCCGTGCCGAAGCTAACGCATTAAGTATTCCGCCTGGGGAGTACGGTCGCAAGGCTGAAACTT…
d__Bacteria;p__Proteobacteria;c__Alphaproteobacteria;o__Caulobacterales;f__Caulobacteraceae;g__Phenylobacterium;__	0.012983	0.0109274	0	0.000336361	0	0	0	0	0	GTGTCAGCCGCCGCGGTAATACGAAGGGGGCTAGCGTTGCTCGGAATTACTGGGCGTAAAGGGCGCGTAGGCGGACAGTTTAGTCAGAGGTGAAAGCCCAGGGCTCAACCTTGGAATTGCCTTTGATACTGGCTGTCTTGAGTTCGGGAGAGGTGAGTGGAATGCCGAGTGTAGAGGTGAAATTCGTAGATATTCGGCGGAACACCAGTGGCGAAGGCGACTCACTGGCCCGATACTGACGCTGAGGCGCGAAAGCGTGGGGAGCAAACAGGATTAGATACCCTGGTAGTCCACGCTGTAAACGATGAGTGCTAGTTGTCGGCATGCATGCATGTCGGTGACGCAGCTAACGCATTAAGCACTCCGCCTGGGGAGTACGGTCGCAAGATTAAAACTTAA…
d__Bacteria;p__Acidobacteriota;c__Vicinamibacteria;o__Vicinamibacterales;f__Vicinamibacteraceae;g__Vicinamibacteraceae;s__uncultured_prokaryote	0.012983	0	0	0	0	0	0	0	0	GTGTCAGCAGCCGCGGTAATACAGAGGTGGCAAGCGTTGTTCGGAATTACTGGGCGTAAAGGGCGCGTAGGCGGCCCTCTAAGTCAGACGTGAAATCCCCCGGCTTAACCTGGGAACTGCGTCTGATACTGGGGGGCTTGAGTATGGGAGAGGGATGTAGAATTCCAGGTGTAGCGGTGAAATGCGTAGATATCTGGAGGAATACCGGTGGCGAAGGCGGCATCCTGGACCATTACTGACGCTGAGGCGCGAAAGCTAGGGGAGCAAACGGGATTAGATACCCCGGTAGTCCTAGCCCTAAACGATGAATACTTGGTGTGGCGGGTATCGATCCCTGCCGTGCCGAAGCTAACGCATTAAGTATTCCGCCTGGGGAGTACGGTCGCAAGGCTGAAACTT…
d__Bacteria;p__Nitrospirota;c__Nitrospiria;o__Nitrospirales;f__Nitrospiraceae;g__Nitrospira;__	0.0120556	0	0	0	0	0	0.0101215	0.0147059	0.0156863	GTGTCAGCAGCCGCGGTAATACGAAGGTGGCAAGCGTTGTTCGGATTTACTGGGCGTAAAGGGAGCGTAGGCGGTTTGGTAAGCCCTCCGGGAAATCTTCGGGCTTAACCCGGAAAGGTCGGAGGGGACTGCCTGGCTAGAGGACGGGAGAGGAGCGCGGAATTCCCGGTGTAGCGGTGAAATGCGTAGAGATCGGGAGGAAGGCCGGTGGCGAAGGCGGCGCTCTGGAACGTTCCTGACGCTGAGGCTCGAAAGCGTGGGGAGCAAACAGGATTAGATACCCTGGTAGTCCACGCCCTAAACGATGGACACTAAGTGTCGGCGGGTTACCGCCGGTGCCGCAGCTAACGCATTAAGTGTCCCGCCTGGGGAGTACGGCCGCAAGGTTGAAACTTAAAT…
d__Bacteria;p__Proteobacteria;c__Gammaproteobacteria;o__Burkholderiales;__;__;__	0.0120556	0	0	0.000336361	0.00317965	0.00166113	0	0	0.000392157	GTGCCAGCAGCCGCGGTAATACGTAGGGTGCGAGCGTTAATCGGAATTACTGGGCGTAAAGCGTGCGCAGGCGGCGCTGTAAGACAGGTGTGAAATCCCCGGGCTTAACCTGGGAACTGCGCTTGTGACTGCAGTGCTTGAGTGCGGCAGAGGGGGGTGGAATTCCACGTGTAGCAGTGAAATGCGTAGAGATGTGGAGGAACACCGATGGCGAAGGCAGCCCCCTGGGTCGACACTGACGCTCATGCACGAAAGCGTGGGGAGCAAACAGGATTAGATACCCTGGTAGTCCACGCCCTAAACGATGTCGACTAGGTGTTGGGGGAGGAGACTTCCTTAGTACCGTAGCTAACGCGTGAAGTCGACCGCCTGGGGAGTACGGCCGCAAGGTTAAAACTC…
d__Bacteria;p__Chloroflexi;c__Chloroflexia;o__Thermomicrobiales;f__JG30-KF-CM45;g__JG30-KF-CM45;__	0.00865533	0	0	0	0	0	0	0	0	GTGTCAGCCGCCGCGGTAATACGTAGGGTCCGAGCGTTGTCCGGAGTTACTGGGCGTAAAGCGCGCGCAGGCGGCTCGGTAAGACTGGCGTGAAAGCCCCCGGCTCAACCGGGGAGGGTCGCTGGTGACTGCCGGGCTTGAAGACAGCAGGGGCAGGTGGAATTCCCGGTGTAGTGGTGAAATGCGTAGAGATCGGGAGGAACACCCGTGGCGAAGGCGGCCTGCTGGGCTGGGCTTGACGCTGAGGCGCGAAGGCGTGGGGAGCGAACGGGATTAGATACCCCGGTAGTCCACGCAGTAAACGATGCCGACTAGGCGTGGGGGGACTTGACCCCTTCCGTGCCGGAGCCAACGCGGTAAGTCGGCCGCCTGGGGAGTACGGCCGCAAGGCTAAAACTT…
d__Bacteria;p__Proteobacteria;c__Gammaproteobacteria;o__Burkholderiales;f__Burkholderiaceae;g__Limnobacter;__	0.00803709	0	0	0	0	0	0	0	0	GTGTCAGCAGCCGCGGTAATACGTAGGGTGCAAGCGTTAATCGGAATTACTGGGCGTAAAGCGTGCGCAGGCGGTTGTGTAAGACAGGTGTGAAATCCCCGGGCTTAACCTGGGAATTGCATTTGTGACTGCACGACTAGAGTGTGTCAGAGGGGGGTGGAATTCCACGTGTAGCAGTGAAATGCGTAGATATGTGGAGGAACACCAATGGCGAAGGCAGCCCCCTGGGATAACACTGACGCTCATGCACGAAAGCGTGGGGAGCAAACAGGATTAGATACCCTGGTAGTCCACGCCCTAAACGATGTCAACTAGTTGTTGGGGATTTACTTCCTTGGTAACGTAGCTAACGCGTGAAGTTGACCGCCTGGGGAGTACGGCCGCAAGGTTAAAACTTAA…
d__Bacteria;p__Actinobacteriota;c__Actinobacteria;o__Micromonosporales;f__Micromonosporaceae;__;__	0.00680062	0	0	0	0	0	0	0	0	GTGCCAGCAGCCGCGGTAAGACGTAGGGCGCAAGCGTTGTCCGGATTTATTGGGCGTAAAGAGCTCGTAGGCGGCTTGTCGCGTCGACTGTGAAACTCCACGGCTCAACCGTGGGACTGCAGTCGATACGGGCAGGCTAGAGTTCGGTAGGGGAGACTGGAATTCCTGGTGTAGCGGTGAAATGCGCAGATATCGGGAGGAACACCGGTGGCGAAGGCGGCTTCCTGGACTGTCCCTGACACTGAGGCTCGAAAGCGTGGGTAGCAAACAGGATTAGATACCCTGGTAGTCCACGCCCTAAACGATGGATGCTAAGTGTCGGAGGTATCGATCCCTCCGGTGCCGCACCTAACGGATTAAGCATCCCGCCTGGGGAGTACGGCCGCAAGGTTGAAACTT…
d__Bacteria;p__Proteobacteria;c__Alphaproteobacteria;o__Rhodobacterales;f__Rhodobacteraceae;__;__	0.00680062	0	0	0	0	0	0	0	0	GTGTCAGCCGCCGCGGTAATACGGAGGGGGCTAGCGTTGTTCGGAATTACTGGGCGTAAAGCGCGCGTAGGCGGACTTCTAAGTCGGGGGTGAAATCCCGGGGCTCAACCCCGGAACTGCCTTCGATACTGGGAGTCTGGAGTTCGAGAGAGGTGAGTGGAATTCCGAGTGTAGAGGTGAAATTCGTAGATATTCGGAGGAACACCAGTGGCGAAGGCGGCTCACTGGCTCGATACTGACGCTGAGGTGCGAAAGCGTGGGGAGCAAACAGGATTAGATACCCTGGTAGTCCACGCCGTAAACTATGAATGCCAGTCGTCGGCAAGCATGCTTGTCGGTGACACACCTAACGGATTAAGCATTCCGCCTGGGGAGTACGGTCGCAAGATTAAAACTTAA…
d__Bacteria;p__Armatimonadota;c__uncultured;o__uncultured;f__uncultured;g__uncultured;s__uncultured_bacterium	0.00587326	0	0	0	0	0	0	0.0163866	0.0164706	GTGTCAGCAGCCGCGGTAATACGTAGGGGGCAAGCGTTATCCGGATTTACTGGGCGTAAAGCGCGCGTAGGCGGAAGTTTAAGTCTGGCCTGAAAGCCCCCGGCTCAACCGGGGAGAGTGGCTGGAAACTGGGCTTCTGGAGGGCGTTAGAGGAGAGTGGAATTCCTGGTGTAGCGGTGAAATGCGTAGATATCAGGAGGAACACCGATGGCGAAGGCAGCTCTCTGGGGCGGCCCTGACGCTGAGGCGCGAAAGCGTGGGGAGCGAACGGGATTAGATACCCCGGTAGTCCACGCCGTAAACGATGGTCACTAGGTGTGTGCGGTATCGACCCCGCACGTGCCGGAGCTAACGTGATAAGTGACCCGCCTGGGGAGTACGGCCGCAAGGTTGAAACTC…
d__Bacteria;p__Proteobacteria;c__Gammaproteobacteria;o__Xanthomonadales;f__Xanthomonadaceae;g__Lysobacter;__	0.00401855	0	0	0	0	0	0	0	0	GTGCCAGCAGCCGCGGTAATACGAAGGGTGCAAGCGTTACTCGGAATTACTGGGCGTAAAGCGTGCGTAGGTGGTTCGTTAAGTCTGATGTGAAAGCCCTGGGCTCAACCTGGGAACTGCATTGGATACTGGCGATCTGGAGTGCGGTAGAGGGGTGCGGAATTCCCGGTGTAGCAGTGAAATGCGTAGATATCGGGAGGAACATCCGTGGCGAAGGCGGCACCCTGGACCAGCACTGACACTGAGGCACGAAAGCGTGGGGAGCAAACAGGATTAGATACCCTGGTAGTCCACGCCCTAAACGATGCGAACTGGATGTTGGGTGCAACTTGGCACTCAGTATCGAAGCTAACGCGTTAAGTTCGCCGCCTGGGAAGTACGGTCGCAAGACTGAAACTT…
d__Bacteria;p__Gemmatimonadota;c__Gemmatimonadetes;o__Gemmatimonadales;f__Gemmatimonadaceae;g__uncultured;s__uncultured_bacterium	0.00370943	0.000840572	0	0	0	0	0	0	0	GTGTCAGCAGCCGCGGTAAGACAGAGGTGGCAAGCGTTGTTCGGATTTACTGGGCGTAAAGGGCGCGTAGGCGGCTTGGTAAGTAGGGGGTGAAATCTGACGGCTCAACCGTCAGACGGCCTTCTAGACTGTCAGGCTGGAGCACGGCAGAGGCTGGTGGAATTCCCGGTGTAGCGGTGGAATGCGTAGAGATCGGGAAGAACATCGGTGGCGAAGGCGGCCAGCTGGGCCGTTGCTGACGCTGAGGCGCGACAGCGTGGGGAGCAAACAGGATTAGATACCCTGGTAGTCCACGCCGTAAACGATGAGTGCTAGGTGTTAGGGGTTTCGATACCCTTGGTGCCGAAGTCAACACAATAAGCACTCCGCCTGGGGAGTACGCTCGCAAGAGTGAAACTT…
d__Bacteria;p__Proteobacteria;c__Alphaproteobacteria;o__uncultured;f__uncultured;g__uncultured;__	0.00340031	0	0	0	0	0	0	0.0012605	0.00156863	GTGCCAGCAGCCGCGGTAATACGAAGGGGGCTAGCGTTGTTCGGAATTACTGGGCGTAAAGGGCGCGTAGGCGGTCCTGATCGTCGGATGTGAAAGGCCTGGGCTCAACCTGGGAATGGCATCCGATACGGCGGGACTGGAGTGTGGGAGAGGGTGGTGGAATTCCCAGTGTAGAGGTGAAATTCGTAGATATTGGGGAGAACACCGGTGGCGAAGGCGGCCAACTGGACCACAACTGACGCTGAGGCGCGAAAGCGTGGGGAGCAAACAGGATTAGATACCCTGGTAGTCCACGCCGTAAACGATGAGTGCTAGATGTTGGGGGGTTCCCTCTCAGTGTCGCAGCTAACGCGTTAAGCACTCCGCCTGGGGAGTACGGCCGCAAGGTTGAAACTCAAA…
d__Bacteria;p__Acidobacteriota;c__Acidobacteriae;o__Bryobacterales;f__Bryobacteraceae;g__Bryobacter;__	0.00278207	0	0	0	0	0	0	0	0	GTGCCAGCAGCCGCGGTAATACGTAGGCAGCAAGCGTTGTTCGGAATTACTGGGCGTAAAGCGTGCGTAGGCGGTGCCTCAAGTTTGGTGTGAAATCTCCCGGCTCAACCGGGAGGGTGCGCCGAAAACTGAGGTGCTCGAGTGTGGGAGAGGTAGGCGGAATTCCTGGTGTAGCGGTGAAATGCGTAGATATCAGGAGGAACACCGGCGGTGTAGACGGCTTACTGGACCATAACTGACGCTGAGGCACGAAAGTGTGGGGAGCAAACAGGATTAGATACCCTGGTAGTCCACACCCTAAACGATGCATACTTGGTGTGAGCCATTCATTTGGTTCGTGCCGGAGCTAACGCGTTAAGTATGCCGCCTGGGGAGTACGGTCGCAAGGCTGAAACTCAA…
d__Bacteria;p__Firmicutes;c__Bacilli;o__Paenibacillales;f__Paenibacillaceae;g__Paenibacillus;__	0.00247295	0.0243766	0	0	0	0	0	0	0	GTGCCAGCAGCCGCGGTAATACGTAGGGGGCAAGCGTTGTCCGGAATTATTGGGCGTAAAGCGCGCGCAGGCGGCCGCTTAAGTTTGGTGTATAAGCCCGGGGCTCAACCCCGGTTCGCACCGAAAACTGGGCGGCTTGAGTGCAGGAGAGGAAAGCGGAATTCCACGTGTAGCGGTGAAATGCGTAGAGATGTGGAGGAACACCAGTGGCGAAGGCGGCTTTCTGGACTGTAACTGACGCTGAGGCGCGAAAGCGTGGGGAGCAAACAGGATTAGATACCCTGGTAGTCCACGCCGTAAACGATGAGTGCTAGGTGTTAGGGGTTTCGATACCCTTGGTGCCGAAGTCAACACAATAAGCACTCCGCCTGGGGAGTACGCTCGCAAGAGTGAAACTTA…
d__Bacteria;p__Proteobacteria;c__Alphaproteobacteria;o__Rhizobiales;f__Hyphomicrobiaceae;g__Pedomicrobium;__	0.00216383	0	0	0.00874538	0	0.00996678	0	0.00210084	0.000784314	GTGTCAGCAGCCGCGGTAATACGAAGGGAGCTAGCGTTGTTCGGAATCACTGGGCGTAAAGCGCACGTAGGCGGATATGCCAGTCAGGGGTGAAATCCCGGAGCTCAACTTCGGAACTGCCCTTGATACAGCATGTCTTGAGTCCGAGAGAGGTGAGTGGAATTCCTAGTGTAGAGGTGAAATTCGTAGATATTAGGAAGAACACCGGTGGCGAAGGCGGCTCACTGGCTCGGTACTGACGCTGAGGTGCGAAAGCGTGGGGAGCAAACAGGATTAGATACCCTGGTAGTCCACGCTGTAAACGATGGATGCTAGCCGTCAGCAAGCATGCTTGTTGGTGGCGCAGCTAACGCATTAAGCATCCCGCCTGGGGAGTACGGCCGCAAGGTTAAAACTTAA…
d__Bacteria;p__Proteobacteria;c__Alphaproteobacteria;__;__;__;__	0.00185471	0	0	0.00336361	0.00437202	0.0163344	0.0461538	0.0382353	0.0368627	GTGTCAGCAGCCGCGGTAATACGAAGGGGGCTAGCGTTGTTCGGAATCACTGGGCGTAAAGCGCGCGTAGGCGGATTGTTAAGTCGGGGGTGAAATCCTGAGGCTCAACCTCAGAACTGCCTTCGATACTGGCAATCTTTGAGTCCGGGAGAGGTGAGTGGAACTCCTAGTGTAGAGGTGAAATTCGTAGATATTAGGAAGAACACCAGTGGCGAAGGCGGCTCACTGGCCCGGTACTGACGCTGATGCGCGAAAGCGTGGGGAGCAAACAGGATTAGATACCCTGGTAGTCCACGCCGTAAACGATGAATGCTAGCCGTCGGTCAGCATGCTGATCGGTGGCGCAGCTAACGCATTAAGCATTCCGCCTGGGGAGTACGGTCGCAAGATTAAAACTCA…
d__Bacteria;p__Actinobacteriota;c__Actinobacteria;__;__;__;__	0.00123648	0	0	0	0	0	0	0	0	GTGCCAGCCGCCGCGGTAATACGAAGGGGGCTAGCGTTGCTCGGAATCACTGGGCGTAAAGAGCTCGTAGGCGGCTTGTCGCGTCGACTGTGAAACTCCACGGCTCAACCGTGGGACTGCAGTCGATACGGGCAGGCTAGAGTTCGGTAGGGGAGACTGGAATTCCTGGTGTAGCGGTGAAATGCGCAGATATCAGGAGGAACACCGGTGGCGAAGGCGGCTTCCTGGACTGTCCCTGACACTGAGGCTCGAAAGCGTGGGTAGCAAACAGGATTAGATACCCTGGTAGTCCACGCCCTAAACGATGGATGCTAAGTGTCGGAGGTATCGATCCCTCCGGTGCCGCACCTAACGGATTAAGCATCCCGCCTGGGGAGTACGGCCGCAAGGTTGAAACTT…
d__Bacteria;p__Bacteroidota;c__Bacteroidia;o__Sphingobacteriales;f__NS11-12_marine_group;g__NS11-12_marine_group;s__uncultured_bacterium	0.00123648	0	0	0	0	0	0	0	0	GTGCCAGCCGCCGCGGTAATACGTAGGATCCGAGCGTTGTCCGGATTTATTGGGTTTAAAGGGTGCGCAGGCGGCCTGATAAGTCAGTGGTGAAAGCCGACAGCTTAACTGTCGAAATGCCATTGATACTGTTGGGCTTGAGTATAGTTGAGGTTGGCGGAATGTAACATGTAGCGGTGAAATGCTTAGATATGTTACAGAACACCGATTGCGAAGGCAGCTGACTAAGCTATTACTGACGCTCATGCACGAAAGCGTGGGGATCAAACAGGATTAGATACCCTGGTAGTCCACGCCGTAAACGTTGATAACTCGATGTTGGCGATATATGGTCAGCGTCTTAGCGAAAGCGTTAAGTTATCCACCTGGGGAGTACGCCGGCAACGGTGAAACTCAAAG…
d__Bacteria;p__Chloroflexi;c__Dehalococcoidia;__;__;__;__	0.00123648	0	0	0	0	0	0	0	0	GTGTCAGCAGCCGCGGTAATACGTAGGGGGCGAGCGTTGTCCGGATTTACTGGGCGTAAAGCGTCCGTAGGCGGCCCACCCAGTCTGGTGTGAAAGCTCCCGGCTCAACCGGGAGAGGTCATCGGATACTAGTGGGCTGGAGGGGAGCAGAGGCAGACGGAATTCCCGGAGTAGTGGTGATATGCGTAGAGACCGGGAGGAACACCGGTGGCGAAGGCGGTCTGCTGGGCTCGCCCTGACGCTGAGGGACGAAAGCGTGGGGAGCGAACCGGATTAGATACCCGGGTAGTCCACGCTGTAAACGATGGGTACTCGGTGTGGGGGGTATCGACCCCCTCCGCGCCCCAGCTAACGCGATAAGTACCCCGCCTGGGGAGTACGGCCGCAAGGCTAAAACTC…
d__Bacteria;p__Chloroflexi;__;__;__;__;__	0.000927357	0	0	0.000336361	0	0	0	0.000420168	0	GTGTCAGCAGCCGCGGTAATACGTAGGTGGCAAGCGTTGTCCGGATTTACTGGGCGTAAAGAGCGCGCAGGCGGTCGTTCAAGTCGCGTGTGAAAGCCCCCGGCTCAACTGGGGAGGGTCACGCGATACTGATCGACTCGAAGGCAGGAGAGGGTAGTGGAATTCCCGGTGTAGTGGTGAAATGCGTAGATATCGGGAGGAACACCGGTGGCGAAGGCGGCTTCCTGGACTGTCCCTGACACTGAGGCTCGAAAGCGTGGGTAGCAAACAGGATTAGATACCCTGGTAGTCCACGCCCTAAACGATGGATGCTAAGTGTCGGAGGTATCGATCCCTCCGGTGCCGCACCTAACGGATTAAGCATCCCGCCTGGGGAGTACGGCCGCAAGGTTGAAACTC…
d__Archaea;p__Halobacterota;c__Methanosarcinia;o__Methanosarciniales;f__ANME-2a-2b;g__ANME-2a-2b;s__uncultured_euryarchaeote	0.000618238	0	0.0010627	0	0	0	0	0	0	GTGCCAGCAGCCGCGGTAACACCGGCGGCCCGAGTGGTAGCCGTTTTTATTGGGTCTAAAGGGTCCGTAGCCGGCCTGATAAGTCCTTTGGGAAATCTGGCAGCTTAACTGTCAGGCTTCTAAGGGATACTGTCAGGCTTGGGACCGGAAGAGGTAAGGGGTACTCCAGGGGTAGGAGTGAAATCTTGTAATCCCTGGGGGACCATCTGTGGCGAAGGCGTCTTACCAGAACGGGTCTGACGGTGAGGGACGAAAGCTGGGGGCGCAAACCGGATTAGATACCCGGGTAGTCCCAGCCGTAAACGATGCTCGCTATGTGTCAGGTACGGTGCGACCGTATCTGGTGCCGTAGGGAAGCCGTGAAGCGAGCCACCTGGGAAGTACGGTCGCAAGACTGAA…
d__Bacteria;p__Bacteroidota;c__Bacteroidia;o__Cytophagales;f__Microscillaceae;g__uncultured;__	0.000618238	0	0	0	0.0202703	0	0.0198381	0	0	GTGTCAGCAGCCGCGGTAATACGTAGGTGGCAAGCGTTGTCCGGATTTATTGGGTTTAAAGGGTGCGTAGGCGGTTTTTTAAGTCAGTGGTGAAATACAGCAGCTCAACTGTTGAGGTGCCATTGATACTGGAAGACTTGAGTACAGACGAGGTATGCGGAATTGACGGTGTAGCGGTGAAATGCATAGATATCGTCAAGAACACCGATAGCGAAGGCAGCATGCTAGGCTGTAACTGACGCTGAGGCACGAAAGTGTGGGGATCAAACAGGATTAGATACCCTGGTAGTCCACACTGTAAACGATGATTACTCGATGTTGGCGATACACAGCCAGCGTCTTAGCAAAAGCGATAAGTAATCCACCTGGGGAGTACGCCGGCAACGGTGAAACTCAAAT…
d__Archaea;p__Thermoplasmatota;c__Thermoplasmata;o__Marine_Benthic_Group_D_and_DHVEG-1;f__Marine_Benthic_Group_D_and_DHVEG-1;g__Marine_Benthic_Group_D_and_DHVEG-1;__	0.000618238	0	0	0	0	0	0	0	0	GTGTCAGCAGCCGCGGTAACACCGGCGGCCCGAGTGGTAGCCGCTATTATTGGGTCTAAAGGGTCCGTAGCCGGTTCGATAAGTCTTCTGGGAAATCTGGTTGCTTAACAATCAGACTGCCAAGAGATACTGTCGAACTTGAGACCGGGAGAGGCTAGAGGTACTCCTGGGGTAGAGGTGAAATTCTGTAATCCTAGGGGGACCACCAGTGGCGAAGGCGTCTAGCTAGAACGGGTCTGACGGTGAGGGTCGAAGCCCTGGGGCACAAACCGGATTAGATACCCGGGTAGTCCAGGGTGTAAACGCTGCTTGCTTGATGTTAGTTGGGCTCCGAGCCCAACTAGTGTCGGAGAGAAGTTGTTAAGCAAGCTGCCTGGGAAGTACGGTCGCAAGGCTGAA…
d__Bacteria;p__Proteobacteria;c__Alphaproteobacteria;o__Rhizobiales;f__Xanthobacteraceae;g__Bradyrhizobium;__	0.000309119	0.0140095	0	0	0	0	0	0	0	GTGCCAGCAGCCGCGGTAATACGAAGGGGGCTAGCGTTGCTCGGAATCACTGGGCGTAAAGGGTGCGTAGGCGGGTCTTTAAGTCAGGGGTGAAATCCTGGAGCTCAACTCCAGAACTGCCTTTGATACTGAAGATCTTGAGTTCGGGAGAGGTGAGTGGAACTGCGAGTGTAGAGGTGAAATTCGTAGATATTCGCAAGAACACCAGTGGCGAAGGCGGCTCACTGGCCCGATACTGACGCTGAGGCACGAAAGCGTGGGGAGCAAACAGGATTAGATACCCTGGTAGTCCACGCCGTAAACGATGAATGCCAGCCGTTAGTGGGTTTACTCACTAGTGGCGCAGCTAACGCTTTAAGCATTCCGCCTGGGGAGTACGGTCGCAAGATTAAAACTTAA…
d__Bacteria;p__Proteobacteria;c__Alphaproteobacteria;o__Rhizobiales;f__Xanthobacteraceae;__;__	0.000309119	0	0	0	0	0.00055371	0.00283401	0.000840336	0	GTGTCAGCCGCCGCGGTAATACGAAGGGGGCTAGCGTTGCTCGGAATTACTGGGCGTAAAGCGCACGTAGGCGGATTGTTAAGTCGGGGGTGAAATCCTGGAGCTCAACTCCAGAACTGCCTTCGAAACTGGCGATCTTGAGTCCGGGAGAGGTGAGTGGAACTGCGAGTGTAGAGGTGAAATTCGTAGATATTCGCAAGAACACCAGTGGCGAAGGCGGCTCACTGGCCCGGTACTGACGCTGATGCGCGAAAGCGTGGGGAGCAAACAGGATTAGATACCCTGGTAGTCCACGCCCTAAACGATGGATGCTAAGTGTCGGAGGTATCGATCCCTCCGGTGCCGCACCTAACGGATTAAGCATCCCGCCTGGGGAGTACGGCCGCAAGGTTGAAACTT…
d__Bacteria;p__Bacteroidota;c__Bacteroidia;o__Chitinophagales;f__Chitinophagaceae;g__Hydrotalea;s__uncultured_bacterium	0	0.0123284	0	0	0	0	0	0	0	GTGTCAGCAGCCGCGGTAATACGGAGGGTGCAAGCGTTATCCGGATTCACTGGGTTTAAAGGGTGCGTAGGCGGGTATGTAAGTCAGTGGTGAAATACCGGAGCTTAACTTCGGAACTGCCATTGATACTATATATCTTGAATATTGTGGAGGTAAGCGGAATATGTCATGTAGCGGTGAAATGCTTAGAGATGACATAGAACACCGATTGCGAAGGCAGCTTGCTACGCAAATATTGACGCTGAGGCACGAAAGCGTGGGGATCAAACAGGATTAGATACCCTGGTAGTCCACGCCCTAAACGATGATTACTCGACATTAGCGATACACAGTTAGTGTCTGAGCGAAAGCATTAAGTAATCCACCTGGGAAGTACGACCGCAAGGTTGAAACTTAAAT…
d__Bacteria;p__Verrucomicrobiota;c__Verrucomicrobiae;o__Opitutales;f__Opitutaceae;g__Lacunisphaera;s__Oleiharenicola_alkalitolerans	0	0.0112076	0	0	0	0	0	0	0	GTGCCAGCAGCCGCGGTAATACAGAGACTGCAAGCGTTATTCGGATTCACTGGGCGTAAAGGGTGCGCAGGCGGCCGTGTGTGTAAGGTGTGAAATCCCGGGGCTCAACCCCGGAACTGCGCCTTAAACTACATGGCTAGAGTATCGGAGAGGGTAGTGGAATTCACGGTGTAGCAGTGAAATGCGTAGATATCGTGAGGAACACCAGAGGCGAAGGCGACTACCTGGACGATTACTGACGCTCAGGCACGAAAGCGTGGGGAGCAAAAGGGATTAGATACCCCTGTAGTCCACGCCCTAAACGGTGCACACTAGGTCTTGGCGGATTCGACCCCTCCAGGGCCCAAGCTAACGCGTTAAGTGTGCCGCCTGAGGACTACGGCCGCAAGGCTAAAACTC…
d__Bacteria;p__Proteobacteria;c__Alphaproteobacteria;o__Rhizobiales;f__Xanthobacteraceae;g__Pseudolabrys;__	0	0.0109274	0	0	0.00516693	0	0.0214575	0	0	GTGTCAGCAGCCGCGGTAATACGAAGGGGGCTAGCGTTGCTCGGAATTACTGGGCGTAAAGCGCACGTAGGCGGACCGATAAGTCGGGGGTGAAATCCTGGAGCTCAACTCCAGAACTGCCTTCGAAACTGCCGGTCTTGAGTTCGGGAGAGGTGAGTGGAACTGCGAGTGTAGAGGTGAAATTCGTAGATATTCGCAAGAACACCAGTGGCGAAGGCGGCTCACTGGCCCGATACTGACGCTGAGGTGCGAAAGCGTGGGGAGCAAACAGGATTAGATACCCTGGTAGTCCACGCCGTAAACGATGAATGCTAGCCGTTGGCGAGCTTGCTCGTCAGTGGCGCAGCTAACGCTTTAAGCATTCCGCCTGGGGAGTACGGTCGCAAGATTAAAACTCAA…
d__Bacteria;p__Proteobacteria;c__Alphaproteobacteria;o__Sphingomonadales;f__Sphingomonadaceae;g__Sphingopyxis;__	0	0.00812553	0	0	0	0	0	0	0	GTGTCAGCAGCCGCGGTAATACGGAGGGAGCTAGCGTTGTTCGGAATTACTGGGCGTAAAGCGCGCGTAGGCGGTTTTTTAAGTCAGAGGTGAAAGCCCAGTGCTCAACACTGGAACTGCCTTTGAAACTGGAAAACTTGAATCTTGGAGAGGTCAGTGGAATTCCGAGTGTAGAGGTGAAATTCGTAGATATTCGGAAGAACACCAGTGGCGAAGGCGACTGACTGGACAAGTATTGACGCTGAGGTGCGAAAGCGTGGGGAGCAAACAGGATTAGATACCCTGGTAGTCCACGCCGTAAACGATGATAACTAGCTGTCCGGGTTCATGGAACTTGGGTGGCGCAGCTAACGCATTAAGTTATCCGCCTGGGGAGTACGGTCGCAAGATTAAAACTTA…
d__Bacteria;p__Firmicutes;c__Bacilli;o__Brevibacillales;f__Brevibacillaceae;g__Brevibacillus;__	0	0.00532362	0	0	0	0	0	0	0	GTGCCAGCCGCCGCGGTAAGACAGAGGTGGCAAGCGTTGTCCGGATTTATTGGGCGTAAAGCGCGCGCAGGCGGTCGGGTAAGTCTGATGTTAAAGCCCGGGGCTCAACCCCGGTTCGCATTGGAAACTGCCTGACTTGAGTGCAGAAGAGGAAAGCGGTATTCCACGTGTAGCGGTGAAATGCGTAGAGATGTGGAGGAACACCAGTGGCGAAGGCGGCTTTCTGGTCTGTAACTGACGCTGAGGCGCGAAAGCGTGGGGAGCAAACAGGATTAGATACCCTGGTAGTCCACGCCGTAAACGATGAGTGCTAGGTGTTGGGGGTTTCAATACCCTCAGTGCCGCAGCTAACGCAATAAGCACTCCGCCTGGGGAGTACGGCCGCAAGGTTGAAACTTA…
d__Bacteria;p__Actinobacteriota;c__Thermoleophilia;o__Gaiellales;f__uncultured;g__uncultured;s__Gaiella_sp.	0	0.00476324	0	0.0221998	0	0.0102436	0	0	0	GTGTCAGCAGCCGCGGTAATACGTAGGGGGCGAGCGTTGTCCGGAATCATTGGGCGTAAAGCGCGTGTAGGCGGCTCGGTCAGTCTGGTGTGAAACCTTGGGGCTCAACCCCAAGCCTGCACTGGATACTGCCGAGCTTGAGTCCGGGAGGGGAGAGCGGAATTCCTAGTGTAGCGGTGAAATGCGCAGATATTAGGAAGAACACCGGTGGCGAAGGCGGCTCTCTGGAACGGTACTGACGCTGAGACGCGAAAGCGTGGGGAGCGAACAGGATTAGATACCCTGGTAGTCCACGCCGTAAACGATGGGCACTAGATGTGGGCGGTGTCGACTCCGTCCGTGTCGAAGCTAACGCATTAAGTGCCCCGCCTGGGGAGTACGGCCGCAAGGCTAAAACTC…
d__Bacteria;p__Firmicutes;c__Bacilli;__;__;__;__	0	0.000840572	0	0	0	0	0	0	0	GTGCCAGCCGCCGCGGTAATACGTAGGGGGCAAGCGTTGTCCGGAATTATTGGGCGTAAAGCGCGCGCAGGCGGCCGCTTAAGTTTGGTGTATAAGCCCGGGGCTCAACCCCGGTTCGCACCGAAAACTGGGCGGCTTGAGTGCAGGAGAGGAAAGCGGAATTCCACGTGTAGCGGTGAAATGCGTAGATATCGGGAGGAACACCGGTGGCGAAGGCGGCTTCCTGGACTGTCCCTGACACTGAGGCTCGAAAGCGTGGGTAGCAAACAGGATTAGATACCCTGGTAGTCCACGCCCTAAACGATGGATGCTAAGTGTCGGAGGTATCGATCCCTCCGGTGCCGCACCTAACGGATTAAGCATCCCGCCTGGGGAGTACGGCCGCAAGGTTGAAACTCA…
d__Archaea;p__Halobacterota;c__Methanosarcinia;o__Methanosarciniales;f__ANME-2a-2b;g__ANME-2a-2b;__	0	0.000560381	0	0	0	0	0	0	0	GTGCCAGCCGCCGCGGTAACACCGGCGGCCCGAGTGGTAGCCGTTTTTATTGGGTCTAAAGGGTCCGTAGCCGGCCTGATAAGTCCTTTGGGAAATCTGACAGCTTAACTGTCAGGCTTCTAAGGGATACTGTCAGGCTTGGGACCGGAAGAGGTAAGGGGTACTCCAGGGGTAGGAGTGAAATCTTGTAATCCCTGGGGGACCATCTGTGGCGAAGGCGCCTTACCAGAACGGGTCCGACGGTGAGGGACGAAAGCTAGGGGAGCAAACCGGATTAGATACCCGGGTAGTCCTAGCTGTAAACGATGCTCGCTAGGTGTCAGACACGGTGCGACCGTGTTTGGTGCCGCAGGGAAGCCGTTAAGCGAGCCACCTGGGGAGTACGGTCGCAAGGCTGAA…
d__Bacteria;p__Bacteroidota;c__Ignavibacteria;o__Ignavibacteriales;f__Ignavibacteriaceae;g__Ignavibacterium;s__Ignavibacterium_album	0	0.000560381	0	0	0	0	0	0	0	GTGCCAGCCGCCGCGGTAATACGTAGGGGGCAAGCGTTGTCCGGATTCACGGGGTGTAAAGGGCGCGCAGGCGGGTTAGCAAGTCAGAGGTGAAATCCTACAGCTTAACTGTAGAACTGCCTTTGAAACTGTTAATCTTGAGTGCGGAAGAGAGAGACGGAATTCCAGGTGTAGCGGTGAAATGCGTAGATATCTGGAAGAACACCAGTTGCGAAGGCGGTCTCTTGGTCCGTTACTGACGCTCAGGCGCGAAAGCGTGGGGAGCAAACAGGATTAGATACCCCGGTAGTCCTAGCCGTAAACGATGTGGACTTGGCGTCGGTGGGGTAAAACCTGTCGGTGCCGTAGCTAACGCGTTAAGTCCACCGCCTGGGGACTACGGCCGCAAGGTTAAAACTC…
d__Bacteria;p__Calditrichota;c__Calditrichia;o__Calditrichales;f__Calditrichaceae;g__Caldithrix;s__uncultured_bacterium	0	0.000560381	0	0	0	0	0	0	0	GTGTCAGCAGCCGCGGTAATACGGAGGGTGCAAGCGTTAATCGGAATTACTGGGCGTAAAGCGCGCGTAGGCGGTTTGATAAGTCGGATGTGAAAGCCTGCGGCTTAACCGCAGAACTGCATTTGAAACTGCTTAGCTTGAGTTCGAGAGAGGGTAGTGGAATTCCCAGTGTAGCGGTGAAATGCGTAGATATTGGGAAGAACACCAGTAGCGAAGGCGGCTACCTGGCTCGCAACTGACGTTAATGCGCGAAAGCGTGGGGAGCAAACAGGATTAGATACCCTGGTAGTCCACGCTGTAAACGATGGGCACTAGGTGTTGGTTAGCCATAGGTTGATCAGTGCCGGAGCAAACGCATTAAGTGCCCCGCCTGGGGAGTACGATCGCAAGGCTGAAACT…
d__Bacteria;p__Firmicutes;c__Bacilli;o__Paenibacillales;f__Paenibacillaceae;__;__	0	0.000560381	0	0	0	0	0	0	0	GTGCCAGCCGCCGCGGTAATACGTAGGGGGCAAGCGTTGTCCGGAATTATTGGGCGTAAAGCGCGCGCAGGCGGCCGCTTAAGTTTGGTGTATAAGCCCGGGGCTCAACCCCGGTTCGCACCGAAAACTGGGCGGCTTGAGTGCAGGAGAGGAAAGCGGAATTCCACGTGTAGCGGTGAAATGCGTAGATATCGGGAGGAACACCGGTGGCGAAGGCGGCTTCCTGGACTGTCCCTGACACTGAGGCTCGAAAGCGTGGGTAGCAAACAGGATTAGATACCCTGGTAGTCCACGCCCTAAACGATGGATGCTAAGTGTCGGAGGTATCGATCCCTCCGGTGCCGCACCTAACGGATTAAGCATCCCGCCTGGGGAGTACGGCCGCAAGGTTGAAACTCA…
d__Bacteria;p__Firmicutes;__;__;__;__;__	0	0.000280191	0	0	0	0	0	0	0	GTGCCAGCCGCCGCGGTAATACGTAGGGGGCAAGCGTTGTCCGGAATTATTGGGCGTAAAGCGCGCGCAGGCGGCCGCTTAAGTTTGGTGTATAAGCCCGGGGCTCAACCCCGGTTCGCACCGAAAACTGGGCGGCTTGAGTGCAGGAGAGGAAAGCGGAATTCCACGTGTAGCGGTGAAATGCGTAGATATCGGGAGGAACACCGGTGGCGAAGGCGGCTTCCTGGACTGTCCCTGACACTGAGGCTCGAAAGCGTGGGTAGCAAACAGGATTAGATACCCTGGTAGTCCACGCCCTAAACGATGGATGCTAAGTGTCGGAGGTATCGATCCCTCCGGTGCCGCACCTAACGGATTAAGCATCCCGCCTGGGGAGTACGGCCGCAAGGTTGAAACTTA…
d__Bacteria;p__Proteobacteria;c__Alphaproteobacteria;o__Sphingomonadales;f__Sphingomonadaceae;__;__	0	0.000280191	0	0	0	0	0	0	0	GTGCCAGCCGCCGCGGTAAGACAGAGGTGGCAAGCGTTGTTCGGATTTACTGGGCGTAAAGAGAGCGTAGGTGGCCGCATATGTCAGATGTGAAATCCCAGGGCTTAACCCTGGAACGGCATTTGAAACTGTGCGGCTAGAGGACAGGAGGGGGAAGTGGAATTCCCGGTGTAGCGGTGAAATTCGTAGATATTCGGAAGAACACCAGTGGCGAAGGCGACTGACTGGACAAGTATTGACGCTGAGGTGCGAAAGCGTGGGGAGCAAACAGGATTAGATACCCTGGTAGTCCACGCCGTAAACGATGATAACTAGCTGTCCGGGTTCATGGAACTTGGGTGGCGCAGCTAACGCATTAAGTTATCCGCCTGGGGAGTACGGTCGCAAGATTAAAACTCA…
d__Bacteria;p__Actinobacteriota;c__Actinobacteria;o__Propionibacteriales;f__Nocardioidaceae;g__Nocardioides;__	0	0	0.000797024	0	0	0	0	0.0012605	0	GTGTCAGCAGCCGCGGTAATACGTAGGGTCCGAGCGTTGTCCGGAATTATTGGGCGTAAAGGGCTCGTAGGCGGTTTGTCGCGTCGGGAGTGAAATCCAGCAGCTTAACTGCTGGCTTGCTTTCGATACGGGCAGACTAGAGGCATGCAGGGGAGAACGGAATTCCTGGTGTAGCGGTGAAATGCGCAGATATCAGGAGGAACACCGGTGGCGAAGGCGGTTCTCTGGGCATGTCCTGACGCTGAGGAGCGAAAGTGTGGGGAGCGAACAGGATTAGATACCCTGGTAGTCCACACCGTAAACGTTGGGCGCTAGGTGTGGGATCCATTCCACGGGTTCCGTGCCGCAGCTAACGCATTAAGCGCCCCGCCTGGGGAGTACGGCCGCAAGGCTAAAACT…
d__Bacteria;p__Acidobacteriota;c__Thermoanaerobaculia;o__Thermoanaerobaculales;f__Thermoanaerobaculaceae;g__Subgroup_23;__	0	0	0.00053135	0	0	0	0	0	0	GTGTCAGCAGCCGCGGTAATACGGAGGGGGCAAGCGTTATTCGGATTTACTGGGCGTAAAGCGCACGTAGGTGGCATGGTAAGTCAAAGGTGAAAGCCCTCGGCTCAACCGAGGAACTGCCTTTGAAACTGCCTTGCTTGAGTCCGGGAGGGGGGAGCGGAATTCCCAGTGTAGCGGTGAAATGCGTAGATACTGGGAGGAACACCGGTGGCGAAGGCGGCTCCCTGGACCGGTACTGACACTGAGGTGCGAAAGCGTGGGTAGCAAACAGGATTAGATACCCTGGTAGTCCACGCCGTAAACGATGGGCACTAGGTGCAGCGGGTGTCGACCCCTGCTGTGCCGTAGTTAACGCATTAAGTGAACCGCCTGGGGAGTACGATCGCAAGATTAAAACTT…
d__Bacteria;p__Chloroflexi;c__Anaerolineae;o__Anaerolineales;f__Anaerolineaceae;g__uncultured;__	0	0	0	0.0094181	0.0206677	0.00664452	0.0129555	0.0890756	0.0623529	GTGTCAGCAGCCGCGGTAACACGTAGGATCCAAGCGTTATCCGGATTTACTGGGCGTAAAGCGCGTGTAGGTGGTCTGTTAAGTTGGGTGTTAAATCTCTCGGCTCAACTGGGAGGTGTCGCTCAAAACTAGCAGACTGGAGGACGGTAGAGGAAGGTGGAATTCCGGGTGTAGTGGTGAAATGCGTAGATATCCGGAGGAACATCAGTGGCGAAGGCGGCCTTCTGGACCGCTCCTGACACTCCAACGCGAAAGCTAGGGGAGCAAACGGGATTAGAAACCCCGGTAGTCCTAGCTGTAAACGATGTGAACTTGGTGTCGGTGGGGTAAAACCTATCGGTGCCGAAGCCAACGCGATAAGTTCACCGCCTGGGGACTACGGCCGCAAGGTTAAAACTT…
d__Bacteria;p__Proteobacteria;c__Gammaproteobacteria;__;__;__;__	0	0	0	0.00336361	0.00278219	0.00664452	0	0.0319328	0.0317647	GTGTCAGCAGCCGCGGTAATACAGAGGGTGCTAGCGTTAATCGGAATTACTGGGCGTAAAGCGCGCGTAGGCGGTCGCGTAAGTTACATGTGAAAGCCCCGGGCTTAACCTGGGAATTGCATGTAAGACTGCGTAACTAGAGTATGGGAGAGGCGGGTAGAATTCCAGGTGTAGCGGTGAAATGCGTAGATATCTGGAGGAATACCGGTGGCGAAGGCGGCCCGCTGGACCAATACTGACGCTGAGGCGCGAAAGCGTGGGTAGCAAACAGGATTAGATACCCTGGTAGTCCACGCCGTAAACGATGAGAACTAGCCGTTGGAGGGCTTGACCCTTTAGTGGCGCAGCTAACGCGATAAGTTCTCCGCCTGGGGAGTACGGCCGCAAGGCTAAAACTTA…
d__Bacteria;p__Acidobacteriota;c__Blastocatellia;__;__;__;__	0	0	0	0	0	0	0	0.0315126	0	GTGTCAGCAGCCGCGGTAATACGGGGGGGGCAAGCGTTGTTCGGAATTACTGGGCGTAAAGGGCGCGTAGGCGGCTTGGAAAGTCGGATGTGAAAGCCCGGGGCTTAACCCCGGAACGTCATTCGATACTGCCGAGCTAGAGTGCGGAAGGGGCAACTGGAATTCCTGGTGTAGCGGTGAAATGCGTAGATATCAGGAGGAACACCTGTGGCGAAGGCGGGTTGCTGGGCCGACACTGACGCTGAGGCGCGAAAGCTAGGGGAGCGAACGGGATTAGATACCCCGGTAGTCCTAGCCCTAAACGATGGATACTTGGTGTGTGGGGTATTTAGTCCCCACGTGCCGGAGCTAACGCGTTAAGTATCCCGCCTGGGGAGTACGGTCGCAAGACTGAAACTT…
d__Bacteria;p__Proteobacteria;c__Alphaproteobacteria;o__uncultured;f__uncultured;g__uncultured;s__uncultured_bacterium	0	0	0	0	0	0	0	0.0260504	0.014902	GTGTCAGCAGCCGCGGTAATACGAAGGGGGCTAGCGTTGTTCGGAATTACTGGGCGTAAAGGGCGCGTAGGCGGCCTTGATAGTTGGGCGTGAAAGGCCTGGGCTTAACCCGGGAACTGCGTTCAATACTGCGAGGCTAGAGTGTGGGAGAGGTTGGTGGAATTCCCAGTGTAGAGGTGAAATTCGTAGATATTGGGAAGAACACCGGTGGCGAAGGCGGCCAACTGGACCACAACTGACGCTGAGGCGCGAAAGCGTGGGGAGCAAACAGGATTAGATACCCTGGTAGTCCACGCTGTAAACTATGTGTGCTTGACGTCGGGGGGCCTAGCCCTTCGGTGTCGGAGCTAACGCGGTAAGCACACCGCCTGGGGAGTACGGTCGCAAGATTAAAACTCA…
d__Bacteria;p__Proteobacteria;c__Gammaproteobacteria;o__Pseudomonadales;f__Pseudomonadaceae;g__Pseudomonas;__	0	0	0	0.0706357	0	0.0409745	0	0.0252101	0.0145098	GTGTCAGCAGCCGCGGTAATACGAAGGGTGCAAGCGTTAATCGGAATTACTGGGCGTAAAGCGCGCGTAGGTGGTTCGTTAAGTTGGATGTGAAAGCCCCGGGCTCAACCTGGGAACTGCATCCAAAACTGGCGAGCTAGAGTATGGCAGAGGGTGGTGGAATTTCCTGTGTAGCGGTGAAATGCGTAGATATAGGAAGGAACACCAGTGGCGAAGGCGACCACCTGGGCTAATACTGACACTGAGGTGCGAAAGCGTGGGGAGCAAACAGGATTAGATACCCTGGTAGTCCACGCCGTAAACGATGTCGACTAGCCGTTGGGATCCTTGAGATCTTAGTGGCGCAGCTAACGCATTAAGTCGACCGCCTGGGGAGTACGGCCGCAAGGTTAAAACTCA…
d__Bacteria;p__WPS-2;c__WPS-2;o__WPS-2;f__WPS-2;g__WPS-2;s__hydrothermal_vent	0	0	0	0	0	0.0155039	0	0.0239496	0	GTGTCAGCAGCCGCGGTAAGACGTAGGGAGCAAGCGTTGTCCGGAATTACTGGGCGTAAAGAGCTCGTAGGCGGGAGCGTGCGTCTGAAAGGAAATCTCAGGGCTCAACTCTGGGGCTTTTTCAGATACGGCGCTTCTTGAGTGTAACAGAGGAAAGCAGAATTCCCGGTGTAGCGGTGAAATGCGTAGATATCGGGAGGAATACCAGTGGCGAAGGCGGCTTTCTGGGTTACCACTGACGCTGAGGAGCGAAAGCGTGGGGAGCGAACGGGATTAGATACCCCGGTAGTCCACGCCGTAAACGATGGATACTAGGTGTAGGAGGTATCGACCCCTTCTGTGCCGCAGCAAACGCATTAAGTATCCCGCCTGGGGAGTACGGTCGCAAGGCTGAAACTC…
d__Bacteria;p__Elusimicrobiota;c__Elusimicrobia;o__Lineage_IV;f__Lineage_IV;g__Lineage_IV;s__uncultured_bacterium	0	0	0	0	0	0	0	0.0222689	0.0207843	GTGTCAGCAGCCGCGGTAAGACATATGGGGCGAGCGTTACTCGGAATTACTAGGCGTAAAGCGTGTGTAGGCGGATGTCTAAGTTCGGTGTGAAATCTCCAGGCTCAACTTGGAGCGGTCGCCGAAGACTGGATGTCTTGAGTGAGGTAGGGGGAACCGGAATTCCAGGTGTAGCGGTGAAATGCGTAGATATCTGGAGGAACACCGGTGGCGAAAGCGGGTTCCTGGGCCTTTACTGACGCTGAGACACGAAAGCTAGGGTAGTAAACAGGATTAGATACCCTGGTAATCCTAGCTGTAAACGATGATGACTAGGTGTGGGAGGTATCGACCCCTCCCGCGCCGTCGCTAACGCATTAAGTCATCCGCCTGGGGAGTACGGCCGCAAGGTTAAAACTT…
d__Bacteria;p__Bacteroidota;c__Kryptonia;o__Kryptoniales;f__BSV26;g__BSV26;s__uncultured_green	0	0	0	0	0	0	0	0.0214286	0.02	GTGTCAGCAGCCGCGGTAATACGTAGGATCCGAGCGTTGTCCGGAATTACTGGGTGTAAAGGGTCTGCAGGCGGGCAAGCAAGTCGGTGGTGAAATCTCTCCGCTCAACGGAGAAACTGCCTTCGATACTGCTTGTCTTGAGTTCGAGAGAGGGTAATGGAATTCATGGTGTAGCGGTGAAATGCGTAGATATCATGAAGAACACCAGTTGCGAAGGCGATTACCTGGCTCGACACTGACGCTCAGGGACGAAAGCGTGGGGATCAAACAGGATTAGATACCCTGGTAGTCCACGCCTTAAACGATGGATGTTCGATGTCAGTCCGCAAGGATTGGTGTCTTAGCTAACGCGTTAAACATCTCACCTGGGGAGTACGATCGCAAGGTTGAAACTTAAAG…
d__Bacteria;p__Actinobacteriota;c__Actinobacteria;o__Corynebacteriales;f__Mycobacteriaceae;g__Mycobacterium;__	0	0	0	0	0	0	0	0.0197479	0	GTGTCAGCAGCCGCGGTAATACGTAGGGTCCGAGCGTTGTCCGGAATTACTGGGCGTAAAGAGCTCGTAGGTGGTTTGTCGCGTTGTTCGTGAAAACTCACAGCTCAACTGTGGGCGTGCGGGCGATACGGGCAGACTGGAGTACTGCAGGGGAGACTGGAATTCCTGGTGTAGCGGTGGAATGCGCAGATATCAGGAGGAACACCGGTGGCGAAGGCGGGTCTCTGGGCAGTAACTGACGCTGAGGAGCGAAAGCGTGGGGAGCGAACAGGATTAGATACCCTGGTAGTCCACGCCGTAAACGGTGGGTACTAGGTGTGGGTTTCCTTCCTTGGGATCCGTGCCGTAGCTAACGCATTAAGTACCCCGCCTGGGGAGTACGGCCGCAAGGCTAAAACT…
d__Bacteria;p__Acidobacteriota;__;__;__;__;__	0	0	0	0	0	0	0	0.0180672	0.00313725	GTGTCAGCAGCCGCGGTAATACGGGGGGGGCAAGCGTTGTTCGGAATTATTGGGCGTAAAGGGCGCGTAGGCGGTCAGACTAAGTCGAATGTAAAATACCAAGGCTTAACCTAGGCAGGTCGTTCGATACTAGTCGACTAGAGTGTGGAAGGGGTTGCTGGAATTCCTGGTGTAGCGGTGAAATGCGTAGATATCAGGAGGAACACCGGAGGCGAAGGCGGGCAACTGGGCCAACACTGACGCTGAGGCGCGAAAGCTAGGGGAGCAAACAGGATTAGATACCCTGGTAGTCCTAGCCTTAAACGATGATGACTTGGTGTGTCGGGTTTTAAGTCCCGGCGTGCCGGAGCTAACGCGATAAGTCATCCGCCTGGGGAGTACGGTCGCAAGACTGAAACT…
d__Bacteria;p__Proteobacteria;c__Gammaproteobacteria;o__PLTA13;f__PLTA13;g__PLTA13;__	0	0	0	0	0	0	0	0.0176471	0	GTGTCAGCAGCCGCGGTAATACAGAGGGTGCGAGCGTTAATCGGAATTACTGGGCGTAAAGCGCACGTAGGTGGCGACGTAAGTCGGGTGTGAAAGCCCCGGGCTCAACCTGGGAACCGCATTCGAGACTGCATTGCTGGAGTACGGAAGAGGAGGGCGGAATTCCCGGTGTAGCGGTGAAATGCGTAGATATCGGGAGGAACATCAGTGGCGAAGGCGGCCCTCTGGTCCAGTACTGACACTCAAGTGCGAAAGCGTGGGGAGCAAACAGGATTAGATACCCTGGTAGTCCACGCCCTAAACGATGACGACTGGATGTCGGAAGGGTCTGCCTTTCGGTGTCGTAGCTAACGCGTTAAGTCGTCCGCCTGGGGAGTACGGCCGCAAGGTTGAAACTTA…
d__Bacteria;p__Planctomycetota;c__Planctomycetes;o__Planctomycetales;f__Schlesneriaceae;g__Planctopirus;s__uncultured_bacterium	0	0	0	0	0	0	0	0.0168067	0	GTGTCAGCAGCCGCGGTAATACGAACTGTGCGAACGTTATTCGGAATCACTGGGCTTAAAGGGTGCGTAGGCGGCTCGTCCAGTCAGGTGTGAAAGCCCCCGGCTCAACCGGGGAACAGCGCTTGAAACTAGCGGGCTCGAGTGAGGTAGGGGACCACGGAACTTCCGGTGGAGCGGTGAAATGTGTAGATATCGGAAGGAACGCCGGTGGCGAAAGCGGTGGTCTGGGCCTTGTCTGACGCTGAGGCACGAAAGCCAGGGGAGTGAACGGGATTAGATACCCCGGTAATCCTGGCCGTAAACACTGAGCACTGGAGGGGAGGGGCTTCGGCCGTTCCCCTCGCAGCGAAAGCGTTAAGTGCTCCGCCTGGGGAGTATGGTCGCAAGGCTGAAACTCAA…
d__Archaea;p__Crenarchaeota;c__Nitrososphaeria;o__Nitrosopumilales;f__Nitrosopumilaceae;g__Nitrosarchaeum;__	0	0	0	0	0	0	0	0.0138655	0.0180392	GTGTCAGCAGCCGCGGTAAAACCAGCACCTCAAGTGGTCAGGATGATTATTGGGCCTAAAGCATCCGTAGCTCGTTTTGTAAGTTTTCGGTTAAATCCATACGCTTAACGTATGGGCTGCCGGGAATACTGCATAACTAGGAAGTGGGAGAGGTAGACGGTACTCGGTAGGAAGGGGTAAAATCCTTTGATCTATTGATGACCACCTGTGGCGAAGGCGGTCTACCAGAACACGTTCGACGGTGAGGGATGAAAGCTGGGGGAGCAAACCGGATTAGATACCCGGGTAGTCCCAGCTGTAAACTATGCAAACTCAGTGATGCATTGGCTTGTGGCCAATGCAGTGCTGCAGGGAAGCCGTTAAGTTTGCCGCCTGGGAAGTACGTACGCAAGTATGAAA…
d__Bacteria;p__Planctomycetota;__;__;__;__;__	0	0	0	0	0	0	0	0.0130252	0	GTGTCAGCAGCCGCGGTAATACGAAGGGAGCAAGCGTTGTTCGGAATCACTGGGCATAAAGCGCACGTAGGCGGCCCGAGTAGTTGAGGATGAAATCCTTGGGCTTAACTCAAGAATTGTTCTCAAAACCTTCGGGCTTGAGTGTAGAAGGGGTAACTGGAATTCCTGGTGGAGCGGTGAAATGCGTAGAGATCAGGAGGAACGCCGGAGGCGAAAGCGAGTTACTGGTCTACCACTGACGCTGAGGTGCGAAAGCTAGGGGAGCAAACAGGATTAGATACCCTGGTAGTCCTAGCCGTAAACGATGGGTACTTGGATGGGGTGCGTGAAGTGTCCCGTTCGGAGCTAATGCGTTAAGTACCCCGCCTGGGGAGTATGGTCGCAAGGCTAAAACTCAAA…
d__Bacteria;p__Actinobacteriota;c__Thermoleophilia;o__Solirubrobacterales;f__Solirubrobacteraceae;g__Conexibacter;s__Conexibacter_sp.	0	0	0	0	0	0	0	0.0113445	0.00392157	GTGTCAGCAGCCGCGGTAATACGTAGGGTGCAAGCGTTGTCCGGAATCATTGGGCGTAAAGCGCGTGTAGGCGGCTTGGTCAGTCAGCTGTGAAAGCCCAGGGCTCAACCCTGGGATGCCGGTTGATACTGCCAAGCTCGAGTCCGGAAGAGGCGAGTGGAATTCCTGGTGTAGCGGTGAAATGCGCAGATATCAGGAGGAACACCAATGGCGAAGGCAGCTCGCTGGGACGTGACTGACGCTGAGACGCGAAAGCGTGGGGAGCAAACAGGATTAGATACCCTGGTAGTCCACGCCGTAAACGATGGGCACTAGGTGTGGGAGGTGTCGACTCCTCCCGTGCCGAAGCTAACGCATTAAGTGCCCCGCCTGGGGAGTACGGTCGCAAGACTAAAACTT…
d__Bacteria;p__Proteobacteria;c__Alphaproteobacteria;o__Thalassobaculales;f__Thalassobaculaceae;g__Thalassobaculum;s__uncultured_bacterium	0	0	0	0.00908174	0.00914149	0	0	0.0105042	0	GTGTCAGCAGCCGCGGTAATACGGAGGGGGCGAGCGTTGTTCGGAATTACTGGGCGTAAAGGGCGCGTAGGCGGTGACGTTAGTCGGGCGTGAAAGCCCCGGGCTCAACCTGGGATGTGCGTTCGATACTGCGTTGCTTGAGAGCGGAAGAGGGTAGTGGAATTCCCAGTGTAGAGGTGAAATTCGTAGATATTGGGAAGAACACCAGTGGCGAAGGCGGCTACCTGGTCCGTTTCTGACGCTGAGGCGCGAAAGCGTGGGGAGCAAACAGGATTAGATACCCTGGTAGTCCACGCCGTAAACGATGAGTGCTAGACGTCGGGAAACTTGTTTCTCGGTGTCGCCGCTAACGCATTAAGCACTCCGCCTGGGGAGTACGGCCGCAAGGTTAAAACTCAA…
d__Bacteria;p__Chloroflexi;c__Anaerolineae;o__Anaerolineales;f__Anaerolineaceae;__;__	0	0	0	0	0	0	0	0.0105042	0.000392157	GTGTCAGCAGCCGCGGTAACACGTAGGATCCAAGCGTTATCCGGATTTACTGGGCGTAAAGCGCGTGTAGGTGGTCTGTTAAGTTGGGTGTTAAATCTCTCGGCTCAACTGGGAGGTGTCGCTCAAAACTAGCAGACTGGAGGACGGTAGAGGAAGGTGGAATTCCGGGTGTAGTGGTGAAATGCGTAGATATCCGGAGGAACATCAGTGGCGAAGGCGGCCTTCTGGACCGCTCCTGACACTCCAACGCGAAAGCTAGGGGAGCAAACGGGATTAGATACCCCGGTAGTCCTAGCCCTAAACGATGGATACTTGGTGTGTGGGGTATTTAGTCCCCACGTGCCGGAGCTAACGCGTTAAGTATCCCGCCTGGGGAGTACGGTCGCAAGACTGAAACTT…
d__Bacteria;p__Gemmatimonadota;c__Gemmatimonadetes;o__Gemmatimonadales;f__Gemmatimonadaceae;g__uncultured;s__uncultured_prokaryote	0	0	0	0	0	0	0	0.0092437	0	GTGTCAGCAGCCGCGGTAATACAGAGGGTGCGAGCGTTGTCCGGAATCACTGGGCGTAAAGGGCGTGTAGGCGGCTTGGTAAGCCGCGTGTGAAAGCCCGGGGCTCAACCCCGGAACGGCACGCGGGACTGTCAGGCTCGAGACTGGTAGAGGCGAGTGGAATTCCTGGTGTAGCGGTGGAATGCGTAGAGATCAGGAAGAACACCGGTGGCGAAGGCGGCTCGCTGGGCCAGTTCTGACGCTGAGGCGCGAAAGCGTGGGGAGCAAACAGGATTAGATACCCTGGTAGTCCACGCCGTAAACGATGGGCACTAGGCGTCGGGGGGAGCGACCCTCCCGGTGCCGTCGCTAACGCAATAAGTGCCCCGCCTGGGGAGTACGGCCGCAAGGTTGAAACTT…
d__Bacteria;p__Proteobacteria;c__Gammaproteobacteria;o__Burkholderiales;f__Nitrosomonadaceae;g__MND1;__	0	0	0	0	0	0	0	0.00882353	0.0380392	GTGTCAGCAGCCGCGGTAATACGTAGGGTGCGAGCGTTAATCGGAATTACTGGGCGTAAAGCGTGCGCAGGCGGCGTCGCAAGTCAGGCGTGAAATCCCCGGGCTTAACCTGGGAATGGCGCTTGAAACTACGGTGCTGGAGTATGGCAGAGGGAGGTGGAATTCCACGTGTAGCGGTGAAATGCGTAGATATGTGGAGGAACACCGATGGCGAAGGCAGCCTCCTGGGCCAATACTGACGCTCATGCACGAAAGCGTGGGGAGCAAACAGGATTAGATACCCTGGTAGTCCACGCCCTAAACGATGTCGACTAGTTGTTGGGGGAGTTAAATCCCTTAGTAACGCAGCTAACGCGTGAAGTCGACCGCCTGGGGAGTACGGTCGCAAGATTAAAACTC…
d__Bacteria;p__Chloroflexi;c__P2-11E;o__P2-11E;f__P2-11E;g__P2-11E;s__uncultured_bacterium	0	0	0	0	0	0	0	0.00840336	0	GTGTCAGCAGCCGCGGTAATACGTAGGTTGCGAGCGTTGTCCGGAATCACTGGGCGTAAAGCGCACGCAGGCGGCCTCGAAAGCCCACGGTGAAATCTCTCGGCCCAACCGAGAGGAGCCCGTGGGAACTCCGGGGCTCAGAAGACGGGAGAGGCGGATGGAATTTCCGGTGTAGCGGTAAAATGCGTAGATACCGGAAGGAACACCAGTGGCGAAAGCGATCCGCTGGCCCGCTCTTGACGCTCAGGTGCGAAAGCTAGGGTAGCGACCGGGATTAGATACCCCGTTAGTCCTAGCCGTAAACGATGGGCACTAGGTGTTGTCGGTATCGACCCCGGCAGTGCCGTAGCTAACGCATTAAGTGCCCCGCCTGGGGAGTACGGCCGCAAGGCTAAAACT…
d__Bacteria;p__Chloroflexi;c__Anaerolineae;o__SBR1031;__;__;__	0	0	0	0.00100908	0	0	0	0.00798319	0	GTGTCAGCAGCCGCGGTAAAACGTAGGAGACAAGCGTTATCCGGAATTACTGGGCGTAAAGCGCGTGTAGGCGGGTTGGTAAGTGGGTCGTGAAAGCCCCTGGCTAAACTGGGGGAGGTCGATTCGGACTGCCAGCCTAGAGTTTCCCAGAGGCAGATGGAATTCCGGGTGTAGTGGTGAAATGCGTAGAGATCCGGAGGAACACCAGTGGCGAAGGCGGTCTGCTGGGGGAGAACTGACGCTGAGACGCGACAGCATGGGGAGCGAACGGGATTAGAAACCCCGGTAGTCCATGCCGTAAACGATGTCGACTAGGCGTTCTTGAGGGGAATACTCTTGGGAGTGCCAAAGCTAACGCGCTAAGTCGGCCGCCTGGGGAGTACGATCGCAAGGTTAAAA…
d__Bacteria;p__Chloroflexi;c__Anaerolineae;o__SBR1031;f__A4b;g__A4b;__	0	0	0	0	0.00556439	0	0.0263158	0.00714286	0	GTGTCAGCAGCCGCGGTAAAACGTAGGAGACGAGCGTTATCCGGAATTACTGGGCGTAAAGCGCGAGTAGGCGGAAGTGCAAGTCTTTTGTGAAAGCTCCTGGCTAAACTGGGAGAGGTCGAAAGATACTGCACATCTGGAGTATGGAAGAGGGGTGCGGAATTCCGGGTGTAGTGGTGAAATGCGTAGATATCCGGAGGAACACCAGTGGCGAAGGCGGCACCCTGGTCCAAGACTGACGCTAAGACGCGAAAGCATGGGGAGCGAACGGGATTAGAAACCCCGGTAGTCCATGCCGTAAACGATGCCGACTAGGTGTTCGTGTGGGGAAAACCCATGTGAGTGCCGAAGCCAACGCGATAAGTCGGCCGCCTGGGGAGTACGGTCGCAAGGCTAAAA…
d__Bacteria;p__Planctomycetota;c__Phycisphaerae;o__Phycisphaerales;f__Phycisphaeraceae;g__I-8;s__uncultured_Planctomycetales	0	0	0	0	0	0	0	0.00714286	0.0223529	GTGTCAGCAGCCGCGGTAATACAGAGGTCTCGAGCGTTAATCGGAATCACTGGGCTTAAAGCGTACGCAGGCGGACCGGTAAGTACTTTGTGAAATCCCTCGGCTCAACCGAGGAACTGCTTGGTATACTGCCGGTCTTGAGCATGGTAGAGGCGGTCGGAACGATAGGTGGAGCGGTGAAATGCGTAGATATCTATCGGAACGCCGAAGGTGAAGACAGGCCGCTGGGCCATTGCTGACGCTCAGGTACGAAAGCGTGGGGAGCGAACGGGATTAGATACCCCGGTAGTCCACGCCCTAAACGATGTGCACTAGATCAGGGAGGTTCTGATACCCTCCGGGTCGAAGCAAAAGTGTTAAGTGCACCGCCTGGGGAGTACGGTCGCAAGGCTAAAACTC…
d__Bacteria;p__Proteobacteria;c__Alphaproteobacteria;o__Azospirillales;f__Azospirillaceae;g__Azospirillum;s__uncultured_Alphaproteobacteria	0	0	0	0	0	0	0	0.00714286	0	GTGTCAGCAGCCGCGGTAATACGAAGGGGGCTAGCGTTGTTCGGAATTACTGGGCGTAAAGGGCGCGTAGGCGGCCTGTTTAGTCAGAAGTGAAAGCCCCGGGCTCAACCTGGGAACAGCTTTTGATACTGGCAGGCTTGAGTTCCGGAGAGGATGGTGGAATTCCCAGTGTAGAGGTGAAATTCGTAGATATTGGGAAGAACACCGGTGGCGAAGGCGGCCATCTGGACGGACACTGACGCTGAGGCGCGAAAGCGTGGGGAGCAAACAGGATTAGATACCCTGGTAGTCCACGCCGTAAACGATGAGTGCTAGACGCTGGGGGGCTTGCCTTTCGGTGTCGCAGCTAACGCATTAAGCACTCCGCCTGGGGAGTACGGCCGCAAGGTTAAAACTTAA…
d__Bacteria;p__Proteobacteria;c__Gammaproteobacteria;o__Burkholderiales;f__Burkholderiaceae;__;__	0	0	0	0	0	0	0	0.00714286	0	GTGTCAGCCGCCGCGGTAATACGTAGGGTCCGAGCGTTAATCGGAATTACTGGGCGTAAAGCGTGCGCAGGCGGTTTTGTAAGACAGATGTGAAATCCCCGGGCTTAACCTGGGAATTGCATTTGTGACTGCAAGGCTAGAGTGTGTCAGAGGGGGGTAGAATTCCACGTGTAGCAGTGAAATGCGTAGAGATGTGGAGGAATACCGATGGCGAAGGCAGCCCCCTGGGATAACACTGACGCTCATGCACGAAAGCGTGGGGAGCAAACAGGATTAGATACCCTGGTAGTCCACGCCCTAAACGATGTCAACTAGTTGTTGGGGATTCATTTCCTTAGTAACGAAGCTAACGCATGAAGTTGACCGCCTGGGGAGTACGGTCGCAAGATTAAAACTTAA…
d__Bacteria;p__Bacteroidota;c__Ignavibacteria;o__Ignavibacteriales;f__Ignavibacteriaceae;g__Ignavibacterium;s__uncultured_bacterium	0	0	0	0	0	0	0	0.00672269	0.0160784	GTGTCAGCAGCCGCGGTAATACGTAGGGGGCAAACGTTGTCCGGATTTACTGGGTGTAAAGGGCGCGCAGGCGGGTTTGTAAGTCAGAGGTGAAATCCTGCGGCTCAACCGCAGAACTGCCTTTGATACTGCAAACCTAGAGTACAGAAGAGAGAAGCAGAATTCCAGGTGTAGTAGTGAAATACGTAGATATCTGGAAGAATACCGGCGGCGAAGGCGGCTTCTTGGTCTGTAACTGACGCTGAGGCGCGAAAGCGTGGGTAGCAAACAGGATTAGATACCCTGGTAGTCCACGCTGTAAACGATGAATACTAGGTGTCGGGTTAAAAGCTCGGCGTCGCAGCAAACGCATTAAGTATTCCACCTGGGGAGTACGATCGCAAGGTTGAAACTTAAAGA…
d__Bacteria;p__Proteobacteria;c__Alphaproteobacteria;o__Rhizobiales;f__Devosiaceae;__;__	0	0	0	0	0	0.00359911	0.01417	0.00588235	0.00627451	GTGTCAGCAGCCGCGGTAATACGAAGGGGGCTAGCGTTGTTCGGATTTACTGGGCGTAAAGCGCACGTAGGCGGATCGTTAAGTCGGGGGTGAAATCCCGGGGCTCAACCCCGGAACTGCCTTCGATACTGGCGATCTCGAGTCCGGAAGAGGTGAGTGGAACTCCTAGTGTAGAGGTGGAATTCGTAGATATTAGGAAGAACACCAGTGGCGAAGGCGGCTCACTGGTCCGGTACTGACGCTGAGGTGCGAAAGCGTGGGGAGCAAACAGGATTAGATACCCTGGTAGTCCACGCCGTAAACTATGAGAGCTAGCCGTTGGAGGGTTTACCCTTCAGTGGCGCAGCTAACGCATTAAGCTCTCCGCCTGGGGAGTACGGTCGCAAGATTAAAACTTAA…
d__Bacteria;p__Bacteroidota;c__Bacteroidia;__;__;__;__	0	0	0	0.000336361	0	0.00055371	0	0.00504202	0	GTGTCAGCCGCCGCGGTAATACGGAGGGTGCAAGCGTTATCCGGATTCATTGGGTTTAAAGGGTGCGCAGGCGGAGCTTTAAGTCAGTGGTGAAAGCCTCCCGCTTAACGGGAGAACTGCCATTGATACTGAAGTTCTTGAATCTGGTTGATGTGGGCGGAATGTGTCATGTAGCGGTGAAATGCTTAGATATGACACAGAACACCGATCGCGTAGGCAGCTCACAAAGCCAGTATTGACGCTCAGGCACGAAAGCGTGGGGAGCAAACAGGATTAGATACCCTGGTAGTCCACGCTGTAAACGTTGATCACTTGACATTGGCGATATACGGTCAGTGTCCCAGAGAAATTGTTTAGTGATCCACCTGGGGAGTACGCCGGCAACGGTGAAACTCAAAT…
d__Bacteria;p__Bacteroidota;c__Kryptonia;o__Kryptoniales;f__BSV26;g__BSV26;__	0	0	0	0	0	0	0	0.00504202	0.00431373	GTGTCAGCAGCCGCGGTAATACGTAGGATCCGAGCGTTGTCCGGAATTACTGGGTGTAAAGGGTCTGCAGGCGGGCAAGCAAGTCGGTGGTGAAATCTCTCCGCTCAACGGAGAAACTGCCTTCGATACTGCTTGTCTTGAGTTCGAGAGAGGGTAATGGAATTCATGGTGTAGCGGTGAAATGCGTAGATATCATGAAGAACACCAGTTGCGAAGGCGATTACCTGGCTCGACACTGACGCTCAGGGACGAAAGCGTGGGGATCAAACAGGATTAGATACCCTGGTAGTCCACGCCTTAAACGATGTCGACTGGTTGTTGGGGGTTTGACACTCTCAGTAACGAAGCTAACGCGTGAAGTCGACCGCCTGGGGAGTACGGCCGCAAGGTTAAAACTCA…
d__Bacteria;p__Proteobacteria;c__Alphaproteobacteria;o__Rhizobiales;f__Rhizobiales_Incertae_Sedis;g__Bauldia;__	0	0	0	0	0	0	0	0.00462185	0.00156863	GTGTCAGCAGCCGCGGTAATACGAAGGGGGCTAGCGTTGTTCGGAATCACTGGGCGTAAAGCGCATGCAGGCGGATCGTTAAGTCGGGGGTGAAAGCCCGAGGCTCAACCTCGGAACTGCCCTCGATACTGGCGATCTTGAGTCCGGGAGAGGTGAGTGGAACTGCGAGTGTAGAGGTGAAATTCGTAGATATTCGCAAGAACACCAGTGGCGAAGGCGGCTCACTGGCCCGGTACTGACGCTGATATGCGAAAGCGTGGGGAGCAAACAGGATTAGATACCCTGGTAGTCCACGCCGTAAACGATGAATGCTAGCCGTCGGACAGCTTGCTGTTCGGTGGCGCACCTAACGGATTAAGCATTCCGCCTGGGGAGTACGGTCGCAAGATTAAAACTTAA…
d__Bacteria;p__Actinobacteriota;c__Acidimicrobiia;o__IMCC26256;f__IMCC26256;g__IMCC26256;__	0	0	0	0	0	0	0	0.00336134	0.00196078	GTGTCAGCAGCCGCGGTAATACGTAGGGGGCAAGCGTTGTCCGGATTTATTGGGCGTAAAGAGCTCGTAGGCGGTTCGACAAGTCGACTGTGAAATCTCCACGCTCAACGTGGAGGGGTCAGTCGAGACTGTCGTGACTCGAGTCCGGTAGGGGAGTGTGGAATTCCCGGTGTAGCGGTGAAATGCGCAGAGATCGGGAGGAACACCCGTAGCGAAGGCGGCACTCTGGGCCGGTACTGACGCTGAGGAGCGAAAGCGTGGGGAGCAAACAGGATTAGATACCCTGGTAGTCCACGCCGTAAACGTTGGGCACTAGGTGTGGGACTCTATCGACGGGTTCCGTGCCGTAGCTAACGCATTAAGTGCCCCGCCTGGGGAGTACGGCCGCAAGGCTAAAAC…
d__Bacteria;p__Planctomycetota;c__Phycisphaerae;o__Phycisphaerales;f__Phycisphaeraceae;g__SM1A02;s__uncultured_Planctomycetales	0	0	0	0	0	0	0	0.00294118	0	GTGTCAGCAGCCGCGGTAATACGAGGGGCCCAAGCGTTAATCGGAATCACTGGGCTTAAAGGGTGCGCAGGCGGACCTGAAAGCATCTCGTGAAAGCCCCCGGCTCAACCGGGGAATTGCGGGGTGAACTACAGGTCTTGAGACAGGTAGGGGCAGACGGAACTGTCGGTGGAGCGGTGAAATGCTTAGATATCGACAGGAACGCCAATGGCGAAGGCAGTCTGCTGGGCCTGTTCTGACGCTCAGGCACGAAAGCGTGGGGAGCAAACAGGATTAGATACCCTGGTAGTCCACGCCGTAAACGATGTGCACTAGATCTAGGTGGCTCTCACGCCTTCTCGGTCGAAGGAAAACCGTTAAGTGCACCGCCTGGGGAGTACGGTCGCAAGGCTAAAACTC…
d__Bacteria;p__Proteobacteria;c__Alphaproteobacteria;o__Reyranellales;f__Reyranellaceae;g__Reyranella;__	0	0	0	0	0	0	0	0.00294118	0	GTGTCAGCCGCCGCGGTAAGACGAAGGGGGCTAGCGTTGTTCGGAATTACTGGGCGTAAAGCGAGTGTAGGTGGTTGTCCAAGTTGGATGTGAAAGCCTTGAGCTCAACTCAAGAAATGCATTCAGGACTGGATGACTAGAGGACCGGAGAGGATAGTGGAATTCCCAGTGTAGTGGTGAAATACGTAGAGATTGGGAAGAACACCAGTGGCGAAGGCGGCTATCTGGACGGTTTCTGACACTAAGACTCGAAAGCGTGGGGAGCAAACAGGATTAGATACCCTGGTAGTCCACGCCGTAAACGATGGGTGCTAGACGTTGGCGAGCTTGCTCGTCAGTGTCGCAGCTAACGCGTTAAGCACCCCGCCTGGGGAGTACGGCCGCAAGGTTGAAACTTAA…
d__Bacteria;p__Proteobacteria;c__Gammaproteobacteria;o__Tenderiales;f__Tenderiaceae;g__Candidatus_Tenderia;s__uncultured_Chromatiaceae	0	0	0	0.016818	0	0	0	0.00252101	0.00470588	GTGTCAGCAGCCGCGGTAATACGGAGGGTGCAAGCGTTAATCGGAATTACTGGGCGTAAAGCGCGCGTAGGCGGTCTTGTAAGTCGGATGTGAAATCCCCGGGCTTAACCTGGGAACTGCACTCGATACTGCGAGGCTAGAGTATGGAAGAGGGAAGGGGAATTCCGGGTGTAGCGGTGAAATGCGTAGATATCCGGAGGAACACCAGTGGCGAAGGCGCCTTCCTGGGCCAATACTGACGCTGAGGCGCGAAAGCGTGGGGAGCAAACAGGATTAGATACCCTGGTAGTCCACGCCCTAAACGATGTCGATTAGCCGTTGGGATCATTTAAGGTCTTAGTGGCGCAGCTAACGCGATAAATCGACCGCCTGGGGAGTACGGCCGCAAGGTTAAAACTC…
d__Bacteria;p__Proteobacteria;__;__;__;__;__	0	0	0	0.00134544	0	0.000830565	0	0.00252101	0.000392157	GTGTCAGCAGCCGCGGTAATACAGAGGGTGCTAGCGTTAATCGGAATTACTGGGCGTAAAGCGCGCGTAGGCGGTCGCGTAAGTTACATGTGAAAGCCCCGGGCTTAACCTGGGAATTGCATGTAAGACTGCGTAACTAGAGTATGGGAGAGGCGGGTAGAATTCCAGGTGTAGCGGTGAAATGCGTAGATATCTGGAGGAATACCGGTGGCGAAGGCGGCCCGCTGGACCAATACTGACGCTGAGGCGCGAAAGCGTGGGTAGCAAACAGGATTAGATACCCTGGTAGTCCACGCCGTAAACGATGAATGCTAGCCGTCGGCCAGCATGCTGGTCGGTGGCGCAGCCAACGCAATAAGCATTCCGCCTGGGGAGTACGATCGCAAGATTAAAACTTAA…
d__Bacteria;p__Chloroflexi;c__Anaerolineae;o__SBR1031;f__SBR1031;g__SBR1031;s__uncultured_bacterium	0	0	0	0	0	0	0	0.00252101	0	GTGTCAGCAGCCGCGGTAAAACGTAGGAGGCGAGCGTTATCCGGATTTACTGGGCGTAAAGCGCGTGCAGGCGGTTAGTTAAGTCGTGCGTGAAAGCTCCCTGGCTCAACCGGGAGAGGTCGTGCGATACTGGCTGACTGGAGACGGAGAGAGGCAAGTGGAATTCCGGGTGTAGTGGTGAAATGCGTAGATATCCGGAGGAACACCAGTGGCGAAGGCGACTTGCTGGCTCCGATCTGACGCTCAGACGCGAAAGCATGGGGAGCGAACGGGATTAGAAACCCCGGTAGTCCATGCCGTAAACGATGCCAACCAGGCGTTGGGGGTTTGCGCCTTCAGTGCCGAAGCAAACGCGATAAGTTGGCCGCCTGGGGACTACGGTCGCAAGGCTAAAACTCA…
d__Bacteria;p__Desulfobacterota;c__uncultured;o__uncultured;f__uncultured;g__uncultured;s__uncultured_sludge	0	0	0	0	0	0	0	0.00252101	0.00509804	GTGTCAGCAGCCGCGGTAATACGGAGGGTGCGAGCGTTGTTCGGAATCACTGGGCGTAAAGCGCGTGTAGGCGGTCCGTTAAGTCTGATGTGAAAGCCCGGGGCTCACCCCCGGAAGTGCATTGGAAACTGACGGACTGGAGTCCCGGAGAGGAGGGTGGAATTCCTGGTGTAGCGGTGAAATGCGTAGATATCAGGAGGAACACCGGTGGCGAAGGCGGCCCTCTGGACGGTGACTGACGCTGAGACGCGAAAGCGTGGGGAGCAAACAGGATTAGATACCCTGGTAGTCCACGCTGTAAACGATGAGCACTAGGTGTCGCGGGTATTGACCCCTGCGGTGCCGTAGCTAACGCATTAAGTGCTCCGCCTGGGGACTACGGCCGCAAGGTTAAAACTT…
d__Bacteria;p__Nitrospirota;__;__;__;__;__	0	0	0	0.00134544	0	0	0	0.00210084	0.00588235	GTGTCAGCAGCCGCGGTAAGACAGAGGTGGCAAGCGTTGTTCGGATTTACTGGGCGTAAAGAGAGCGTAGGTGGCCGCATATGTCAGATGTGAAATCCCAGGGCTTAACCCTGGAACGGCATTTGAAACTGTGCGGCTAGAGGACAGGAGGGGGAAGTGGAATTCCCGGTGTAGCGGTGAAATGCGTAGATATCGGGAGGAACACCGGTGGCGAAGGCGGCTTCCTGGACTGTCCCTGACACTGAGGCTCGAAAGCGTGGGTAGCAAACAGGATTAGATACCCTGGTAGTCCACGCCCTAAACGATGGACACTAAGTGTCGGCGGGTTACCGCCGGTGCCGCAGCTAACGCATTAAGTGTCCCGCCTGGGGAGTACGGCCGCAAGGTTGAAACTCAAAG…
d__Bacteria;p__Acidobacteriota;c__Blastocatellia;o__11-24;f__11-24;g__11-24;__	0	0	0	0	0	0	0	0.00210084	0.00862745	GTGTCAGCAGCCGCGGTAATACAGAGGTGGCAAGCGTTGTTCGGAATTACTGGGCGTAAAGCGCGTGTAGGCGGCTCTTCAAGTCAGGCGTGAAAGCCCCGGGCTCAACTCGGGAACTGCGCTTGATACTGTCGAGCTAGAGTGTGGAAGGGGCGATTGGAATTCCGTGTGTAGCGGTGAAATGCGTAGATATACGGAGGAACACCAGAGGCGAAGGCGGATCGCTGGGCCAACACTGACGCTGAGACGCGAAAGCTAGGGTAGCAAACGGGATTAGATACCCCGGTAGTCCTAGCCTTAAACGATGCTGACTTGGTGTCCCCGGTTTTAAGTCCGGGGGTGTCGGAGCTAACGCGTTAAGTCAGCCGCCTGGGGAGTACGGTCGCAAGGCTGAAACTT…
d__Bacteria;p__Bacteroidota;c__Bacteroidia;o__Chitinophagales;f__Chitinophagaceae;g__Sediminibacterium;__	0	0	0	0	0	0	0	0.00210084	0	GTGTCAGCAGCCGCGGTAATACGGAGGGTGCAAGCGTTATCCGGATTCACTGGGTTTAAAGGGTGCGTAGGCGGGCAGGTAAGTCAGTGGTGAAATCCTGGAGCTTAACTCCAGAACTGCCATTGATACTATCTGTCTTGAATATTGTGGAGGTAAGCGGAATATGTCATGTAGCGGTGAAATGCTTAGATATGACATAGAACACCTATTGCGAAGGCAGCTTACTACGCATATATTGACGCTGAGGCACGAAAGCGTGGGGATCAAACAGGATTAGATACCCTGGTAGTCCACGCCCTAAACGATGGATACTCGACATACGCGATACACTGTGTGTGTCTGAGCGAAAGCATTAAGTATCCCACCTGGGAAGTACGACCGCAAGGTTGAAACTTAAAT…
d__Bacteria;p__Chloroflexi;c__Anaerolineae;__;__;__;__	0	0	0	0	0	0	0	0.00210084	0.000784314	GTGTCAGCCGCCGCGGTAATACAGAGGGTGCTAGCGTTAATCGGAATTACTGGGCGTAAAGAGCGCGCAGGCGGTCGTGCAAGTCGCGTGTGAAAGCCCCCGGCTCAACTGGGGAGGGTCACGCGATACTGCTCGACTCGAAGGCAGGAGAGGGAAGTGGAATTCCCGGTGTAGTGGTGAAATGCGTAGATATCTGGGAGAACACCCGTGGCGAAGGCGGGCATCTGGGGGATACCTGACGCTGAGGCGCGAAAGCTAGGGGAGCGAACGGGATTAGAAACCCCGGTAGTCCTAGCTGTAAACGATGTGAACTTGGTGTCGGTGGGGTAAAACCTATCGGTGCCGAAGCCAACGCGATAAGTTCACCGCCTGGGGACTACGGCCGCAAGGTTAAAACTC…
d__Bacteria;p__Nitrospirota;c__Leptospirillia;o__Leptospirillales;f__Leptospirillaceae;g__Leptospirillum;__	0	0	0	0	0	0	0	0.00210084	0.00509804	GTGTCAGCAGCCGCGGTAAGACAGAGGTGGCAAGCGTTGTTCGGATTTACTGGGCGTAAAGAGAGCGTAGGTGGCCGCATATGTCAGATGTGAAATCCCAGGGCTTAACCCTGGAACGGCATTTGAAACTGTGCGGCTAGAGGACAGGAGGGGGAAGTGGAATTCCCGGTGTAGCGGTGAAATGCGTAGATATCGGGAGGAACACCGGTGGCGAAGGCGGCTTCCTGGACTGTCCCTGACACTGAGGCTCGAAAGCGTGGGTAGCAAACAGGATTAGATACCCTGGTAGTCCACGCCCTAAACGATGACGACTGGATGTCGGAAGGGTCTGCCTTTCGGTGTCGTAGCTAACGCGTTAAGTCGTCCGCCTGGGGAGTACGGCCGCAAGGTTGAAACTCA…
d__Bacteria;p__Acidobacteriota;c__Acidobacteriae;o__Elev-16S-1166;f__Elev-16S-1166;g__Elev-16S-1166;s__uncultured_bacterium	0	0	0	0	0	0	0	0.00168067	0	GTGTCAGCAGCCGCGGTAATACGTAGGCAGCAAACGTTGTTCGGAATTATTGGGCGTAAAGAGTGTGTAGGCGGCCCTGTAAGTTTGGTGTGAAATCTCCCGGCTCAACTGGGAGGGTGCGCCGAATACTGCAGGGCTTGAGTACTGGAGAGGATAGCGGAATTCCTGGTGTAGCGGTGAAATGCGTAGATATCAGGAGGAACACCGGCGGTGTAGACGGCTATCTGGACAGTCACTGACGCTGAGACACGAAAGCGTGGGTAGCAAACAGGATTAGATACCCTGGTAGTCCACGCCCTAAACGATGCATACTTGGTGTGAGTCCTTCATTGGATTCGTGCCGGAGCTAACGCGTTAAGTATGCCGCCTGGGGAGTACGGTCGCAAGGCTGAAACTTAA…
d__Bacteria;p__Actinobacteriota;c__Thermoleophilia;o__Solirubrobacterales;f__67-14;g__67-14;s__metagenome	0	0	0	0	0	0	0	0.00168067	0	GTGTCAGCAGCCGCGGTAATACGTAGGGAGCAAGCGTTGTCCGGAATCATTGGGCGTAAAGCGCGCGTAGGTGGCTATGTAAGTCCGTTGTGAAAGTCAAAGGCTCAACCTTTGAAAGCCGATGGATACTGCATAGCTAGAGTACGGAAGAGGCGAGTGGAATTCCTGGTGTAGCGGTGGAATGCGCAGATATCAGGAGGAACACCAATAGCGAAGGCAGCTCGCTGGGACGTTACTGACACTGAGGCGCGAAAGCGTGGGGAGCGAACAGGATTAGATACCCTGGTAGTCCACGCCGTAAACGATGGGTACTAGGTGTGGGAGGTGTCGACTCCTCCCGTGCCGTCGCTAACGCACTAAGTACCCCGCCTGGGGAGTACGGCCGCAAGGCTAAAACTT…
d__Bacteria;p__Bacteroidota;c__Kryptonia;o__Kryptoniales;f__BSV26;g__BSV26;s__uncultured_bacterium	0	0	0	0	0	0	0	0.00168067	0.0137255	GTGTCAGCAGCCGCGGTAATACGTAGGGTGCTAGCGTTGTCCGGAATCACTGGGTGTAAAGGGAGCGCAGGTGGATTGGTAAGTCGGTGGTGAAATTCTCAGGCTCAACCTGGGGACTGCCACCGATACTGCTGATCTTGAGTGCGGAAGAGGAAGGCGGAATTCCTGGTGTAGCGGTGAAATGCGTAGATATCAGGAAGAACACCGGTGGCGAAGGCGGCCTTCTGGTCCGCTACTGACACTCATGCTCGAAAGCGTGGGGAGCAAACAGGATTAGATACCCTGGTAGTCCACGCCCTAAACGATGGATACTCGATGTCGGCCCGCAAGGGTCGGTGTCCAAGCTAACGCGTTAAGTATCCCACCTGGGGAGTACGATCGCAAGGTTGAAACTTAAAT…
d__Bacteria;p__Chloroflexi;c__Anaerolineae;o__SBR1031;f__SBR1031;g__SBR1031;s__uncultured_compost	0	0	0	0	0	0	0	0.00168067	0.00588235	GTGTCAGCAGCCGCGGTAACACGTAGGTGGCGAGCGTTATCCGGATTTACTGGGCGTAAAGCGTGTGCAGACGGGGTAGCAAGTGGTGTATGAAAGGGTGAGGCTCAACCTCACGAGGGTATGCCAGACTGCTGCTCTAGAGTGCGAGAGAGGGATGTGGAATTCCGGGTGTAGTGGTGAAATGCGTAGAGATCCGGAGGAACCCCAGAGGCGCAAGCGGCGTCCTGGCTCGCAACTGACGTTCAGACACGACAGCATGGGGAGCGAACGGGATTAGAAACCCCGGTAGTCCATGCCGTAAACGATGCCAACTAGGCGCTGGTGGTGATAAGCCATCGGTGCCGTAGCTAACGCGCTAAGTTGGCCGCCTGGGGACTACGGCCGCAAGGCTAAAACTCA…
d__Bacteria;p__Chloroflexi;c__Chloroflexia;o__Thermomicrobiales;f__JG30-KF-CM45;g__JG30-KF-CM45;s__metagenome	0	0	0	0	0	0	0	0.00168067	0.00352941	GTGCCAGCAGCCGCGGTAATACGTAGGGTCCGAGCGTTGTCCGGAGTTACTGGGCGTAAAGCGCGCGCAGGCGGCTGTGTAAGTCTGGCGTGAAAGCCCCCGGCTCAACCGGGGAGGGTCGTCGGAGACTGCAGAGCTTGAGGGCGGTAGGGGCTGGTGGAATTCCCGGTGTAGTGGTGAAATGCGTAGAGATCGGGAGGAACACCTGTGGCGAAGGCGGCCAGCTGGGCCGACCCTGACGCTGAGGCGCGAAGGCGTGGGGAGCGAACGGGATTAGATACCCCGGTAGTCCACGCAGTAAACGATGCAGACTAGGCGTGGGGGGACTTGACCCCCTCCGTGCCGGAGCCAACGCGGTAAGTCTGCCGCCTGGGGAGTACGGCCGCAAGGCTAAAACTC…
d__Bacteria;p__Desulfobacterota;c__uncultured;o__uncultured;f__uncultured;g__uncultured;__	0	0	0	0	0	0	0	0.00168067	0	GTGCCAGCAGCCGCGGTAATACGGAGGGTGCAAGCGTTGTTCGGAATCACTGGGCGTAAAGGGCGTGTAGGCGGTCTGTTAAGTCTGGTGTGAAATCCCTCCGCTCAACGGAGGAACGGCGCCGGAAACTGGCAGACTTGAGTACCGGAGAGGAAGGTGGAATTCCCGGTGTAGCGGTGAAATGCGTAGATATCGGGAGGAACACCGGTGGCGAAGGCGGCCTTCTGGACGGATACTGACGCTGAGACGCGAAAGCGTGGGGAGCAAACAGGATTAGATACCCTGGTAGTCCACGCTGTAAACGATGGGCACTAGGTGTCGCGGGTATTGACCCCTGCGGTGCCGCAGCTAACGCACTAAGTGCCCCGCCTGGGGACTACGGCCGCAAGGCTAAAACTT…
d__Bacteria;p__Bacteroidota;c__Ignavibacteria;o__Ignavibacteriales;f__Ignavibacteriaceae;g__Ignavibacterium;__	0	0	0	0	0	0	0	0.0012605	0	GTGTCAGCCGCCGCGGTAATACGTAGGGGGCAAACGTTGTCCGGATTTACTGGGTGTAAAGGGCGCGCAGGCGGGTTTGTAAGTCAGAGGTGAAATCCTGCGGCTCAACCGCAGAACTGCCTTTGATACTGCAAACCTAGAGTACAGAAGAGAGAAGCAGAATTCCAGGTGTAGTAGTGAAATACGTAGATATCTGGAAGAATACCGGCGGCGAAGGCGGCTTCTTGGTCTGTAACTGACGCTGAGGCGCGAAAGCGTGGGTAGCAAACAGGATTAGATACCCTGGTAGTCCACGCTGTAAACGATGGATACTCGACATACGCGATACACTGTGTGTGTCTGAGCGAAAGCATTAAGTATCCCACCTGGGAAGTACGACCGCAAGGTTGAAACTTAAAG…
d__Bacteria;p__Chloroflexi;c__Anaerolineae;o__Caldilineales;f__Caldilineaceae;g__uncultured;s__uncultured_bacterium	0	0	0	0	0	0	0	0.0012605	0	GTGTCAGCAGCCGCGGTAATACGTAGGTGGCAAGCGTTATCCGGAATTACTGGGCGTAAAGCGCACGCAGGTGGCGGGTTAAGTTTGACGTGAAAGCTCCTGGCTTAACTGGGAGAGGTCGTTGGAGACTGGCCGGCTTGAGGTAAGGAGAGGGGTGCAGAATTCCCGGTGTAGTGGTGGAATGCGTAGATATCGGGGGGAATACCAGAGGCGAAAGCGGCACCCTGGCCTTGGCCTGACACTCATGTGCGAAAGCGTGGGGAGCGAACGGGATTAGATACCCCGGTAGTCCACGCTGTAAACGATGAACACTAGGTGTAGGTGGTGTTAAAACTGTCTGCGCCGAAGCCAACGCGATAAGTGTTCCGCCTGGGGAGTACGACCGCAAGGTTAAAACTC…
d__Bacteria;p__Planctomycetota;c__Phycisphaerae;o__Phycisphaerales;f__Phycisphaeraceae;g__I-8;s__bacterium_enrichment	0	0	0	0	0	0	0	0.0012605	0	GTGTCAGCCGCCGCGGTAATACGAGGGGCCCAAGCGTTAATCGGAATCACTGGGCTTAAAGGGTGCGCAGGCGGACCTGAAAGCATCTCGTGAAAGCCCCCGGCTCAACCGGGGAATTGCGGGGTGAACTGCCGGTCTTGAGCATGGTAGAGGCGGTCGGAACGATAGGTGGAGCGGTGAAATGCGTAGATATCTATCGGAACGCCGAAGGTGAAGACAGGCCGCTGGGCCATTGCTGACGCTCAGGTACGAAAGCGTGGGGAGCGAACGGGATTAGATACCCCGGTAGTCCACGCCCTAAACGATGTGCACTAGATCAGGGAGGTTCTGATACCCTCCGGGTCGAAGCAAAAGTGTTAAGTGCACCGCCTGGGGAGTACGGTCGCAAGGCTAAAACTT…
d__Bacteria;p__Planctomycetota;c__Phycisphaerae;o__Phycisphaerales;f__Phycisphaeraceae;g__SM1A02;__	0	0	0	0	0.00158983	0	0.0275304	0.000840336	0	GTGTCAGCAGCCGCGGTAAGACAGGGGGCCCGAGCGTTAATCGGAATCACTGGGCTTAAAGGGTGCGCAGGCGGACCAGAAAGCATCTTGTGAAAGCCCCCGGCTCAACCGGGGAATTGCGGGGTGAACTCCTGGTCTTGAGGCAGGTAGGGGCAGACGGAACTGTCGGTGGAGCGGTGAAATGCATAGATATCGACAGGAACGCCAATGGCGAAGGCAGTCTGCTGGGCCTGTCCTGACGCTCAGGCACGAAAGCGTGGGGAGCAAACAGGATTAGATACCCTGGTAGTCCACGCCGTAAACGATGTGCACTAGATCGAGGCGGCTCTCACGCCCTCTCGGTCGAAGGAAAACTGATTAGTGCACCGCCTGGGGAGTACGGTCGCAAGGCTAAAACTT…
d__Bacteria;p__Proteobacteria;c__Gammaproteobacteria;o__Pseudomonadales;f__Pseudomonadaceae;__;__	0	0	0	0	0	0	0	0.000840336	0	GTGTCGGCCGCCGCGGTAATACAGAGGGTGCTAGCGTTAATCGGAATTACTGGGCGTAAAGCGCGCGTAGGCGGTCGCGTAAGTTACATGTGAAAGCCCCGGGCTTAACCTGGGAACTGCATCCAAAACTACTGAGCTAGAGTACGGTAGAGGGTGGTGGAATTTCCTGTGTAGCGGTGAAATGCGTAGATATAGGAAGGAACACCAGTGGCGAAGGCGGCTACCTGGTCCGTTTCTGACGCTGAGGCGCGAAAGCGTGGGGAGCAAACAGGATTAGATACCCTGGTAGTCCACGCCGTAAACGATGAGTGCTAGACGTCGGGAAACTTGTTTCTCGGTGTCGCCGCTAACGCATTAAGCACTCCGCCTGGGGAGTACGGCCGCAAGGTTAAAACTCAA…
d__Bacteria;p__Proteobacteria;c__Gammaproteobacteria;o__Salinisphaerales;f__Solimonadaceae;g__Panacagrimonas;__	0	0	0	0	0	0	0	0.000840336	0	GTGTCAGCAGCCGCGGTAATACAGAGGGTGCTAGCGTTAATCGGATTTACTGGGCGTAAAGCGTGTGTAGGCGGTTCGTTAAGTCGGATGTGAAAGCCCTGGGCTCAACCTGGGAATTGCACTCGATACTGGCGAGCTAGAGTACGGTAGAGGGCGGCGGAATTCCGGGTGTAGCGGTGAAATGCGTAGATATCCGGAGGAACACCGATGGCGAAGGCAACCGCCTGGGCCTGTACTGACGCTGAGACACGAAAGCGTGGGGAGCAAACAGGATTAGATACCCTGGTAGTCCACGCCGTAAACGATGAGAACTTGACGTCGGTTTGCTCTGCGAATCGGTGTCGAAGCTAACGCGCTAAGTTCTCCGCCTGGGGAGTACGGCCGCAAGGTTGAAACTCA…
d__Bacteria;p__Proteobacteria;c__Alphaproteobacteria;o__Rhizobiales;f__Methyloligellaceae;g__uncultured;__	0	0	0	0	0	0	0	0.000420168	0	GTGTCAGCCGCCGCGGTAATACGGAGGGGACTAGCGTTGTTCGGAATTACTGGGCGTAAAGCGCACGTAGGCGGATTTGTAAGTCAGGGGTGAAATCCCGGGGCTCAACCTCGGAACTGCCTTTGATACTGCAAATCTCGAGTCCGGAAGAGGTGAGTGGAATTCCTAGTGTAGAGGTGAAATTCGTAGATATTAGGAAGAACACCAGTGGCGAAGGCGGCTCACTGGTCCGGTACTGACGCTGAGGTGCGAAAGCGTGGGGAGCAAACAGGATTAGATACCCTGGTAGTCCACGCCGTAAACTATGGAAGCTAGCCGTTGGGGGGTTTACCTCTCAGTGGCGCAGCCAACGCATTAAGCTTCCCGCCTGGGGAGTACGGTCGCAAGATTAAAACTCAA…
d__Bacteria;p__Proteobacteria;c__Gammaproteobacteria;o__Burkholderiales;f__Comamonadaceae;g__Hydrogenophaga;__	0	0	0	0.0154726	0.0759141	0.0282392	0.0303644	0	0	GTGTCAGCAGCCGCGGTAATACGTAGGGTGCGAGCGTTAATCGGAATTACTGGGCGTAAAGCGTGCGCAGGCGGTGCTGTAAGACAGGCGTGAAATCCCCGGGCTTAACCTGGGAATGGCGCTTGTGACTGCAGTGCTGGAGTGCGGCAGAGGGGGATGGAATTCCGCGTGTAGCAGTGAAATGCGTAGATATGCGGAGGAACACCGATGGCGAAGGCAATCCCCTGGGCCTGCACTGACGCTCATGCACGAAAGCGTGGGGAGCAAACAGGATTAGATACCCTGGTAGTCCACGCCCTAAACGATGTCAACTGGTTGTTGGGTCTCTTCTGACTCAGTAACGAAGCTAACGCGTGAAGTTGACCGCCTGGGGAGTACGGCCGCAAGGTTGAAACTTAA…
d__Archaea;p__Crenarchaeota;c__Nitrososphaeria;o__Nitrososphaerales;f__Nitrososphaeraceae;g__Candidatus_Nitrososphaera;__	0	0	0	0	0.049682	0	0.0153846	0	0	GTGTCAGCAGCCGCGGTAATACCAGCACCCCGAGTGGTCGGGACGATTATTGGGCCTAAAGCATCCGTAGCCGGTTCTGCAAGTCTTCCGTTAAATCCACCTGCTCAACAGATGGGCTGCGGAGGATACTACAGGGCTAGGAGGCGGGAGAGGCAAGCGGTACTCAGTGGGTAGGGGTAAAATCCTCTGATCCACTGAAGACCACCAGTGGCGAAGGCGGCTTGCCAGAACGCGCTCGACGGTGAGGGATGAAAGCTGGGGGAGCAAACCGGATTAGATACCCGGGTAGTCCCAGCTGTAAACGATGCAGACTCGGTGATGGGTTGGCTTTGCGCCAACCCAGTGCCGCAGGGAAGCCGTTAAGTCTGCCGCCTGGGGAGTACGGTCGCAAGACTGAAA…
d__Bacteria;p__Actinobacteriota;c__Actinobacteria;o__Propionibacteriales;f__Nocardioidaceae;__;__	0	0	0	0.00437269	0.0329889	0.00276855	0.00202429	0	0	GTGTCAGCAGCCGCGGTAATACGTAGGGTGCGAGCGTTGTCCGGAATTATTGGGCGTAAAGGGCTCGTAGGCGGTTTGTCGCGTCGGGAGTGAAAACTCAGGGCTTAACCCTGAGCCTGCTTCCGATACGGGCAGACTAGAGGTATGCAGGGGAGAACGGAATTCCTGGTGTAGCGGTGAAATGCGCAGATATCAGGAGGAACACCGGTGGCGAAGGCGGTTCTCTGGGCATTACCTGACGCTGAGGAGCGAAAGTGTGGGGAGCGAACAGGATTAGATACCCTGGTAGTCCACACCGTAAACGTTGGGCGCTAGGTGTGGGACTCATTCCACGAGTTCCGTGCCGCAGCTAACGCATTAAGCGCCCCGCCTGGGGAGTACGGCCGCAAGGCTAAAACT…
d__Bacteria;p__Proteobacteria;c__Alphaproteobacteria;o__Caulobacterales;f__Caulobacteraceae;g__Brevundimonas;__	0	0	0	0.0114363	0.027027	0.00747508	0	0	0	GTGTCAGCAGCCGCGGTAATACGAAGGGGGCTAGCGTTGCTCGGAATTACTGGGCGTAAAGGGCGCGTAGGCGGACATTTAAGTCAGGGGTGAAATCCCGGGGCTCAACCTCGGAATTGCCTTTGATACTGGGTGTCTTGAGTGTGAGAGAGGTATGTGGAACTCCGAGTGTAGAGGTGAAATTCGTAGATATTCGGAAGAACACCAGTGGCGAAGGCGACATACTGGCTCATTACTGACGCTGAGGCGCGAAAGCGTGGGGAGCAAACAGGATTAGATACCCTGGTAGTCCACGCCGTAAACGATGATTGCTAGTTGTCGGGCTGCATGCAGTTCGGTGACGCAGCTAACGCATTAAGCAATCCGCCTGGGGAGTACGGTCGCAAGATTAAAACTTAA…
d__Bacteria;p__Proteobacteria;c__Alphaproteobacteria;o__Caulobacterales;f__Caulobacteraceae;__;__	0	0	0	0.0195089	0.0266296	0.00775194	0	0	0	GTGTCAGCAGCCGCGGTAATACGAAGGGGGCTAGCGTTGCTCGGATTTACTGGGCGTAAAGGGCGCGTAGGCGGACAGTTTAGTCAGAGGTGAAAGCCCGGGGCTCAACCTCGGAATTGCCTTTGATACTGGCTGTCTTGAGTACGGGAGAGGTGTGTGGAACTCCGAGTGTAGAGGTGAAATTCGTAGATATTCGGAAGAACACCAGTGGCGAAGGCGACACACTGGCCCGTTACTGACGCTGAGGCGCGAAAGCGTGGGGAGCAAACAGGATTAGATACCCTGGTAGTCCACGCCGTAAACGATGATTGCTAGTTGTCGGCACGCATGCGTGTCGGTGACGCAGCTAACGCATTAAGCAATCCGCCTGGGGAGTACGGTCGCAAGATTAAAACTCAA…
d__Bacteria;p__Proteobacteria;c__Alphaproteobacteria;o__Caulobacterales;f__Caulobacteraceae;g__Phenylobacterium;s__unidentified	0	0	0	0	0.0198728	0	0	0	0	GTGTCAGCAGCCGCGGTAATACGAAGGGGGCTAGCGTTGCTCGGAATTACTGGGCGTAAAGGGCGCGTAGGCGGATATCTAAGTCGGGGGTGAAAGCCCGGGGCTCAACCTCGGAATTGCCTTCGATACTGGATATCTTGAGTTCGGGAGAGGTGAGTGGAATGCCGAGTGTAGAGGTGAAATTCGTAGATATTCGGCGGAACACCAGTGGCGAAGGCGACTCACTGGCCCGATACTGACGCTGAGGCGCGAAAGCGTGGGGAGCAAACAGGATTAGATACCCTGGTAGTCCACGCCGTAAACGATGAGTGCTAGTTGTCGGCATGCATGCATGTCGGTGACGCAGCTAACGCATTAAGCACTCCGCCTGGGGAGTACGGTCGCAAGATTAAAACTTAA…
d__Bacteria;p__Bacteroidota;c__Rhodothermia;o__Rhodothermales;f__Rhodothermaceae;g__uncultured;s__uncultured_bacterium	0	0	0	0.000336361	0.0194754	0.00609081	0.0311741	0	0	GTGTCAGCAGCCGCGGTAATACGGAGGGTGCAAGCGTTGTCCGGAATCACTGGGTGTAAAGGGTGTGTAGGCGGGGCAGTAAGTCAGGGGTGAAAGCCTGCGGCTTAACCGTAGAATTGCCTTTGATACTGCTGTTCTTGAATACTGGAGAGGTCGCTGGAATTCGTGGTGTAGCGGTGAAATGCGTAGATATCACGAGGAACACCAGAGGTGTAGACGGGCGACTGGACAGTTATTGACGCTGAGGCACGAAAGCGTGGGGAGCAAACAGGATTAGATACCCTGGTAGTCCACGCTGTAAACGATGGATGCTCGGTGTTGCCCCTATCATGGGGGCAGTGCCTAAGCTAACGCGTTAAGCATCCCACCTGGGGAGTACGCTCGCAAGAGTGAAACTTA…
d__Bacteria;p__Gemmatimonadota;c__S0134_terrestrial_group;o__S0134_terrestrial_group;f__S0134_terrestrial_group;g__S0134_terrestrial_group;s__uncultured_bacterium	0	0	0	0.0137908	0.0190779	0	0.00283401	0	0	GTGTCAGCAGCCGCGGTAAGACGGAGGGCGCAAGCGTTGTTCGGAATTACTGGGCGTAAAGCGCGCGCAGGCGGGACCGCAAGTCAGAAGTGAAATCCCGGGGCTCAACTCCGGGGCTGCTCCTGAAACTGCGGACCTGGGGACCGGTAGGGGCTGGTGGAATTCCCGGTGTAGCGGTGGAATGCGTAGAGATCGGGAAGAACACCCGTGGCGAAGGCGGCCAGCTGGGCCGGATCCGACGCTGAGGCGCGAAAGCGTGGGGAGCAAACAGGATTAGATACCCTGGTAGTCCACGCCGTAAACGATGGGCACTAGGTGCTGGGGGGAGCGACCCCTCCGGTGCCGCAGCTAACGCGTTAAGTGCCCCGCCTGGGGAGTACGGCCGCAAGGCTGAAACTC…
d__Bacteria;p__Proteobacteria;c__Gammaproteobacteria;o__Burkholderiales;f__Comamonadaceae;g__Ramlibacter;__	0	0	0	0.00739993	0.0178855	0.00442968	0.0117409	0	0	GTGTCAGCAGCCGCGGTAATACGTAGGGTGCAAGCGTTAATCGGAATTACTGGGCGTAAAGCGTGCGCAGGCGGTGATGTAAGACAGGTGTGAAATCCCCGGGCTTAACCTGGGAACTGCATTTGTGACTGCATCGCTGGAGTGCGGCAGAGGGGGATGGAATTCCGCGTGTAGCAGTGAAATGCGTAGATATGCGGAGGAACACCGATGGCGAAGGCAATCCCCTGGGCCTGCACTGACGCTCATGCACGAAAGCGTGGGGAGCAAACAGGATTAGATACCCTGGTAGTCCACGCCCTAAACGATGTCAACTGGTTGTTGGTCCTTCACTGGATCAGTAACGAAGCTAACGCGTGAAGTTGACCGCCTGGGGAGTACGGCCGCAAGGTTGAAACTTAA…
d__Bacteria;p__Acidobacteriota;c__Vicinamibacteria;o__Vicinamibacterales;f__uncultured;g__uncultured;__	0	0	0	0	0.0174881	0	0.00364372	0	0	GTGTCAGCAGCCGCGGTAATACGGGGGGGGCAAGCGTTGTTCGGAATTACTGGGCGTAAAGGGCTCGTAGGCGGCCAACTAAGTCACACGTGAAATCCCTCGGCTCAACCGGGGAACTGCGTGTGAGACTGGATGGCTTGAGTTTGGGAGAGGAATGCGGAATTCCAGGTGTAGCGGTGAAATGCGTAGATATCTGGAGGAACACCGGTGGCGAAGGCGGCATTCTGGACCAACACTGACGCTGAGGAGCGAAAGCCAGGGGAGCAAACGGGATTAGATACCCCGGTAGTCCTGGCCCTAAACGATGAACACTTGGTGTGGCGGGTATCGATCCCTGCCGTGCCGAAGCTAACGCATTAAGTGTTCCGCCTGGGGAGTACGGTCGCAAGGCTGAAACTC…
d__Bacteria;p__Proteobacteria;c__Gammaproteobacteria;o__Burkholderiales;f__Nitrosomonadaceae;g__966-1;__	0	0	0	0	0.0174881	0	0	0	0	GTGTCAGCAGCCGCGGTAATACGTAGGGTGCGAGCGTTAATCGGAATTACTGGGCGTAAAGCGTGCGCAGGCGGCTCTTCAAGTCAGGTGTGAAAGCCCCGGGCTTAACCTGGGAATTGCGCTTGAAACTGAAGGGCTAGAGTGTGGCAGAGGGAGGTGGAATTCCTGGTGTAGCGGTGAAATGCGTAGATATCAGGAGGAACACCGATGGCGAAGGCAGCCTCCTGGGCCAACACTGACGCTCAGGCACGAAAGCGTGGGGAGCAAACAGGATTAGATACCCTGGTAGTCCACGCCCTAAACGATGTCGACTGGTTGTTGGGGGAGTCTATCCCTTAGTAACGAAGCTAACGCGTGAAGTCGACCGCCTGGGGAGTACGGCCGCAAGGTTAAAACTCA…
d__Bacteria;p__Actinobacteriota;c__Acidimicrobiia;o__Microtrichales;f__uncultured;g__uncultured;s__uncultured_Actinomycetales	0	0	0	0	0.0151033	0.00526024	0.0222672	0	0	GTGTCAGCAGCCGCGGTAAGACGTAGGGGGCGAGCGTTGTCCGGAATTATTGGGCGTAAAGGGCTCCTAGGCGGTTCAGTAAGTCGACTGTGAAAATCCAAGGCTCAACCTTGGGACGCCAGTCGATACTGCTGTGACTCGAGTTCGGTAGAGGAGTGTGGAATTCCTGGTGTAGCGGTGAAATGCGCAGATATCAGGAGGAACACCAACGGCGAAGGCAGCACTCTGGGCCGATACTGACGCTGAAGAGCGAAAGCGTGGGGAGCAAACAGGATTAGATACCCTGGTAGTCCACGCCGTAAACGTTGGGCACTAGGTGTGGGGCCTTATCAACGGGTTCCGTGCCGCAGCTAACGCATTAAGTGCCCCGCCTGGGGAGTACGGCCGCAAGGCTAAAAC…
d__Bacteria;p__Proteobacteria;c__Alphaproteobacteria;o__Rhizobiales;f__Hyphomicrobiaceae;g__Hyphomicrobium;__	0	0	0	0	0.0147059	0	0	0	0	GTGTCAGCAGCCGCGGTAATACGAAGGGGACTAGCGTTGTTCGGAATTACTGGGCGTAAAGCGCACGTAGGCGGATTTGTTAGTCAGGGGTGAAATCCCGGGGCTCAACCTCGGAACTGCCTTTGATACTGCAAATCTCGAGTCCGATAGAGGTGGGTGGAATTCCTAGTGTAGAGGTGAAATTCGTAGATATTAGGAAGAACACCGGTGGCGAAGGCGGCCCACTGGATCGGTACTGACGCTGAGGTGCGAAAGCGTGGGGAGCAAACAGGATTAGATACCCTGGTAGTCCACGCCGTAAACGATGGATGCTAGCCGTCGGCAAGCTTGCTTGTCGGTGGCGCAGCTAACGCATTAAGCATCCCGCCTGGGGAGTACGGCCGCAAGGTTAAAACTCAA…
d__Bacteria;p__Proteobacteria;c__Alphaproteobacteria;o__Defluviicoccales;__;__;__	0	0	0	0	0.0115262	0.000830565	0	0	0	GTGTCAGCAGCCGCGGTAATACGGAGGGGGCTAGCGTTGTCCGGAGTTACTGGGCGTAAAGCGCGCGTAGGCGGCCTGTTAAGTTGGGTGTGAAAGCCCGGGGCTCAACCCCGGATGCGCATCCGAGACTGGCAGGCTAGAGTCCGGGAGAGGGCGGCGGAATTCCCAGTGTAGAGGTGAAATTCGTAGATATTGGGAAGAACACCGGTGGCGAAGGCGGCCGCCTGGTCCGGAACTGACGCTGAGGCGCGAAAGCGTGGGGAGCAAACAGGATTAGATACCCTGGTAGTCCACGCCGTAAACGATGAGCGCTAGATGTCGGGGGGTTATCCCTTCGGTGTCGCAGCTAACGCATTAAGCGCTCCGCCTGGGGAGTACGGCCGCAAGGTTAAAACTCAA…
d__Bacteria;p__Proteobacteria;c__Alphaproteobacteria;o__uncultured;f__uncultured;g__uncultured;s__uncultured_Xanthobacteraceae	0	0	0	0	0.00675676	0	0	0	0	GTGTCAGCAGCCGCGGTAATACGGAGGGGGCTAGCGTTGTTCGGAATTACTGGGCGTAAAGCGCACGTAGGCGGGTCGTTAAGTCGGGGGTGAAATCCTGGGGCTCAACCTCAGAACTGCCTTCGATACTGGCGACCTTGAGTACGGGAGAGGTGAGTGGAATTCCCAGTGTAGAGGTGAAATTCGTAGATATTGGGAAGAACACCAGTGGCGAAGGCGGCTCACTGGCCCGTAACTGACGCTGAGGTGCGAAAGCGTGGGGAGCAAACAGGATTAGATACCCTGGTAGTCCACGCCGTAAACGATGGATGCTAGCCGTCGGGGAGCTTGCTCTTCGGTGGCGCAGCTAACGCCTTAAGCATCCCGCCTGGGGAGTACGGTCGCAAGATTAAAACTCAA…
d__Bacteria;p__Planctomycetota;c__Phycisphaerae;o__Phycisphaerales;f__Phycisphaeraceae;g__SM1A02;s__uncultured_bacterium	0	0	0	0	0.00516693	0.00166113	0.00121457	0	0	GTGTCAGCAGCCGCGGTAAGACAGGGGGCCCGAGCGTTAATCGGAATCACTGGGCTTAAAGGGTGCGCAGGCGGACCAGAAAGCATCTTGTGAAAGCCCCCGGCTCAACCGGGGAATTGCGGGGTGAACTCCTGGTCTTGAGGCAGGTAGGGGCAGACGGAACTGTCGGTGGAGCGGTGAAATGCATAGATATCGACAGGAACGCCAATGGCGAAGGCAGTCTGCTGGGCCTGTCCTGACGCTGAGACACGAAAGCGTGGGGAGCAAACAGGATTAGATACCCTGGTAGTCCACGCCGTAAACGATGAGTGCTAGATGTTGGGGGGTTCCCTCTCAGTGTCGCAGCTAACGCGTTAAGCACTCCGCCTGGGGAGTACGGCCGCAAGGTTAAAACTCAAA…
d__Bacteria;p__Proteobacteria;c__Alphaproteobacteria;o__Ferrovibrionales;f__Ferrovibrionaceae;g__Ferrovibrio;s__Rhodospirillaceae_bacterium	0	0	0	0	0.00317965	0.00221484	0.00607287	0	0	GTGTCAGCAGCCGCGGTAAGACGGAGGAGGCTAGCGTTATTCGGAATTACTGGGCGTAAAGCGTGCGCAGGTTGTGAGTTCAGTTGGATGTGAAAGCCCGGGGCTTAACCTCGGATGTGCATCCAATACTGGCTCGCTGGAGGTTGGAAGAGGAGAGTGGAATTCCCAGTGTAGAGGTGAAATTCGTAGATATTGGGAAGAACACCAGTGGCGAAGGCGGCTCTCTGGTCCATACCTGACACTCATGCACGAAAGCGTGGGGAGCAAACAGGATTAGATACCCTGGTAGTCCACGCCGTAAACGATGTGCGCTAGACGTCGGGAGGCTTGCCTCTCGGTGTCGCAGCTAACGCGATAAGCGCACCGCCTGGGGAGTACGGCCGCAAGGTTAAAACTTAA…
d__Archaea;p__Nanoarchaeota;c__Nanoarchaeia;o__Woesearchaeales;f__Woesearchaeales;g__Woesearchaeales;__	0	0	0	0	0.00158983	0	0	0	0	GTGTCAGCAGCCGCGGTAACACCAGCGCCACGAGTGGGAACCACATTTATTGGGCCTAAAGCGTCCGTAGCTGGTTCTGTAAATCCTTTGTGAAATCATCGTGCTTAACGCGATGGCGTGCAGAGGACACTGCAGGACTTGGAACCGGGAGGGGTCAGAAGTATGCAAGGGGGAGCGGTAAAATGCTATAATCCCTTGTAGACTACCTGTGGCGAAGGCGTCTGACCAGAACGGATTCGACAGTGAGGGACGAAAGCTGGGGGAGCGATCCGGATTAGATACCCGAGTAGTCCCAGCCGTAAACGCTGCGAGCTAGGCGTTGCATATCCCACGTGGATGTGCAGTGTCGAAGCGAAGGCGTTAAGCTCGCCGCCTGGGAAGTATGGTCGCAAGACTGAA…
d__Bacteria;p__Bacteroidota;c__Bacteroidia;o__Cytophagales;f__Microscillaceae;g__uncultured;s__uncultured_bacterium	0	0	0	0	0.000794913	0	0	0	0	GTGCCAGCAGCCGCGGTAAGACAGAGGTGGCAAGCGTTGTTCGGATTTACTGGGCGTAAAGCGCGCGTAGGCGGCCTGTTAAGTTGGGTGTGAAAGCCCGGGGCTCAACCCCGGATGCGCATCCGAGACTGGCAGGCTAGAGTCCGGGAGAGGGCGGCGGAATTCCCAGTGTAGAGGTGAAATGCATAGATATCGTCAAGAACACCGATAGCGAAGGCAGCATGCTAGGCTGTAACTGACGCTGAGGCACGAAAGTGTGGGGATCAAACAGGATTAGATACCCTGGTAGTCCACACTGTAAACGATGATTACTCGATGTTGGCGATACACAGCCAGCGTCTTAGCAAAAGCGATAAGTAATCCACCTGGGGAGTACGCCGGCAACGGTGAAACTCAAAT…
d__Bacteria;p__Actinobacteriota;__;__;__;__;__	0	0	0	0	0.000397456	0	0	0	0	GTGTCAGCAGCCGCGGTAAGACGTAGGGGGCGAGCGTTGTCCGGAATTATTGGGCGTAAAGGGCTCCTAGGCGGTTCAGTAAGTCGACTGTGAAAATCCAAGGCTCAACCTTGGGACGCCAGTCGATACTGCTGTGACTCGAGTTCGGTAGAGGAGTGTGGAATTCCTGGTGTAGCGGTGAAATGCGCAGATATCAGGAGGAACACCGGTGGCGAAGGCGGTTCTCTGGGCATTACCTGACGCTGAGGAGCGAAAGTGTGGGGAGCGAACAGGATTAGATACCCTGGTAGTCCACGCCGTAAACGATGAGCGCTAGATGTCGGGGGGTTATCCCTTCGGTGTCGCAGCTAACGCATTAAGCGCTCCGCCTGGGGAGTACGGCCGCAAGGTTAAAACTTA…
d__Bacteria;p__Proteobacteria;c__Gammaproteobacteria;o__Burkholderiales;f__Comamonadaceae;g__Hydrogenophaga;s__Hydrogenophaga_intermedia	0	0	0	0.0285906	0	0.0113511	0	0	0	GTGTCAGCCGCCGCGGTAATACGTAGGGTGCGAGCGTTAATCGGAATTACTGGGCGTAAAGCGTGCGCAGGCGGTGCTGTAAGACAGGCGTGAAATCCCCGGGCTTAACCTGGGAATGGCGCTTGTGACTGCAGTGCTGGAGTGTGGCAGAGGGGGATGGAATTCCGCGTGTAGCAGTGAAATGCGTAGATATGCGGAGGAACACCGATGGCGAAGGCAATCCCCTGGGCCTGCACTGACGCTCATGCACGAAAGCGTGGGGAGCAAACAGGATTAGATACCCTGGTAGTCCACGCCCTAAACGATGTCAACTGGTTGTTGGGTCTTTTCTGACTCAGTAACGAAGCTAACGCGTGAAGTTGACCGCCTGGGGAGTACGGCCGCAAGGTTGAAACTCAA…
d__Bacteria;p__Proteobacteria;c__Gammaproteobacteria;o__Burkholderiales;f__Oxalobacteraceae;__;__	0	0	0	0.0269088	0	0.0130122	0	0	0	GTGTCAGCAGCCGCGGTAATACGTAGGGTGCAAGCGTTAATCGGAATTACTGGGCGTAAAGCGTGCGCAGGCGGTTGTGCAAGACAGATGTGAAATCCCCGGGCTTAACCTGGGAACTGCATTTGTGACTGCACGGCTAGAGTGTGTCAGAGGGGGGTAGAATTCCACGTGTAGCAGTGAAATGCGTAGATATGTGGAGGAATACCGATGGCGAAGGCAGCCCCCTGGGATAACACTGACGCTCATGCACGAAAGCGTGGGGAGCAAACAGGATTAGATACCCTGGTAGTCCACGCCCTAAACGATGTCAACTAGTTGTCGGGTCTTAATTGACTTGGTAACGCAGCTAACGCGTGAAGTTGACCGCCTGGGGAGTACGGTCGCAAGATTAAAACTCAA…
d__Bacteria;p__WPS-2;c__WPS-2;o__WPS-2;f__WPS-2;g__WPS-2;__	0	0	0	0.025227	0	0.0163344	0	0	0	GTGTCAGCAGCCGCGGTAAGACGTAGGGAGCGAGCGTTGTCCGGAATTACTGGGCGTAAAGAGCTCGTAGGCGGGAGCGCGCGTCCGAGAGGAAATCTCACGGCTCAACCGTGTGGCTTTCTCGGATACGGCGCTTCTTGAGGGTAGAAGAGGGGACTGGAATTCCCGGTGTAGCGGTGAAATGCGTAGATATCGGGAGGAACACCAGTGGCGAAGGCGAGTCCCTGGTCTACATCTGACGCTGAGGAGCGAAAGCGTGGGGAGCAAACGGGATTAGATACCCCGGTAGTCCACGCCGTAAACGATGGATACTAGGTGTAGGAGGTATCGACTCCTTCTGTGCCGGCGTTAACACATTAAGTATCCCGCCTGGGGAGTACGGCCGCAAGGTTGAAACTC…
d__Bacteria;p__Bacteroidota;c__Bacteroidia;o__Sphingobacteriales;f__env.OPS_17;g__env.OPS_17;s__metagenome	0	0	0	0.0218634	0	0.0116279	0	0	0	GTGTCAGCAGCCGCGGTAAGACGAAGGACCCAAGCGTTATCCGGATTCATTGGGTTTAAAGGGTGCGTAGGCGGGTTGATAAGTCAGTGGTGAAAGCCCAACGCTTAACGTTGGAACTGCCATTGATACTGTCGATCTTGAATGTGTTTGATGTGGGCGGAATATGACATGTAGCGGTGAAATGCTTAGATATGTCATAGAACACCGATTGCGAAGGCAGCTCACAAAGCCACTATTGACGCTGAGGCACGAAAGCGTGGGGATCAAACAGGATTAGATACCCTGGTAGTCCACGCCGTAAACTTTGATCACTCGCTGTTGGCGATATACTGTCAGCGGCTAAGCAAAAGCGTTAAGTGATCCACCTGGGGAGTACGATCGCAAGATTGAAACTCAAAG…
d__Bacteria;p__Verrucomicrobiota;c__Verrucomicrobiae;o__Opitutales;f__Opitutaceae;g__Lacunisphaera;s__bacterium_RS58G	0	0	0	0.0208544	0	0.00193798	0	0	0	GTGTCAGCAGCCGCGGTAATACAGAGACTGCAAGCGTTATTCGGATTCACTGGGCGTAAAGGGTGCGCAGGCGGCCGTGTGTGTTAGATGTGAAATCCCGGGGCTCAACCCCGGAACTGCGTCTAAAACTACATGGCTAGAGTATTGGAGAGGGTAACGGAATTCACGGTGTAGCAGTGAAATGCGTAGATATCGTGAGGAACACCAGAGGCGAAGGCGGTTACCTGGACAATTACTGACGCTCAGGCACGAAAGCGTGGGGAGCAAAAGGGATTAGATACCCCTGTAGTCCACGCCCTAAACGGTGCACACTAGGTCTTGGCGGATTCGACCCCACCAGGGCCCAAGCTAACGCGTTAAGTGTGCCGCCTGAGGACTACGGTCGCAAGACTAAAACTC…
d__Bacteria;p__Proteobacteria;c__Alphaproteobacteria;o__Reyranellales;f__Reyranellaceae;g__uncultured;__	0	0	0	0.0195089	0	0.0143965	0	0	0	GTGTCAGCAGCCGCGGTAAGACGAAGGGGGCTAGCGTTGTTCGGAATTACTGGGCGTAAAGGGCGCGTAGGCGGTCTTGTCAGTCAGGCGTGAAAGCCCTGGGCTCAACCTGGGAGGTGCGCTTGATACTGCAAGGCTTGAGTGCAGGAGAGGATGGTGGAATTCCCAGTGTAGAGGTGAAATTCGTAGATATTGGGAAGAACACCGGTGGCGAAGGCGGCCATCTGGACTGCAACTGACGCTGAGGCGCGAAAGCGTGGGGAGCAAACAGGATTAGATACCCTGGTAGTCCACGCTGTAAACGATGAGTGCTGGACGTTGGCGGGCTTGCCTGCCGGTGTCGTAGCTAACGCGATAAGCACTCCGCCTGGGGAGTACGGCCGCAAGGTTAAAACTCAA…
d__Bacteria;p__Proteobacteria;c__Alphaproteobacteria;o__Rhizobiales;f__Devosiaceae;g__Devosia;__	0	0	0	0.0195089	0	0.00802879	0	0	0	GTGTCAGCCGCCGCGGTAATACGAAGGGGGCTAGCGTTGTTCGGATTTACTGGGCGTAAAGCGCACGTAGGCGGTTTGTTAAGTCAGAGGTGAAATCCCGGAGCTCAACTCCGGAACTGCCTTTGATACTGGCAAGCTAGAGTCCGGAAGAGGTAAGTGGAACTCCTAGTGTAGAGGTGGAATTCGTAGATATTAGGAAGAACACCAGTGGCGAAGGCGGCTTACTGGTCCGGAACTGACGCTGAGGTGCGAAAGCGTGGGGAGCAAACAGGATTAGATACCCTGGTAGTCCACGCCGTAAACTATGAGAGCTAGCCGTTGGGTGGTTTACCACTCAGTGGCGCAGCTAACGCATTAAGCTCTCCGCCTGGGGAGTACGGTCGCAAGATTAAAACTCAA…
d__Bacteria;p__Proteobacteria;c__Gammaproteobacteria;o__Oceanospirillales;f__Pseudohongiellaceae;g__Pseudohongiella;__	0	0	0	0.0137908	0	0	0	0	0	GTGTCAGCCGCCGCGGTAATACGGAGGGTGCAAGCGTTAATCGGAATTACTGGGCGTAAAGCGCACGTAGGTGGCTGAGTAAGTCGGATGTGAAAGCCCTGGGCTTAACCTGGGAATTGCACCCGATACTGCTCTGCTAGAGTACGGTAGAGGGGGGTAGAATTCCACGTGTAGCGGTGAAATGCGTAGAGATGTGGAGGAATACCAGTGGCGAAGGCGGCCCCCTGGACTGATACTGACACTGAGGTGCGAAAGCGTGGGGAGCAAACAGGATTAGATACCCTGGTAGTCCACGCCGTAAACGATGTCAACTAGCCGTTGGAGATCTTAGTATCTTTAGTGGCGTAGCTAACGCGCTAAGTTGACCGCCTGGGGAGTACGGTCGCAAGATTAAAACTC…
d__Bacteria;p__Myxococcota;c__Myxococcia;o__Myxococcales;f__Myxococcaceae;g__P3OB-42;s__metagenome	0	0	0	0.0127817	0	0.00885936	0	0	0	GTGTCAGCCGCCGCGGTAATACAGAGGGTGCAAGCGTTGTTCGGAATTATTGGGCGTAAAGCGCGTGTAGGCGGCTTGGCAAGTCAGATGTGAAAGCCCTCGGCTTAACCGAGGAAGTGCGTCTGAAACTGCTGAGCTTGAGTCTCGGAGAGGATGGCGGAATTCCGCAAGTAGAGGTGAAATTCGTAGATATGCGGAGGAACACCGGTGGCGAAGGCGGCCATCTGGACGAGTACTGACGCTGAGACGCGAAAGCGTGGGGAGCAAACAGGATTAGATACCCTGGTAGTCCACGCTGTAAACGATGAGAACTAGGTGTCGTGGGTGTTGACCCCCGCGGTGCCGCAGCTAACGCATTAAGTTCTCCGCCTGGGAAGTACGGCCGCAAGGCTAAAACTC…
d__Bacteria;p__Actinobacteriota;c__Thermoleophilia;o__Solirubrobacterales;f__Solirubrobacteraceae;g__JCM_18997;s__uncultured_bacterium	0	0	0	0.012109	0	0	0.00728745	0	0	GTGTCAGCAGCCGCGGTAATACGTAGGGGGCAAGCGTTGTCCGGAATCATTGGGCGTAAAGCGCGTGTAGGCGGCTCGGTAAGTCCGCTCTGAAAGTCCAGGGCTCAACCCTGGGATGCGGGTGGATACTGCCGGGCTCGAGTCCGGAAGAGGCGAGTGGAATTCCTGGTGTAGCGGTGAAATGCGCAGATATCAGGAGGAACACCAATGGCGAAGGCAGCTCGCTGGGACGTGACTGACGCTGAGACGCGAAAGCGTGGGGAGCAAACAGGATTAGATACCCTGGTAGTCCACGCCGTAAACGATGGGCACTAGGTGTGGGAGGTGTCGACTCCTCCCGTGCCGAAGCTAACGCATTAAGTGCCCCGCCTGGGGAGTACGGCCGCAAGGCTAAAACTC…
d__Bacteria;p__Bacteroidota;c__Bacteroidia;o__Sphingobacteriales;f__env.OPS_17;g__env.OPS_17;__	0	0	0	0.012109	0	0.00249169	0	0	0	GTGTCAGCCGCCGCGGTAAGACGAAGGACCCAAGCGTTATCCGGATTCATTGGGTTTAAAGGGTGCGTAGGCGGGTTGATAAGTCAGTGGTGAAAGCCCAACGCTTAACGTTGGAACTGCCATTGATACTGTCGATCTTGAATGTGTTTGATGTGGGCGGAATATGACATGTAGCGGTGAAATGCTTAGATATGTCATAGAACACCGATTGCGAAGGCAGCTCACAAAGCCACTATTGACGCTGAGGCACGAAAGCGTGGGGATCAAACAGGATTAGATACCCTGGTAGTCCACGCCGTAAACGATGAGTGCTAGTTGTCGGCATTCATGCATGTCGGTGACGCAGCTAACGCATTAAGCACTCCGCCTGGGGAGTACGGTCGCAAGATTAAAACTCAA…
d__Bacteria;p__Bacteroidota;c__Rhodothermia;o__Rhodothermales;f__Rhodothermaceae;g__uncultured;__	0	0	0	0.0117726	0	0.00941307	0	0	0	GTGTCAGCCGCCGCGGTAATACGGAGGGTGCAAGCGTTGTCCGGAATCACTGGGTGTAAAGGGTGTGTAGGCGGGGCAGTAAGTCAGGGGTGAAAGCCTGCGGCTTAACCGTAGAATTGCCTTTGATACTGCTGTTCTTGAATACTGGAGAGGTCGCTGGAATTCGTGGTGTAGCGGTGAAATGCGTAGATATCACGAGGAACACCAGAGGTGTAGACGGGCGACTGGACAGTTATTGACGCTGAGGCACGAAAGCGTGGGGAGCAAACAGGATTAGATACCCTGGTAGTCCACGCTGTAAACGATGGATGCTCGGTGTTGCCCCTATCATGGGGGCAGTGCCTAAGCTAACGCGTTAAGCATCCCACCTGGGGAGTACGCTCGCAAGAGTGAAACTCA…
d__Bacteria;p__Proteobacteria;c__Gammaproteobacteria;o__Alteromonadales;f__Marinobacteraceae;g__Marinobacter;__	0	0	0	0.0110999	0	0	0	0	0	GTGTCAGCCGCCGCGGTAATACGGAGGGTGCAAGCGTTAATCGGAATTACTGGGCGTAAAGCGCGCGTAGGTGGTTTGATAAGCGAGATGTGAAAGCCCCGGGCTTAACCTGGGAACGGCATTTCGAACTGTCAGGCTAGAGTGTGGTAGAGGGTAGTGGAATTTCCTGTGTAGCGGTGAAATGCGTAGATATAGGAAGGAACACCAGTGGCGAAGGCGGCTACCTGGACCAACACTGACACTGAGGTGCGAAAGCGTGGGGAGCAAACAGGATTAGATACCCTGGTAGTCCACGCCGTAAACGATGTCAACTAGCCGTTGGGACTCTTGAAGTCTTAGTGGCGCAGCTAACGCACTAAGTTGACCGCCTGGGGAGTACGGCCGCAAGGTTAAAACTCA…
d__Bacteria;p__Chloroflexi;c__JG30-KF-CM66;o__JG30-KF-CM66;f__JG30-KF-CM66;g__JG30-KF-CM66;__	0	0	0	0.0107635	0	0.000830565	0	0	0	GTGTCAGCCGCCGCGGTAATACGTAGGTGGCAAACGTTGTCCGGATTCACTGGGCGTAAAGCGCGCGCAGGCGGATTGGTAAGTCTGAGGTGAAAGCTCCCGGCTCAACTGGGAGAAGCCCTTGGATACTGCCAGTCTTGAGACACTTAGAGGAGAGTGGAATTCCCGGTGTAGTGGTGGAATGCGTAGATATCGGGAGGAACACCAGTGGCGAAAGCGGCTCTCTGGGAGTGTTCTGACGCTGAGGCGCGAAAGCGTGGGGAGCAAACCGGATTAGATACCCGGGTAGTCCACGCCGTAAACGATGAGTACTAGCTGTCTGGGGTATCGACTCCCTGGGTAGCGCAGCTAACGCGATAAGTACTCCGCCTGGGGACTACGGCCGCAAGGCTAAAACTC…
d__Bacteria;p__Proteobacteria;c__Gammaproteobacteria;o__Burkholderiales;f__Rhodocyclaceae;g__Methyloversatilis;__	0	0	0	0.0100908	0	0.0124585	0	0	0	GTGTCAGCCGCCGCGGTAATACGTAGGGTGCGAGCGTTAATCGGAATTACTGGGCGTAAAGCGTGCGCAGGCGGTTGTGTAAGACAGGTGTGAAATCCCCGGGCTTAACCTGGGAACTGCGCTTGTGACTGCACGGCTAGAGTATGGCAGAGGGGGGTGGAATTCCACGTGTAGCAGTGAAATGCGTAGAGATGTGGAGGAACACCGATGGCGAAGGCAGCCCCCTGGGCCAATACTGACGCTCATGCACGAAAGCGTGGGGAGCAAACAGGATTAGATACCCTGGTAGTCCACGCCCTAAACGATGTCGACTAGGTGTTCGGTGAGGAGACTCATTGAGTACCGCAGCTAACGCGTGAAGTCGACCGCCTGGGGAGTACGGTCGCAAGATTAAAACTC…
d__Bacteria;p__Verrucomicrobiota;c__Verrucomicrobiae;o__Opitutales;f__Opitutaceae;g__Lacunisphaera;__	0	0	0	0.00840901	0	0.0110742	0.00445344	0	0	GTGTCAGCAGCCGCGGTAATACAGAGACTGCAAGCGTTATTCGGATTCACTGGGCGTAAAGGGTGCGCAGGCGGCCGGGTGTGTCAGATGTGAAATCCCGAGGCTCAACCTCGGAACTGCGTCTGAAACTACTCGGCTAGAGTATTGGAGAGGGTAACGGAATTCACGGTGTAGCAGTGAAATGCGTAGATATCGTGAGGAACACCAGAGGCGAAGGCGGTTACCTGGACAATTACTGACGCTCAGGCACGAAAGCGTGGGGAGCCAAAGGGATTAGATACCCCTGTAGTCCACGCCCTAAACGGTGCACACTAGGTCTTGGCGGATTCGACCCCTCCAGGGCCCAAGCTAACGCGTTAAGTGTGCCGCCTGAGGACTACGGTCGCAAGACTAAAACTC…
d__Bacteria;p__Proteobacteria;c__Alphaproteobacteria;o__Caulobacterales;f__Caulobacteraceae;g__uncultured;__	0	0	0	0.00773629	0	0.00498339	0	0	0	GTGCCAGCAGCCGCGGTAATACGAAGGGGGCTAGCGTTGCTCGGATTTACTGGGCGTAAAGGGCGCGTAGGCGGACAGTTTAGTCAGAGGTGAAAGCCCGGGGCTCAACCTCGGAATTGCCTTTGATACTGGCTGTCTTGAGTACGGGAGAGGTGTGTGGAACTCCGAGTGTAGAGGTGAAATTCGTAGATATTCGGAAGAACACCAGTGGCGAAGGCGACACACTGGCCCGTTACTGACGCTGAGGCGCGAAAGCGTGGGGAGCAAACAGGATTAGATACCCTGGTAGTCCACGCCGTAAACGATGATTGCTAGTTGTCGGCACGCATGCGTGTCGGTGACGCAGCTAACGCATTAAGCAATCCGCCTGGGGAGTACGGTCGCAAGATTAAAACTCAA…
d__Bacteria;p__Verrucomicrobiota;c__Verrucomicrobiae;o__Pedosphaerales;f__Pedosphaeraceae;g__Ellin517;__	0	0	0	0.00504541	0	0.000830565	0	0	0	GTGTCAGCAGCCGCGGTAATACAGAGGTCCCGAGCGTTGTTCGGATTCACTGGGCGTAAAGGGTGCGCAGGTGGCCATGCAAGTTCGATGTGAAAGCCCCGGGCTTAACCCGGGAATGGCATTGAAAACTGCGTGGCTGGAGGATCGGAGGGGGGACTGGAATTCTTGGTGTAGCAGTGAAATGCGTAGATATCAAGAGGAACACCAGTGGCGAAGGCGAGTCCCTGGACGATACCTGACACTGAGGCACGAAAGCTAGGGGAGCAAACAGGATTAGATACCCTGGTAGTCCTGGCTGTAAACGGTGCGCATTTGCTGTAAACGGAATCGACCCCGTTTGTGGCGAAGCTAACGCGATAAATGCGCCGCCTGGGAAGTACGGTCGCAAGATTAAAACTC…
d__Bacteria;p__Chloroflexi;c__Anaerolineae;o__SBR1031;f__A4b;g__OLB13;s__uncultured_Chloroflexi	0	0	0	0.00403633	0	0.00415282	0	0	0	GTGTCAGCCGCCGCGGTAACACGTAGGACGCAAGCGTTATCCGGAATTACTGGGCGTAAAGAGCGTGTAGGCGGTGCTGTAAGTCAACCGTGAAAGCTCCCGGCTAAACTGGGAGAGGTCGGATGAGACTGCAGCGCTAGTGGGTCGTAGAGGAATGTGGAATTCCGGGTGTAGTGGTGAAATGCGTAGAGATCCGGAGGAACACCAGAGGCGAAGGCGGCATTCTGGACGACATCAGACGCTGAGACGCGACAGCACGGGGAGCGAACGGGATTAGAAACCCCGGTAGTCCGTGCCGTAAACGATGTGTACTAGATGTTCGGTTGACTACGGTTGATTGAGCGTCGAAGCAAACGCGATAAGTACACCGCCTGGGGAGTACGGTCGCAAGGCTAAAAC…
d__Bacteria;p__Chloroflexi;c__Anaerolineae;o__SBR1031;f__A4b;g__A4b;s__uncultured_organism	0	0	0	0.00302725	0	0	0	0	0	GTGCCAGCCGCCGCGGTAAAACGTAGGACGCAAGCGTTATCCGGAATTACTGGGCGTAAAGCGCGCGCAGGCGGGTTACCAAGTCTTTCGTGAAAGCTCCCGGCTAAACTGGGAGAGGTCGGAAGATACTGGTAGTCTAGAGTATGGCAGAGGAGTGTGGAATTCCGCGTGTAGTGGTGAAATGCGTAGAGATGCGGAGGAACACCAGTGGCGAAGGCGGCACTCTGGGCCAAAACTGACGCTGAGGCGCGAAAGCATGGGTAGCGAACGGGATTAGAAACCCCGGTAGTCCATGCCGTAAACGATGTACACTAGATGTTCGTGTGCCCTACGGGGTGTGGGAGTGTCGAAGCAAACGCGATAAGTGTACCGCCTGGGGAGTACGGTCGCAAGGCTAAA…
d__Bacteria;p__Proteobacteria;c__Gammaproteobacteria;o__Xanthomonadales;f__Xanthomonadaceae;g__Arenimonas;__	0	0	0	0.00302725	0	0	0	0	0	GTGTCAGCCGCCGCGGTAATACGAAGGGTGCAAGCGTTACTCGGAATTACTGGGCGTAAAGCGTGCGTAGGTGGTTCGTTAAGTCTGCCGTGAAAGCCCCGGGCTCAACCTGGGAATGGCGGTGGATACTGGCGGACTAGAGTGCGGTAGAGGGTGGTGGAATTCCCGGTGTAGCAGTGAAATGCGTAGAGATCGGGAGGAACATCTGTGGCGAAGGCGGCCACCTGGACCAGCACTGACACTGAGGCACGAAAGCGTGGGGAGCAAACAGGATTAGATACCCTGGTAGTCCACGCCCTAAACGATGCGAACTGGACGTTGGGCTCAACTAGGAGCTCAGTGTCGAAGCTAACGCGTTAAGTTCGCCGCCTGGGGAGTACGGTCGCAAGACTGAAACTC…
d__Bacteria;p__Armatimonadota;c__uncultured;o__uncultured;f__uncultured;g__uncultured;__	0	0	0	0.00269088	0	0	0	0	0.014902	GTGTCAGCCGCCGCGGTAATACGTAGGGGGCAAGCGTTATCCGGATTTACTGGGCGTAAAGCGCGCGTAGGCGGAAGTTTAAGTCTGGCCTGAAAGCCCCCGGCTCAACCGGGGAGAGTGGCTGGAAACTGGGCTTCTGGAGGGCGTTAGAGGAGAGTGGAATTCCTGGTGTAGCGGTGAAATGCGTAGATATCAGGAGGAACACCGATGGCGAAGGCAGCTCTCTGGGGCGGCCCTGACGCTGAGGCGCGAAAGCGTGGGGAGCGAACGGGATTAGATACCCCGGTAGTCCACGCCGTAAACGATGGTCACTAGGTGTGTGTGGTATCGACCCCACACGTGCCGCAGCTAACGTGATAAGTGACCCGCCTGGGGAGTACGGCCGCAAGGTTGAAACTT…
d__Bacteria;p__Proteobacteria;c__Alphaproteobacteria;o__Rhizobiales;f__Rhizobiaceae;g__Hoeflea;__	0	0	0	0.00201816	0	0.00166113	0	0	0	GTGCCAGCAGCCGCGGTAATACGAAGGGGGCTAGCGTTGTTCGGAATTACTGGGCGTAAAGCGCACGTAGGCGGATTGTTAAGTGAGGGGTGAAATCCCAGGGCTCAACCCTGGAACTGCCTTTCATACTGGCAATCTTGAGTTCGAGAGAGGTGAGTGGAATTCCGAGTGTAGAGGTGAAATTCGTAGATATTCGGAGGAACACCAGTGGCGAAGGCGGCTCACTGGCTCGATACTGACGCTGAGGTGCGAAAGCGTGGGGAGCAAACAGGATTAGATACCCTGGTAGTCCACGCCGTAAACGATGAATGTTAGCCGTCGGGCAGTTTACTGTTCGGTGGCGCAGCTAACGCATTAAACATTCCGCCTGGGGAGTACGGTCGCAAGATTAAAACTCAA…
d__Bacteria;p__Verrucomicrobiota;c__Verrucomicrobiae;o__Opitutales;f__Opitutaceae;g__Lacunisphaera;s__Lacunisphaera_parvula	0	0	0	0.0016818	0	0	0	0	0	GTGTCAGCCGCCGCGGTAATACAGAGACTGCAAGCGTTATTCGGATTCACTGGGCGTAAAGGGTGCGCAGGCGGCCGGGTGTGTCAGATGTGAAATCCCGAGGCTCAACCTCGGAACTGCGTCTGAAACTACTCGGCTAGAGTATTGGAGAGGGTAACGGAATTCACGGTGTAGCAGTGAAATGCGTAGATATCGTGAGGAACACCAGAGGCGAAGGCGGTTACCTGGACAATTACTGACGCTCAGGCACGAAAGCGTGGGGAGCCAAAGGGATTAGATACCCCTGTAGTCCACGCCCTAAACGATGTCAACTGGTTGTTGGGAAGGTTCCTTCTCAGTAACGTAGCTAACGCGTGAAGTTGACCGCCTGGGGAGTACGGCCGCAAGGTTGAAACTTAA…
d__Bacteria;p__Proteobacteria;c__Gammaproteobacteria;o__Burkholderiales;f__Rhodocyclaceae;__;__	0	0	0	0.00100908	0	0	0	0	0	GTGTCAGCAGCCGCGGTAATACGTAGGGTGCGAGCGTTAATCGGAATTACTGGGCGTAAAGCGTGCGCAGGCGGTTGTGTAAGACAGGTGTGAAATCCCCGGGCTTAACCTGGGAACTGCGCTTGTGACTGCACGGCTAGAGTATGGCAGAGGGGGGTGGAATTCCACGTGTAGCAGTGAAATGCGTAGAGATGTGGAGGAACACCGATGGCGAAGGCAGCCCCCTGGGCCAATACTGACGCTCATGCACGAAAGCGTGGGGAGCAAACAGGATTAGATACCCTGGTAGTCCACGCTGTAAACGATGGATGCTAGCCGTCAGCAAGCATGCTTGTTGGTGGCGCAGCTAACGCATTAAGCATCCCGCCTGGGGAGTACGGCCGCAAGGTTAAAACTCAA…
d__Bacteria;p__Acidobacteriota;c__Vicinamibacteria;o__Vicinamibacterales;__;__;__	0	0	0	0.000672721	0	0	0	0	0	GTGTCAGCCGCCGCGGTAAGACGTAGGGAGCAAGCGTTGTCCGGAATTACTGGGCGTAAAGCGTGCGCAGGCGGTGCTGTAAGACAGGCGTGAAATCCCCGGGCTCAACTCTGGGGCTTTTTCAGATACGGCGCTTCTTGAGTGTAACAGAGGAAAGCAGAATTCCCGGTGTAGCGGTGAAATGCGTAGATATCTGGAGGAATACCGGTGGCGAAGGCGGCATCCTGGACCAACACTGACGCTGAGGCGCGAAAGCTAGGGGAGCAAACGGGATTAGATACCCCGGTAGTCCTAGCCCTAAACGATGAATGCTTGGTGTGGCGGGTATCGATCCCTGCCGTGCCGAAGCTAACGCATTAAGCATTCCGCCTGGGGAGTACGGTCGCAAGGCTGAAACTC…
d__Bacteria;p__Actinobacteriota;c__Acidimicrobiia;o__Microtrichales;f__uncultured;g__uncultured;__	0	0	0	0.000672721	0	0.000276855	0	0	0	GTGTCAGCCGCCGCGGTAAGACGTAGGGGGCGAGCGTTGTCCGGAATTATTGGGCGTAAAGGGCTCCTAGGCGGTTCAGTAAGTCGACTGTGAAAATCCAAGGCTCAACCTTGGGACGCCAGTCGATACTGCTGTGACTCGAGTTCGGTAGAGGAGTGTGGAATTCCTGGTGTAGCGGTGAAATGCGCAGATATCAGGAGGAACACCAACGGCGAAGGCAGCACTCTGGGCCGATACTGACGCTGAAGAGCGAAAGCGTGGGGAGCAAACAGGATTAGATACCCTGGTAGTCCACGCCCTAAACGATGATTACTCGACATACGCGATACACAGTGTGTGTCTGAGCGAAAGCATTAAGTAATCCACCTGGGAAGTACGATCGCAAGATTGAAACTCAAA…
d__Bacteria;p__Chloroflexi;c__OLB14;o__OLB14;f__OLB14;g__OLB14;__	0	0	0	0.000336361	0	0.00193798	0	0	0	GTGTCAGCAGCCGCGGTAATACGTAGGTGGCAAGCGTTGTCCGGATTTACTGGGCGTAAAGAGCCCGCAGGCGGCCTGGCAAGTTTCAGGTGAAATCTCCCGGCTCAACTGGGAGGGGTCCTGGAAAACTGTCAGGCTCGAGGCAGGGAGAGGGATGCGGAATTCCCGGTGTAGCGGTGAAATGCGTAGATATCGGGAGGAACACCAGTGGCGAAGGCGGCATCCTGGCCCTGTCCTGACGCTCAGGGGCGAAAGCGTGGGGAGCAAACCGGATTAGATACCCGGGTAGTCCACGCCGTAAACGATGAGTACTAGGTGTAGGGGGTATCGACCCCCTCTGTGCCGAAGCTAACGCAATAAGTACTCCGCCTGGGGACTACGGCCGCAAGGCTAAAACTC…
d__Bacteria;p__Proteobacteria;c__Gammaproteobacteria;o__Pseudomonadales;f__Pseudomonadaceae;g__Pseudomonas;s__Pseudomonas_songnenensis	0	0	0	0.000336361	0	0	0	0	0	GTGCCAGCCGCCGCGGTAATACGAAGGGTGCAAGCGTTAATCGGAATTACTGGGCGTAAAGCGCGCGTAGGTGGTTCGTTAAGTTGGATGTGAAAGCCCCGGGCTCAACCTGGGAACTGCATCCAAAACTGGCGAGCTAGAGTATGGCAGAGGGTGGTGGAATTTCCTGTGTAGCGGTGAAATGCGTAGATATCGGGAGGAATACCAGTGGCGAAGGCGGCTTTCTGGGTTACCACTGACGCTGAGGAGCGAAAGCGTGGGGAGCGAACGGGATTAGATACCCTGGTAGTCCACGCCGTAAACGATGTCGACTAGCCGTTGGGATCCTTGAGATCTTAGTGGCGCAGCTAACGCATTAAGTCGACCGCCTGGGGAGTACGGCCGCAAGGTTAAAACTCA…
d__Archaea;p__Crenarchaeota;c__Nitrososphaeria;o__Nitrosopumilales;f__Nitrosopumilaceae;g__Candidatus_Nitrosotenuis;s__uncultured_bacterium	0	0	0	0	0	0	0	0	0.0176471	GTGTCAGCAGCCGCGGTAAAACCAGCACCTCGAGTGGTCAGGAGGTTTATTGGGCCTAAAGCATCCGTAGCCGGTTGTTTAAGTCTTCGGTTAAATCTATGCGCTTAACGTATAGGCTGCCGAAGATACTGGACAGCTAGGGAGTGGGAGAGGTATACGGTACTCGATAGGAAGGGGTAAAATCCTTTGATCTATTGATGACCACCTGTGGCGAAGGCGGTATACCAGAACACGTTCGACGGTGAGGGATGAAAGCTGGGGGAGCAAACCGGATTAGATACCCGGGTAGTCCCAGCTGTAAACGATGCAGACTCGGTGATGCATTGGCTTGTGGCCAATGCAGTGCCGCAGGGAAGCCGTTAAGTCTGCCGCCTGGGAAGTACGTACGCAAGTATGAAA…
d__Archaea;p__Halobacterota;c__Methanosarcinia;o__Methanosarciniales;f__ANME-2a-2b;g__ANME-2b;__	0	0	0	0	0	0	0	0	0.0113725	GTGTCAGCAGCCGCGGTAACACCGGCGGCCCGAGTGGTAACCGATATTATTGGGTCTAAAGGGTCCGTAGCCTGTTTAATAAGTCCTTTGGGAAATCTGGCAGCTTAACTGTCAGGCTGCTAAAGGATACTGTTAAACTTGGGACCGGTAGACGTAGGGGGTACTCCAGGGGTAGGAGTGAAATCTTGTAATCCCTGGGGGACCATCTGTGGCGAAGGCGCCCTACGAGAACGGGTCCGACGGTGAGGGACGAAAGCTAGGGGAGCAAACCGGATTAGATACCCGGGTAGTCCTAGCTGTAAACGATGCTCGCTAGGTGTCAGGCACGGTGCGTCCGTGTCTGGTGCCGCAGGGAAGCCGTTAAGCGAGCCACCTGGGGAGTACGGTCGCAAGGCTGAA…
d__Bacteria;p__Acetothermia;c__Acetothermiia;o__Acetothermiia;f__Acetothermiia;g__Acetothermiia;s__uncultured_bacterium	0	0	0	0	0	0	0	0	0.0215686	GTGTCAGCAGCCGCGGTAAGACAGAGGTCCCGAGCGTTATCCGGATTCACTGGGCGTGAAGGGCGTCTAGGCGGTCTCGTAAGTCACCTGTGAAAGCTCCTGGCTCAACTGGGAGAGGTCGGGTGAAACTACGGGGCTAGAGCCTCGGAGGGGAGAGTGGAACTTCCAGAGTAACGGTGAAATGTGCAGATACTGGAAGGTACCTCGATAGCGAAGGCAGCTCTCTGGCCGACGGCTGACGCTAAAGCGCGAAAGCGTGGGGAGCAAACCGGATTAGATACCCGGGTAGTCCACGCCCCAAACGATGTCAACTAGGTGTTGGATCCTTTAACTGAGGTCCAGTGCCGCAGCTAACGCGTTAAGTTGACCGCCTGGGGACTACGGCCGCAAGGTTAAAAC…
d__Bacteria;p__Acidobacteriota;c__Acidobacteriae;o__Elev-16S-1166;f__Elev-16S-1166;g__Elev-16S-1166;__	0	0	0	0	0	0	0	0	0.00196078	GTGTCAGCAGCCGCGGTAATACGTAGGCAGCAAACGTTGTTCGGAATTACTGGGCGTAAAGAGTGTGTAGGCGGTTCCGTGTGATTGGTGTGAAATCTCCCGGCTCAACTGGGAGGGTGCGCCGATAACTGCGGGGCTTGAGTATTGGAGAGGAGAGCGGAATTCCTGGTGTAGCGGTGAAATGCGTAGATATCAGGAGGAACACCGGTGGTGTAGACGGCTCTCTGGACAATCACTGACGCTGAGACACGAAAGCGTGGGGAGCAAACAGGATTAGATACCCTGGTAGTCCACGCCCTAAACGATGCATACTTGGTGTGAGCCATTCATTTGGTTCGTGCCGGAGCTAACGCGTTAAGTATGCCGCCTGGGGAGTACGGTCGCAAGGCTGAAACTTAA…
d__Bacteria;p__Acidobacteriota;c__Blastocatellia;o__11-24;f__11-24;g__11-24;s__uncultured_bacterium	0	0	0	0	0	0	0	0	0.0219608	GTGTCAGCAGCCGCGGTAATACGGGGGGGGCAAGCGTTGTTCGGAATTACTGGGCGTAAAGGGCGCGTAGGCGGCACGGATAGTTGGGTGTGAAAGCCCGGAGCTTAACTCCGGAATGTCACTCAATACTTCCGAGCTAGAGTGTGGAAGGGGCAATCGGAATTCTTGGTGTAGCGGTGAAATGCGTAGATATCAGGAAGAACACCTGTGGCGAAGGCGGATTGCTGGGCTAACACTGACGCTGAGGCGCGAAAGCTAGGGGAGCGAACGGGATTAGATACCCCGGTAGTCCTAGCCCTAAACGATGGATACTTGGTGTGTGGGGTATTAAGTCCCTACGTGCCGGAGCTAACGCGTTAAGTATCCCGCCTGGGGAGTACGGTCGCAAGACTGAAACTT…
d__Bacteria;p__Armatimonadota;c__Fimbriimonadia;o__Fimbriimonadales;f__Fimbriimonadaceae;g__Fimbriimonadaceae;s__uncultured_bacterium	0	0	0	0	0	0.000830565	0	0	0	GTGCCAGCCGCCGCGGTAAGACAGAGGTGGCAAGCGTTGTTCGGATTTACTGGGCGTAAAGAGCGCGTAGGCGGCTTGGTAAGTGTGGTGTGAAATCTCCAGGGCTCAACCCCGAAACTGCACCGCAGACTGTCAGGCTTGAGGAATGCAGAGGTAACTGGAATTCCTGGTGTAGCGGTGAAATGCGTTGATATCAGGAGGAACACCCATGGCGAAGGCAGGTTACTGGGCATTATCTGACGCTGAGGCGCGAAAGCGTGGGTAGCAAACAGGATTAGATACCCTGGTAGTCCACGCCCTAAACGATGGATACTAGACGTAAGAGGTATCGACCCCTCTTGTGTCGCAGCTAACGCACTAAGTATCCCGCCTGGGGAGTACGGCCGCAAGGTTGAAACT…
d__Bacteria;p__Bacteroidota;c__Bacteroidia;o__Chitinophagales;f__Chitinophagaceae;g__uncultured;__	0	0	0	0	0	0.00276855	0	0	0	GTGCCAGCAGCCGCGGTAATACGGAGGGTGCAAGCGTTATCCGGATTTACTGGGTTTAAAGGGTGCGTAGGCGGATTGCCAAGTCCGTGGTGAAATCTCCGGGCTTAACTCGGAAACTGCCATGGATACTGGTAATCTTGAATATCGTGGAGGTAAGCGGAATATGTCATGTAGCGGTGAAATGCTTAGATATGACATAGAACACCAATTGCGAAGGCAGCTTACTACGCGGTAATTGACGCTGATGCACGAAAGCGTGGGGATCAAACAGGATTAGATACCCTGGTAGTCCACGCCCTAAACGATGATTACTCGACATACGCGATACACAGTGTGTGTCTGAGCGAAAGCATTAAGTAATCCACCTGGGAAGTACGATCGCAAGATTGAAACTCAAAG…
d__Bacteria;p__Bacteroidota;c__Kryptonia;o__Kryptoniales;f__BSV26;g__BSV26;s__denitrifying_bacterium	0	0	0	0	0	0	0	0	0.0180392	GTGTCAGCAGCCGCGGTAATACGTAGGACCCGAGCGTTGTCCGGAATCACTGGGTGTAAAGGGAGCGCAGGCGGATTTTCAAGTCGATGGTGAAATCCTGCAGCTTAACTGCAGAACTGCCGTCGATACTGTTTATCTTGAGTGTGGAAGAGGGTGGCAGAATTCATGGTGTAGCGGTGAAATGCGTAGATATCATGAAGAATACCGGTAGCGAAGGCGGCCACCTGGTCCACTACTGACGCTCATGCTCGAAAGCGTGGGGATCAAACAGGATTAGATACCCTGGTAGTCCACGCCCTAAACGATGAATACTCGGTGTTGGGTCTTTAGACTCAGCGCCTAAGCCAACGCATTAAGTATTCCACCTGGGAAGTACGATCGCAAGGTTGAAACTTAAAT…
d__Bacteria;p__Chloroflexi;c__Anaerolineae;o__Anaerolineales;f__Anaerolineaceae;g__uncultured;s__uncultured_Anaerolineaceae	0	0	0	0	0	0	0	0	0.00117647	GTGCCAGCAGCCGCGGTAACACGTAGGATCCAAGCGTTATCCGGATTTACTGGGCGTAAAGCGCGTGCAGGTGGTTTGTTAAGTTGGGTGTTAAATCTCTTGGCTCAACTGAGAGATGTCGCTCAAAACTAGCAGACTGGAGGACGGTAGAGGAAGGCAGAATTCCGGGTGTAGTGGTGAAATGCGTAGATATCCGGAGGAATACCAGTGGCGAAGGCGGCCTTCTGGACCGTTCCTGACACTCAGACGCGAAAGCTAGGGGAGCAAACGGGATTAGAAACCCCGGTAGTCCTAGCTGTAAACGATGTGAACTTGGTGTTGGCGGGGTAAAACCTGTCGGTGCCGAAGCAAACGCGATAAGTTCACCGCCTGGGGACTACGGCCGCAAGGTTAAAACTC…
d__Bacteria;p__Chloroflexi;c__Anaerolineae;o__RBG-13-54-9;f__RBG-13-54-9;g__RBG-13-54-9;__	0	0	0	0	0	0	0	0	0.000784314	GTGTCAGCCGCCGCGGTAAGACGTAGGAGGCGAGCGTTATCCGGATTTATTGGGCGTAAAGGGCAAGTAGGCGGTAGTCAAAGTTAGGTGTGACATCTCCCGGCTCAACTGGGAGGGAGCGCTTAAAACTAGACAACTAGAGGACAGGAGAGGGAGGCGGAACTCCTAGTGTAGCGGTGGAATGCTCAGATACTAGGAAGAACACCAGTGGCGAAGGCGGCCTCCTGGACTGTACCTGACGCTGAGAGGCGAAAGCTAGGGTAGCAAACGGGCTTAGATACCCCGGTAGTCCTAGCTGTAAACGATGCTCGCTAGGTGTCAGGCACGGTGCGTCCGTGTCTGGTGCCGCAGGGAAGCCGTTAAGCGAGCCACCTGGGGAGTACGGTCGCAAGGCTGAAA…
d__Bacteria;p__Chloroflexi;c__Anaerolineae;o__SBR1031;f__A4b;g__A4b;s__uncultured_bacterium	0	0	0	0	0	0	0	0	0.00941176	GTGCCAGCAGCCGCGGTAAAACGTAGGAGACGAGCGTTATCCGGAATTACTGGGCGTAAAGAGCGTGTAGGCGGGTTGACAAGTGGGTCGTGAAAGCTTCCGGCTAAACTGGGAGAGGTCGATCCAGACTGTGAGCCTCGAGTTCGACAGAGGGGTATGGAATTCCGGGTGTAGTGGTGAAATGCGTAGAGATCCGGAGGAACACCAGTGGCGAAGGCGATGCCCTGGGTCGAAACTGACGCTAAGACGCGAAAGCATGGGGAGCGAACGGGATTAGAAACCCCGGTAGTCCATGCCGTAAACGATGCCGACTAGGTGTTCGTTTCTCGAAAGAGAAGGGAGTGCCAAAGCTAACGCGCTAAGTCGGCCGCCTGGGGAGTACGATCGCAAGGTTAAAAC…
d__Bacteria;p__Chloroflexi;c__Anaerolineae;o__SBR1031;f__SBR1031;g__SBR1031;s__wastewater_metagenome	0	0	0	0	0	0	0	0	0.00705882	GTGTCAGCAGCCGCGGTAAAACGTAGGTGGCAAGCGTTATCCGGATTTACTGGGCGTAAAGCATGTGCAGACGGGTTGGTAAGTGGTGTATGAAAGCGTCCGGCTTAACCGGGCAAGCGTAGGCCAGACTGCCAGTCTTGAGAGTGGGAGAGGGATGTGGAATTCCGGGTGTAGTGGTGAAATGCGTAGAGATCCGGAGGAACCCCAGAGGCGAAGGCGGCGTCCTGGCCCATTTCTGACGTTCAGACATGACAGCATGGGGAGCGAACGGGATTAGAAACCCCGGTAGTCCATGCCGTAAACGATGTCGACTAGGCGCTGGGCGGGTAATACCGCGCGGTGCCGCAGCTAACGCGATAAGTCGACCGCCTGGGGACTACGACCGCAAGGTTAAAACTC…
d__Bacteria;p__Chloroflexi;c__OLB14;o__OLB14;f__OLB14;g__OLB14;s__uncultured_bacterium	0	0	0	0	0	0.00138427	0	0	0	GTGCCAGCAGCCGCGGTAATACGTAGGTGTCGAGCGTTGTCCGGATTTATTGGGCGTAAAGCGCCCGCAGGCGGCTTGCCAAGTTTGAAGTGAAATCTCCCGGCTCAACTGGGAGGGTGCTTCGAAAACTGGCAGGCTTGAGGCAGGGAGAGGGATGTGGAATTCCCGGTGTAGTGGTGAAATGCGTAGATATCGGGAGGAACACCAGTGGCGAAGGCGGCATCCTGGCCCTGTCCTGACGCTCAGGGGCGAAAGCGTGGGGAGCAAACCGGATTAGATACCCGGGTAGTCCACGCCGTAAACGATGAGTACTAGGTGTAGGGGGTATCGACCCCCTCTGTGCCGAAGCTAACGCAATAAGTACTCCGCCTGGGGACTACGGCCGCAAGGCTAAAACTC…
d__Bacteria;p__Desulfobacterota;c__Desulfobacteria;o__Desulfobacterales;f__Desulfosarcinaceae;__;__	0	0	0	0	0	0	0	0	0.00392157	GTGTCAGCAGCCGCGGTAATACGGAGGGTGCAAGCGTTATTCGGATTTACTGGGCGTAAAGGGCGCGTAGGCGGTCCTTTAAGTCAGATGTGAAAGCCCGAGGCTTAACCTCGGAAGTGCATCTGAAACTGGAGGACTTGAGTACGGGAGAGGGAAGTGGAATTCCTGGTGTAGAGGTGAAATTCGTAGATATCAGGAGGAACACCGGTGGCGAAGGCGACTTCCTGGACCGATACTGACGCTGAGGCGCGAAAGCGTGGGGAGCAAACAGGATTAGATACCCTGGTAGTCCACGCTGTAAACGATGAACACTAGGTGTAGCGGGTATTAATTCCTGCTGTGCCGAAGCTAACGCATTAAGTGTTCCGCCTGGGGAGTACGGCCGCAAGGCTAAAACTT…
d__Bacteria;p__MBNT15;c__MBNT15;o__MBNT15;f__MBNT15;g__MBNT15;__	0	0	0	0	0	0	0	0	0.0152941	GTGTCAGCAGCCGCGGTAATACGGAGGGTGCGAGCGTTGTTCGGAATTACTGGGCGTAAAGCGCGTGTAGGCGGCCTTCTAAGTCTGGTGTGAAAGCCCGGGGCTCACCCCCGGAAGTGCATTGGATACTGGAAGGCTGGAGTACCGGAGAGGAGGGTGGAATTCCTGGTGTAGCGGTGAAATGCGTAGATATCAGGAGGAACACCTGTGGCGAAGGCGGCCCTCTGGACGGATACTGACGCTGAGACGCGAAAGCGTGGGGAGCAAACAGGATTAGATACCCTGGTAGTCCACGCCGTAAACGATGGGCACTAGGTGTTCGGGGTATTGACCCCCTGAGTGCCGCAGCTAACGCATTAAGTGCCCCGCCTGGGGAATACGGCCGCAAGGTTAAAACTT…
d__Bacteria;p__MBNT15;c__MBNT15;o__MBNT15;f__MBNT15;g__MBNT15;s__uncultured_Myxococcales	0	0	0	0	0	0	0	0	0.0121569	GTGTCAGCAGCCGCGGTAAGACAGAGGGTGCGAGCGTTGTTCGGAATTACTGGGCGTAAAGGGCGCGTAGGCGGCCTGCTAAGTTCGGTGTGAAAGCCCTCGGCTCAACCGAGGAAGTGCGCCGGATACTGGCAGGCTGGAGTACCGGAGAGGAGGGTGGAATTCCTGGTGTAGCGGTGAAATGCGTAGATATCAGGAGGAACACCGGTGGCGAAGGCGGCCCTCTGGACGAGTACTGACGCTGAGGCGCGAAAGCGTGGGGATCAAACAGGATTAGATACCCTGGTAGTCCACGCTGTAAACGATGGGGACTAGGTGTGGGGGGTATTGACCCCTCCCGTGCCGACGCTAACGCATTAAGTCCCCCGCCTGGGGATTACGGCCGCAAGGTTAAAACTT…
d__Bacteria;p__Myxococcota;c__Polyangia;o__Polyangiales;__;__;__	0	0	0	0	0	0.000830565	0	0	0	GTGTCAGCCGCCGCGGTAAGACAGAGGGTGCAAACGTTGTTCGGAATCACTGGGCGTAAAGCGCGTGTAGGCGGTTTGGAAAGTCGGATGTGAAATCCCACGGCTCAACCATGGAAGTGCATTCGAAACTGCCAAACTAGAGTTCTGGAGAGGAAGGCGGAATACTGGGTGTAGAGGTGAAATTCGTAGATATCCAGTGGAACACCGGTGGCGAAGGCGGCCTTCTGGACAGTGACTGACGCTGAAACGCGAAAGCGTGGGGAGCAAACAGGATTAGATACCCTGGTAGTCCACGCCGTAAACGATGTCGGCTAGACGCTGGGCAGCAAGCTGTTCGGTGTCGGCGCTAACGCATTAAGCCGACCGCCTGGGGAGTACGGCCGCAAGGTTAAAACTCAA…
d__Bacteria;p__Myxococcota;c__Polyangia;o__Polyangiales;f__BIrii41;g__BIrii41;s__uncultured_bacterium	0	0	0	0	0	0.0155039	0	0	0	GTGTCAGCAGCCGCGGTAAGACAGAGGGTGCAAACGTTGTTCGGAATCACTGGGCGTAAAGCGCGTGTAGGCGGTTTGGAAAGTCGGATGTGAAATCCCACGGCTCAACCATGGAAGTGCATTCGAAACTGCCAAACTAGAGTTCTGGAGAGGAAGGCGGAATACTGGGTGTAGAGGTGAAATTCGTAGATATCCAGTGGAACACCGGTGGCGAAGGCGGCCTTCTGGACAGTGACTGACGCTGAAACGCGAAAGCGTGGGGAGCAAACAGGATTAGATACCCTGGTAGTCCACGCCGTAAACGATGGGTGCTAGGTGTCGCGGGCTTTGACCCTCGCGGTGCCGTAGCTAACGCGTTAAGCACCCCGCCTGGGGAGTACGGCCGCAAGGCTAAAACTT…
d__Bacteria;p__Planctomycetota;c__OM190;o__OM190;f__OM190;g__OM190;s__uncultured_bacterium	0	0	0	0	0	0	0	0	0.0133333	GTGTCAGCAGCCGCGGTAATACAGAGGGTGCAAACGTTGTTCGGAATCACTGGGCGTAAAGCGCGCGTAGGCGGCCAGACAAGTGTCGGATGAAATCCCACGGCTTACCCGTGGAACGGTTCGGCATACTGTCCGGCTCGAGGGTGGTAGAGGAGAGCGGAACTCCTGGTGGAGCGGTGAAATGCGTAGATATCAGGAGGAACACCGGTGGCGAAGGCGGCTCTCTGGTCCACAACTGACGCTGAGGCGCGAAAGCTAGGGGAGCAAACGGGATTAGATACCCCGGTAGTCCTAGCCGTAAACGATGGGCACTAACTAGAAGGGCTCCTGTGGTTTTTCTGGTGAAGTGAACATGATAAGTGCCCCGCCTGGGAAGTACGGTCGCAAGGCTAAAACTCA…
d__Bacteria;p__Planctomycetota;c__Phycisphaerae;o__Phycisphaerales;f__Phycisphaeraceae;g__I-8;s__uncultured_bacterium	0	0	0	0	0	0.0105205	0	0	0	GTGTCAGCAGCCGCGGTAATACAGAGGGCCCGAGCGTTAATCGGAATCACTGGGCTTAAAGCGTACGCAGGCGGATCGGTAAGTACTTTGTGAAATCCCACGGCTCAACCGTGGAATTGCTTGGTATACTGTCGATCTTGAGCATGGTAGGGGCGGTCGGAACGATAGGTGGAGCGGTGAAATGCGTAGATATCTATCGGAACGCCGAAGGTGAAGACAGGCCGCTGGGCCATTGCTGACGCTCATGTACGAAAGCGTGGGGAGCAAACGGGATTAGATACCCCGGTAGTCCACGCCCTAAACGATGTGCACTAGATCCGGGAGGTTCTGACACCATCCGGATCGAAGCAAAAGCGATAAGTGCACCGCCTGGGGAGTACGGTCGCAAGGCTAAAACTC…
d__Bacteria;p__Planctomycetota;c__Phycisphaerae;o__Phycisphaerales;f__Phycisphaeraceae;g__SM1A02;s__metagenome	0	0	0	0	0	0	0	0	0.0192157	GTGTCAGCAGCCGCGGTAATACAGAGGCCACAAGCGTTAGTCGGAATCACTGGGCTTAAAGGGTGCGTAGGCCGGCGTGTAAGCGTCCTGTGAAAGCCCGCGGCTCAACCGCGGAACAGCAGGGCGAACTGCACGTCTTGAGGCAGGTAAGGGTCGCTGGAACTCTAGGTGGAGCGGTGAAATGCGTAGATATCTAGAGGAACGCCGATGGTGAAGACGAGCGACTGGGCCTGTCCTGACGCTGAGGCACGAAAGCGTGGGGAGCAAACAGGATTAGATACCCTGGTAGTCCACGCCGTAAACGATGCGCACTAGACCGGTGCGGTTTTGACGCCGTATCGGTCGTAGTAAAAACGATAAGTGCGCCGCCTGGGGAGTACGGTCGCAAGGCTAAAACTT…
d__Bacteria;p__Planctomycetota;c__Planctomycetes;o__Pirellulales;f__Pirellulaceae;g__uncultured;__	0	0	0	0	0	0	0	0	0.00156863	GTGCCAGCCGCCGCGGTAAGACGAACCGTACGAACGTTATTCGGAATTACTGGGCTTAAAGGGTGCGTAGGCTGCGCAGTAAGTTGGGTGTGAAATCCCTCGGCTCAACCGAGGAACTGCGCCCAAAACTACTGTGCTCGAGGGAGACAGAGGTGAGCGGAACTTAGGGTGGAGCGGTGAAATGCGTTGATATCCTAAGGAACACCCGTGGCGAAAGCGGCTCACTGGGTCTCTTCTGACGCTGAGGCACGAAAGCTAGGGTAGCGAACGGGATTAGATACCCCGGTAGTCCTAGCTGTAAACGATGAGCACTGGGTTGAAGGGCCCTCCATAGCCTTTCAGCCGCAGCGAAAGTGTTTAGTGCTCCGCCTGGGGAGTATGGTCGCAAGGCTGAAACTC…
d__Bacteria;p__Proteobacteria;c__Alphaproteobacteria;o__Acetobacterales;f__Elioraeaceae;g__Elioraea;s__Elioraea_tepidiphila	0	0	0	0	0	0.00166113	0	0	0	GTGCCAGCAGCCGCGGTAATACGAAGGGGGCTAGCGTTGCTCGGAATTACTGGGCGTAAAGGGCGCGTAGGCGGCCATATCAGTCAGGTGTGAAACCCCTGGGCTCAACCTAGGAACTGCACTTGAGACGGTATGGCTTGAGGTCGAGAGAGGATGGTGGAACTCCCAGTGTAGAGGTGAAATTCGTAGATATTGGGAAGAACACCGGTGGCGAAGGCGGCCATCTGGCTCGATCCTGACGCTGAGGCGCGAAAGCGTGGGGAGCAAACAGGATTAGATACCCTGGTAGTCCACGCTGTAAACGATGTGCGCTGGATGTTGGGTGACCTAGTCACTCAGTGTCGAAGCTAACGCGATAAGCGCACCGCCTGGGGAGTACGGCCGCAAGGTTGAAACTTA…
d__Bacteria;p__Proteobacteria;c__Alphaproteobacteria;o__Caulobacterales;f__Parvularculaceae;__;__	0	0	0	0	0	0	0	0	0.0227451	GTGTCAGCAGCCGCGGTAATACGAAAGGGGCTAGCGTTGTTCGGAATTACTGGGCGTAAAGCGCACGTAGGCGGCATTGTAAGTTGGGGGTGAAATCCCAGGGCTCAACCCTGGAACTGCCTTCAAAACTACAAAGCTAGAGGCTGTGAGAGGAGAGTGGAATTCCGAGTGTAGAGGTGAAATTCGTAGATATTCGGAAGAACACCAGTGGCGAAGGCGACTCTCTGGTGCAGTTCTGACGCTGAGGTGCGAAAGCGTGGGGAGCAAACAGGATTAGATACCCTGGTAGTCCACGCCGTAAACTATGAGGGCTAGTTGTCGGGCGGCATGCCGTTCGGTGACGCAGCTAACGCAGTAAGCCCTCCGCCTGGGGAGTACGGTCGCAAGATTAAAACTCAA…
d__Bacteria;p__Proteobacteria;c__Alphaproteobacteria;o__Ferrovibrionales;f__Ferrovibrionaceae;g__Ferrovibrio;__	0	0	0	0	0	0	0	0	0.00313725	GTGCCAGCAGCCGCGGTAAGACGGAGGAGGCTAGCGTTGTTCGGAATTACTGGGCGTAAAGCGTGCGCAGGTTGTAAGTTCAGTCTGATGTGAAAGCCCGGGGCTCAACCTCGGATGTGCATTAGATACTGGCTTGCTGGAGGTTGGAAGAGGAGAGTGGAATTCCCAGTGTAGAGGTGAAATTCGTAGATATTGGGAAGAACACCAGTGGCGAAGGCGGCTCTCTGGTCCACACCTGACACTCAAGCACGAAAGCGTGGGGAGCAAACAGGATTAGATACCCTGGTAGTCCACGCCGTAAACGATGTGTGCTAGACGTCGGGAGGCTTGCCTCTCGGTGTCGCAGCTAACGCGATAAGCACACCGCCTGGGGAGTACGGCCGCAAGGTTAAAACTCAA…
d__Bacteria;p__Proteobacteria;c__Alphaproteobacteria;o__NRL2;f__NRL2;g__NRL2;__	0	0	0	0	0	0	0	0	0.00117647	GTGTCAGCAGCCGCGGTAATACGGAGGGGGCTAGCGTTGTTCGGAATTACTGGGCGTAAAGCGCACGTAGGCGGTTTGGAAAGTTGGGGGTGAAAGCCCGGAGCCTAACTCCGGAATTGCCTTCAAAACTCCCAAACTAGAGATCGGAAGAGGAGAGTGGAATTCCCAGTGTAGAGGTGAAATTCGTAGATATTGGGAAGAACACCGGTGGCGAAGGCGGCTCTCTGGTCCGATACTGACGCTGAGGTGCGAAAGCGTGGGGAGCAAACAGGATTAGATACCCTGGTAGTCCACGCCGTAAACGATGAGTGCTAGTTGTCAGGCGGCTTGCCGCTTGGTGACGCAGTTAACGCGTTAAGCACTCCGCCTGGGGAGTACGGCCGCAAGGCTAAAACTCAA…
d__Bacteria;p__Proteobacteria;c__Alphaproteobacteria;o__Rhizobiales;__;__;__	0	0	0	0	0	0.00193798	0	0	0.000784314	GTGTCAGCAGCCGCGGTAATACGAAGGGGGCTAGCGTTGTTCGGAATCACTGGGCGTAAAGCGCACGTAGGCGGATCAATAAGTCAGGGGTGAAATCCCGAGGCTCAACCTCGGAACTGCCTTTGATACTGTTGATCTTGAGTCCGGGAGAGGTGAGTGGAACTCCGAGTGTAGAGGTGAAATTCGTAGATATTCGGAAGAACACCAGTGGCGAAGGCGGCTCACTGGCCCGGTACTGACGCTGATGCGCGAAAGCGTGGGGAGCAAACAGGATTAGATACCCTGGTAGTCCACGCCGTAAACGATGAATGCTAGCCGTCGGTCAGCATGCTGATCGGTGGCGCAGCTAACGCATTAAGCATTCCGCCTGGGGAGTACGGTCGCAAGATTAAAACTCAA…
d__Bacteria;p__Proteobacteria;c__Alphaproteobacteria;o__Rhizobiales;f__Hyphomicrobiaceae;__;__	0	0	0	0	0	0	0	0	0.000392157	GTGTCAGCAGCCGCGGTAATACGAAGGGAGCTAGCGTTGTTCGGAATCACTGGGCGTAAAGCGCACGTAGGCGGATTGTTTAGTCAGGGGTGAAATCCCGGGGCTCAACCTCGGAACTGCCTTTGATACTGGCAATCTCGAGTCCGATAGAGGTGGGTGGAATTCCTAGTGTAGAGGTGAAATTCGTAGATATTGGGAAGAACACCGGTTGCGAAGGCGGCCACCTGGTCCGGTACTGACGCTGAGGTGCGAAAGCGTGGGGAGCAAACAGGATTAGATACCCTGGTAGTCCACGCCGTAAACGATGCGCACTAGACCGGTGCGGTTTTGACGCCGTATCGGTCGTAGTAAAAACGATAAGTGCGCCGCCTGGGGAGTACGGTCGCAAGGCTAAAACTC…
d__Bacteria;p__Proteobacteria;c__Alphaproteobacteria;o__Rhizobiales;f__Hyphomicrobiaceae;g__Pedomicrobium;s__Pedomicrobium_manganicum	0	0	0	0	0	0	0	0	0.0254902	GTGTCAGCAGCCGCGGTAATACGAAGGGAGCTAGCGTTGTTCGGAATCACTGGGCGTAAAGCGCACGTAGGCGGATTGTTTAGTCAGGGGTGAAATCCCGGGGCTCAACCTCGGAACTGCCTTTGATACTGGCAATCTCGAGTCCGATAGAGGTGGGTGGAATTCCTAGTGTAGAGGTGAAATTCGTAGATATTAGGAAGAACACCGGTGGCGAAGGCGGCCCACTGGATCGGTACTGACGCTGAGGTGCGAAAGCGTGGGGAGCAAACAGGATTAGATACCCTGGTAGTCCACGCCGTAAACGATGGATGCTAGCCGTCAGCAAGCATGCTTGTTGGTGGCGCAGCTAACGCATTAAGCATCCCGCCTGGGGAGTACGGCCGCAAGGTTAAAACTTAA…
d__Bacteria;p__Proteobacteria;c__Alphaproteobacteria;o__Rhizobiales;f__Labraceae;g__Labrys;s__metagenome	0	0	0	0	0	0	0	0	0.0184314	GTGTCAGCAGCCGCGGTAATACGAAGGGGGCTAGCGTTGTTCGGAATCACTGGGCGTAAAGCGCGTGTAGGCGGATCGTTAAGTCGGGGGTGAAATCCTGAGGCTCAACCTCAGAACTGCCTTCGATACTGGCGATCTTAGAGTCCGGGAGAGGTGAGTGGAACTCCTAGTGTAGAGGTGAAATTCGTAGATATTAGGAAGAACACCAGTGGCGAAGGCGGCTCACTGGCCCGGTACTGACGCTGATATGCGAAAGCGTGGGGAGCAAACAGGATTAGATACCCTGGTAGTCCACGCCGTAAACGATGAATGCTAGCCGTCGGACAGCTTGCTGTTCGGTGGCGCACCTAACGGATTAAGCATTCCGCCTGGGGAGTACGGTCGCAAGATTAAAACTTA…
d__Bacteria;p__Proteobacteria;c__Alphaproteobacteria;o__Rhizobiales;f__Pleomorphomonadaceae;g__Prosthecomicrobium;__	0	0	0	0	0	0.00387597	0	0	0	GTGTCAGCAGCCGCGGTAATACGAAGGGGGCTAGCGTTGTTCGGAATCACTGGGCGTAAAGCGTACGTAGGCGGATGCTTAAGTCAGAGGTGAAAGCCTGGAGCTCAACTCCAGAACTGCCTTTGATACTGGGCGTCTTGAGTCCGGGAGAGGTGAGTGGAACTGCTAGTGTAGAGGTGAAATTCGTAGATATTAGCAAGAACACCAGTGGCGAAGGCGGCTCACTGGCCCGGTACTGACGCTGATGCGCGAAAGCGTGGGGAGCAAACAGGATTAGATACCCTGGTAGTCCACGCCGTAAACGATGAATGCTAGCCGTCGGTCAGCATGCTGATCGGTGGCGCAGCTAACGCATTAAGCATTCCGCCTGGGGAGTACGGTCGCAAGATTAAAACTCAA…
d__Bacteria;p__Proteobacteria;c__Alphaproteobacteria;o__uncultured;f__uncultured;g__uncultured;s__uncultured_marine	0	0	0	0	0	0	0	0	0.00235294	GTGTCAGCAGCCGCGGTAATACGGGGGGGGCAAGCGTTGTTCGGAATTATTGGGCGTAAAGGGCACGTAGGCGGCGATGCGGGTCAGATGTGAAAGCCCCGGGCTCAACCTGGGAATAGCATTTGAAACTGCATTGCTTGAGGACGGAAGAGGAGAACGGAATTCCCAGTGTAGAGGTGAAATTCGTAGATATTGGGAAGAACACCAGTGGCGAAGGCGGTTCTCTGGTCCGTAACTGACGCTGAGGTGCGAAAGCGTGGGGAGCAAACAGGATTAGATACCCTGGTAGTCCACGCCGTAAACGATGCGCGCTAGACGTTGGTGGTTCAGCCATCGGTGTCGCAGCTAACGCGTTAAGCGCGCCGCCTGGGGAGTACGGTCGCAAGATTAAAACTCAAA…
d__Bacteria;p__Proteobacteria;c__Gammaproteobacteria;o__Burkholderiales;f__Burkholderiaceae;g__Ralstonia;__	0	0	0	0	0	0	0	0	0.0137255	GTGTCAGCAGCCGCGGTAATACGTAGGGTCCGAGCGTTAATCGGAATTACTGGGCGTAAAGCGTGCGCAGGCGGTTTTGTAAGACAGATGTGAAATCCCCGGGCTTAACCTGGGAATTGCATTTGTGACTGCAAGGCTAGAGTGTGTCAGAGGGGGGTAGAATTCCACGTGTAGCAGTGAAATGCGTAGAGATGTGGAGGAATACCGATGGCGAAGGCAGCCCCCTGGGATAACACTGACGCTCATGCACGAAAGCGTGGGGAGCAAACAGGATTAGATACCCTGGTAGTCCACGCCCTAAACGATGTCAACTAGTTGTTGGGGATTCATTTCCTTAGTAACGAAGCTAACGCATGAAGTTGACCGCCTGGGGAGTACGGTCGCAAGATTAAAACTTAA…
d__Bacteria;p__Proteobacteria;c__Gammaproteobacteria;o__Burkholderiales;f__Nitrosomonadaceae;g__Ellin6067;__	0	0	0	0	0	0	0	0	0.00627451	GTGTCAGCAGCCGCGGTAATACGTAGGGTGCGAGCGTTAATCGGAATTACTGGGCGTAAAGCGTGCGCAGGCGGTTTTGTAAGCCAGATGTGAAATCCCCGGGCTCAACCTGGGAATGGCATTTGGGACTGCAAGGCTGGAGTGTGGCAGAGGGGACTAGAATTCCTGGTGTAGCAGTGAAATGCGTAGATATCAGGAGGAATACCGATGGCGAAGGCAGGTCCCTGGGTTAACACTGACGCTCATGCACGAAAGCGTGGGGAGCAAACAGGATTAGATACCCTGGTAGTCCACGCCCTAAACGATGTCGACTGGTTGTTGGGGGTTTGACACTCTCAGTAACGAAGCTAACGCGTGAAGTCGACCGCCTGGGGAGTACGGCCGCAAGGTTAAAACTCA…
d__Bacteria;p__Proteobacteria;c__Gammaproteobacteria;o__JG36-GS-52;f__JG36-GS-52;g__JG36-GS-52;__	0	0	0	0	0	0	0	0	0.00352941	GTGTCAGCAGCCGCGGTAATACGGAGGGTGCGAGCGTTAATCGGAATTACTGGGCGTAAAGCGCACGTAGGCGGTCAGGTAAGTCGGATGTGAAAGCCCTGGGCTTAACCTGGGAACTGCATTCGAAACTGCCTGGCTAGAGTATGGGAGAGGGAAGCGGAATTTCCGGTGTAGCGGTGAAATGCGTAGATATCGGAAGGAACACCAATGGCGAAGGCAGCTTCCTGGCCCAATACTGACGCTCAGGTGCGAAAGCGTGGGGATCAAACAGGATTAGATACCCTGGTAGTCCACGCTGTAAACGATGAGAACTAGATGTTGGGAGGGTTTTGCCTCTCAGTGTCGCAGCTAACGCGCTAAGTTCTCCGCCTGGGGAGTACGGCCGCAAGGTTGAAACTT…
d__Bacteria;p__Proteobacteria;c__Gammaproteobacteria;o__Xanthomonadales;f__Rhodanobacteraceae;g__uncultured;s__metagenome	0	0	0	0	0	0.000830565	0	0	0	GTGTCAGCCGCCGCGGTAATACGAAGGGTGCAAGCGTTAATCGGAATTACTGGGCGTAAAGCGTGCGTAGGCGGCCTTGTAAGTCGGATGTGAAAGCCCCGGGCTTAACCTGGGAATGGCATTCGAGACTGCAGGGCTAGAGTTTGGGAGAGGGTGGTGGAATTCCCGGTGTAGCGGTGAAATGCGTAGAGATCGGGAGGAACATCAGTGGCGAAGGCGGCCACCTGGCCTAAAACTGACGCTGAGGCACGAAAGCGTGGGGAGCAAACAGGATTAGATACCCTGGTAGTCCACGCCCTAAACGATGAGAACTGGACGTTGGGAGGAATTCGCCTCTTAGTGTCGAAGCTAACGCGTGAAGTTCTCCGCCTGGGGAGTACGCTCGCAAGAGTGAAACTT…
d__Bacteria;p__Verrucomicrobiota;c__Verrucomicrobiae;o__Opitutales;f__Opitutaceae;__;__	0	0	0	0	0	0	0	0	0.000784314	GTGCCAGCAGCCGCGGTAAGACAGAGGTGGCAAGCGTTGTTCGGATTTACTGGGCGTAAAGGGAGCGTAGGCGGTTTGGTAAGCCCTCCGGGAAATCTTCGGGCTTAACCCGGAAAGGTCGGAGGGGACTGCCTGGCTAGAGGACGGGAGAGGGTAGCGGAATTCACGGTGTAGCAGTGAAATGCGTAGATATCGTGAGGAACACCAGAGGCGAAGGCGGCTACCTGGACAATTACTGACGCTCAGGCACGAAAGCGTGGGGAGCAAAAGGGATTAGATACCCCTGTAGTCCACGCCCTAAACGGTGCACACTAGGTCTTGGCGGATTCGACCCCACCAGGGCCCAAGCTAACGCGTTAAGTGTGCCGCCTGAGGACTACGGCCGCAAGGCTAAAACTC…
d__Bacteria;p__Verrucomicrobiota;c__Verrucomicrobiae;o__Opitutales;f__Opitutaceae;g__Lacunisphaera;s__uncultured_bacterium	0	0	0	0	0	0	0	0	0.00352941	GTGTCAGCAGCCGCGGTAATACAGAGACTGCAAGCGTTATTCGGATTCACTGGGCGTAAAGGGTGCGCAGGCGGCCAGGTGTGTTAGATGTGAAATCCCGGGGCTCAACCCCGGAACTGCGTCTAAAACTACTTGGCTAGAGTATTGGAGAGGGTAGCGGAATTCACGGTGTAGCAGTGAAATGCGTAGATATCGTGAGGAACACCAGAGGCGAAGGCGGCTACCTGGACAATTACTGACGCTCAGGCACGAAAGCGTGGGGAGCAAAAGGGATTAGATACCCCTGTAGTCCACGCCCTAAACGGTGCACACTAGGTCTTGGCGGATTCGACCCCACCAGGGCCCAAGCTAACGCGTTAAGTGTGCCGCCTGAGGACTACGGCCGCAAGGCTAAAACTC…
d__Bacteria;p__Verrucomicrobiota;c__Verrucomicrobiae;o__Pedosphaerales;f__Pedosphaeraceae;g__Pedosphaeraceae;s__uncultured_bacterium	0	0	0	0	0	0.000830565	0	0	0	GTGTCAGCCGCCGCGGTAATACAGAGGTCCCAAGCGTTGTTCGGATTCACTGGGCGTAAAGGGTGCGTAGGTGGCCGGGAAAGTTCGGTGTAAAAGCTCCAAGCTCAACTTGGAAATGTCACCGAAAACTTCCTGGCTTGAGGATTGAAGGGGAGACTGGAATTCTCGGTGTAGCAGTGAAATGCGTAGATATCGAGAGGAACACCGGTGGCGAAGGCGAGTCTCTAGGCAAATCCTGACACTGAGGCACGAAAGCTGGGGGAGCAAACAGGATTAGATACCCTGGTAGTCCCAGCTGTAAACGGTGCACGTTTGCTGCGGGCGGAATCGACCCCGTCCGTGGCGAAGCTAACGCGTTAAACGTGCCGCCTGGGAAGTACGGTCGCAAGACTAAAACTC…
d__Bacteria;p__WPS-2;c__WPS-2;o__WPS-2;f__WPS-2;g__WPS-2;s__Burkholderiales_bacterium	0	0	0	0	0	0	0	0	0.00352941	GTGTCAGCAGCCGCGGTAATACGTAGGATGCAAGCGTTGTCCGGATTTACTGGGCGTAAAGAGCTCGTAGGCGGGGACGCGCGTCCCGAAGGAAATTCCAGGGCTCAACCCTGGAGCTTTTCGGGATACGGCGTCTCTTGAGGGCAGAAGAGGAGAACGGAATTCCCGGTGTAGCGGTGAAATGCGTAGATATCGGGAGGAACACCAGTGGCGAAGGCGGTTCTCTGGTCTGTCTCTGACGCTGAGGAGCGAAAGCGTGGGGAGCGAACGGGATTAGATACCCCGGTAGTCCACGCCGTAAACGATGGGCACTAGGTGTAGGAGGTATCGACCCCTTCTGTGCCGCAGTTAACACATTAAGTGCCCCGCCTGGGGAGTACGGCCGCAAGGTTGAAACTC…
