# Supplementary material for: Comparative Genomics on Cultivated and Uncultivated Freshwater and Marine “Candidatus Manganitrophaceae” Species Implies Their Worldwide Reach in Manganese Chemolithoautotrophy
Source: mBio. 2022 Mar 14;13(2):e03421-21. doi: 10.1128/mbio.03421-21 (PMC9040806; doi:10.1128/mbio.03421-21)
Supplement: TABLE S6 [file mbio.03421-21-st006.xlsx]

## Sheet: anvio_gene_clusters_manganitrop
Supplementary Table 6. De novo gene clusters of Candidatus Manganitrophaceae.
	Genomes									RNA expression by strain Mn1 under Mn-oxidizing conditions (Yu and Leadbetter 2020)								IMG annotations of strain Mn1
gene_cluster_id	Strain Mn1	Strain SB1	Strain SA1	GCA_004297235	GCA_016200325	GCA_013151935	GCA_012960925	GCA_015659975	Strain Mn1 IMG locus tag	Mn03_1nit	Mn06_1nit	Mn08_1nit	Mn09_1nit	Mn10_1nit	Mn11_1nit	Mn12_1nit	Expression Percentile (Species A only)	ko_id	ko_name	EC	pfam_id	pfam_name	tigrfam_id	tigrfam_name	cog_id	cog_name	signalp_feature_type	tmhmm_feature_type	psortb_final_prediction	heme_count	Gene product name
GC_00000001	7	7	7	5	7	3	4	3	Ga0306812_10240	501.205	756.259	1386.7	1565.78	1328.51	3988.75	1951.02	0.987772	KO:K03704	cold shock protein (beta-ribbon, CspA family)		pfam00313	CSD			COG1278	Cold shock protein, CspA family		outside	Cytoplasmic		putative cold-shock DNA-binding protein
GC_00000002	11	7	6	9	9	0	0	0	Ga0306812_102584	46.112	125.977	74.6985	216.422	203.846	97.5487	287.496	0.681244				pfam00196	GerE						inside	Cytoplasmic		regulatory LuxR family protein
GC_00000003	6	3	3	4	3	1	1	1	Ga0306812_10431	215.199	163.759	195.056	271.154	292.279	307.428	367.482	0.831088	KO:K00525	ribonucleoside-diphosphate reductase alpha chain [EC:1.17.4.1]	EC:1.17.4.1	pfam00317,pfam02867,pfam02867	Ribonuc_red_lgN,Ribonuc_red_lgC,Ribonuc_red_lgC	TIGR02504	ribonucleoside-diphosphate reductase, adenosylcobalamin-dependent	COG0209	Ribonucleotide reductase alpha subunit		outside	Cytoplasmic		ribonucleoside-diphosphate reductase class II
GC_00000004	3	3	3	3	3	2	2	2	Ga0306812_10473	109.206	290.156	212.132	308.899	316.172	291.288	284.216	0.830881	KO:K00331	NADH-quinone oxidoreductase subunit B [EC:1.6.5.3]	EC:1.6.5.3	pfam01058	Oxidored_q6	TIGR01957	NADH-quinone oxidoreductase, B subunit	COG0377	NADH:ubiquinone oxidoreductase 20 kD subunit (chhain B) or related Fe-S oxidoreductase		outside	CytoplasmicMembrane		NADH dehydrogenase subunit B
GC_00000005	2	2	2	3	2	3	3	3	Ga0306812_1011562	171.995	159.726	189.105	185.624	256.443	236.015	165.21	0.761036	KO:K05568	multicomponent Na+:H+ antiporter subunit D		pfam00662,pfam00361	Proton_antipo_N,Proton_antipo_M			COG0651	Formate hydrogenlyase subunit 3/Multisubunit Na+/H+ antiporter, MnhD subunit		outside,TMhelix,inside,TMhelix,outside,TMhelix,inside,TMhelix,outside,TMhelix,inside,TMhelix,outside,TMhelix,inside,TMhelix,outside,TMhelix,inside,TMhelix,outside,TMhelix,inside,TMhelix,outside,TMhelix,inside	CytoplasmicMembrane		multisubunit sodium/proton antiporter MrpD subunit
GC_00000006	3	3	3	4	2	1	1	1	Ga0306812_103655	96.7054	157.498	159.639	220.745	214.327	197.571	255.169	0.746321	KO:K04771	serine protease Do [EC:3.4.21.107]	EC:3.4.21.107	pfam13365,pfam13180,pfam13180	Trypsin_2,PDZ_2,PDZ_2	TIGR02038,TIGR02037	periplasmic serine pepetdase DegS,periplasmic serine protease, Do/DeqQ family	COG0265	Periplasmic serine protease, S1-C subfamily, contain C-terminal PDZ domain		inside,TMhelix,outside	Unknown		serine protease Do
GC_00000007	2	2	2	2	3	2	2	4	Ga0306812_102158	605.313	820.058	859.078	705.15	952.584	830.327	883.889	0.965181	KO:K02358	elongation factor Tu		pfam00009,pfam03144,pfam03143	GTP_EFTU,GTP_EFTU_D2,GTP_EFTU_D3	TIGR00485,TIGR00231	translation elongation factor TU,small GTP-binding protein domain	COG0050	Translation elongation factor EF-Tu, a GTPase		outside	Cytoplasmic		translation elongation factor 1A (EF-1A/EF-Tu)
GC_00000008	2	2	2	3	1	3	2	2	Ga0306812_1011759	35.5912	40.0119	35.2485	2200.54	333.959	132.455	1976.11	0.954819				pfam07732	Cu-oxidase_3						outside	Unknown		multicopper oxidase
GC_00000009	2	2	2	1	1	3	3	3	Ga0306812_101934	79.3411	170.834	135.354	151.427	175.95	106.015	141.952	0.651606				pfam13620	CarboxypepD_reg						inside,TMhelix,outside	Cytoplasmic		carboxypeptidase family protein
GC_00000010	2	2	2	3	2	2	2	2	Ga0306812_105197	33.9176	74.9048	52.1294	65.8966	80.503	51.8353	79.4855	0.406425	KO:K01961,KO:K01961	acetyl-CoA carboxylase, biotin carboxylase subunit [EC:6.4.1.2 6.3.4.14],acetyl-CoA carboxylase, biotin carboxylase subunit [EC:6.4.1.2 6.3.4.14]	EC:6.3.4.14,EC:6.4.1.2	pfam00289,pfam02786,pfam02785	Biotin_carb_N,CPSase_L_D2,Biotin_carb_C	TIGR00514	acetyl-CoA carboxylase, biotin carboxylase subunit				outside	Cytoplasmic		biotin carboxylase /acetyl-CoA carboxylase carboxyltransferase subunit alpha
GC_00000011	2	2	2	2	2	2	2	2	Ga0306812_10475	182.29	260.462	217.513	250.643	286.832	243.133	289.243	0.821347	KO:K00333	NADH-quinone oxidoreductase subunit D [EC:1.6.5.3]	EC:1.6.5.3	pfam00374,pfam00346	NiFeSe_Hases,Complex1_49kDa	TIGR01962	NADH dehydrogenase I, D subunit	COG0649	NADH:ubiquinone oxidoreductase 49 kD subunit (chain D)		outside	Cytoplasmic		NADH dehydrogenase subunit D
GC_00000012	6	2	1	5	0	0	1	1	Ga0306812_10724	69.6449	39.0121	183.552	74.1912	136.509	156.514	78.3233	0.564767	KO:K03530	DNA-binding protein HU-beta		pfam00216	Bac_DNA_binding			COG0776	Bacterial nucleoid DNA-binding protein		outside	Cytoplasmic		nucleoid protein HU beta subunit
GC_00000013	3	3	4	1	2	0	0	0	Ga0306812_101570	13.7095	28.5675	22.2966	55.0632	30.4123	69.9837	51.7778	0.290777											outside	Unknown		hypothetical protein
GC_00000014	2	2	3	4	3	0	0	0	Ga0306812_1021060	31.1909	122.437	134.408	166.716	159.834	140.426	172.937	0.641036				pfam00072	Response_reg						outside	Cytoplasmic		response regulator receiver domain-containing protein
GC_00000015	3	2	2	3	1	2	1	1	Ga0306812_101891	6.59689	6.20417	5.90809	10.2443	10.6613	7.15081	19.8297	0.104663	KO:K07787	Cu(I)/Ag(I) efflux system membrane protein CusA/SilA		pfam00873	ACR_tran	TIGR00914	heavy metal efflux pump, CzcA family	COG3696	Cu/Ag efflux pump CusA		inside,TMhelix,outside,TMhelix,inside,TMhelix,outside,TMhelix,inside,TMhelix,outside,TMhelix,inside,TMhelix,outside,TMhelix,inside,TMhelix,outside,TMhelix,inside	CytoplasmicMembrane		Cu(I)/Ag(I) efflux system membrane protein CusA/SilA
GC_00000016	2	2	2	2	3	1	1	1	Ga0306812_101187	682.967	1012.26	1811.31	856.588	929.836	835.763	685.084	0.973264	KO:K04752,KO:K04751	nitrogen regulatory protein P-II 2,nitrogen regulatory protein P-II 1	nan,nan	pfam00543	P-II			COG0347	Nitrogen regulatory protein PII		outside	CytoplasmicMembrane		nitrogen regulatory protein P-II family
GC_00000017	2	2	2	2	1	1	2	2	Ga0306812_101579	43.1541	80.0617	83.4538	181.468	131.841	141.304	248.293	0.633368				pfam00571,pfam00571	CBS,CBS			COG0517	CBS domain		outside	Cytoplasmic		CBS domain-containing protein
GC_00000018	2	2	2	3	2	1	1	1	Ga0306812_102282	64.772	183.335	136.78	204.212	211.117	121.824	172.934	0.693886				pfam00034	Cytochrom_C					cleavage	outside	Unknown	1	cytochrome c
GC_00000019	2	2	2	2	2	1	1	1	Ga0306812_10479	133.216	274.514	221.545	240.64	256.245	213.558	222.001	0.799378	KO:K00337	NADH-quinone oxidoreductase subunit H [EC:1.6.5.3]	EC:1.6.5.3	pfam00146	NADHdh			COG1005	NADH:ubiquinone oxidoreductase subunit 1 (chain H)		inside,TMhelix,outside,TMhelix,inside,TMhelix,outside,TMhelix,inside,TMhelix,outside,TMhelix,inside,TMhelix,outside,TMhelix,inside	CytoplasmicMembrane		NADH dehydrogenase subunit H
GC_00000020	2	2	3	1	2	0	1	1	Ga0306812_1011752	34.0819	43.8854	53.7455	47.504	68.747	78.7635	55.9883	0.367047				pfam17131	LolA_like					cleavage	outside	Unknown		outer membrane lipoprotein-sorting protein
GC_00000021	3	2	2	5	1	0	0	0	Ga0306812_10720	7.57373	12.6654	10.7594	14.0908	12.8916	9.97058	20.4051	0.126839	KO:K07798	membrane fusion protein, Cu(I)/Ag(I) efflux system		pfam00529,pfam16576,pfam13115	HlyD,HlyD_D23,YtkA	TIGR01730	RND family efflux transporter, MFP subunit	COG0845	Multidrug efflux pump subunit AcrA (membrane-fusion protein)		inside,TMhelix,outside	CytoplasmicMembrane		Cu(I)/Ag(I) efflux system membrane fusion protein
GC_00000022	2	2	2	3	1	1	1	1	Ga0306812_1011761	50.8979	39.6182	38.9492	788.644	98.6309	59.1961	920.294	0.852228				pfam08448,pfam00158,pfam02954	PAS_4,Sigma54_activat,HTH_8			COG3829	Transcriptional regulator containing PAS, AAA-type ATPase, and DNA-binding Fis domains		outside	Cytoplasmic		Fis family sigma54 specific transcriptional regulator
GC_00000023	2	2	2	3	4	0	0	0	Ga0306812_104272	52.9859	84.8284	55.3443	79.9959	45.2171	187.555	68.8797	0.485596				pfam00072	Response_reg						outside	Cytoplasmic		response regulator receiver domain-containing protein
GC_00000024	2	2	4	2	1	0	0	0	Ga0306812_10316	194.599	234.279	297.423	352.65	339.822	483.901	339.851	0.872332	KO:K00936			pfam00072,pfam08447,pfam00512,pfam02518	Response_reg,PAS_3,HisKA,HATPase_c	TIGR00229	PAS domain S-box	COG0642	Signal transduction histidine kinase		outside	CytoplasmicMembrane		hypothetical protein
GC_00000025	2	2	2	2	1	1	1	1	Ga0306812_103234	152.476	210.928	218.431	155.98	218.783	182.177	130.09	0.740104	KO:K00820	glucosamine--fructose-6-phosphate aminotransferase (isomerizing) [EC:2.6.1.16]	EC:2.6.1.16	pfam13522,pfam01380,pfam01380	GATase_6,SIS,SIS	TIGR01135	glucosamine--fructose-6-phosphate aminotransferase (isomerizing)	COG0449	Glucosamine 6-phosphate synthetase, contains amidotransferase and phosphosugar isomerase domains		outside	Cytoplasmic		glutamine--fructose-6-phosphate transaminase
GC_00000026	3	2	2	4	1	0	0	0	Ga0306812_101889	4.62394	4.8683	3.41478	8.53761	5.45959	3.35836	15.5426	0.0853886				pfam02321,pfam02321	OEP,OEP			COG1538	Outer membrane protein TolC		inside,TMhelix,outside	Unknown		outer membrane protein TolC
GC_00000027	0	0	0	0	0	0	8	6
GC_00000028	4	0	0	5	4	0	0	0	Ga0306812_102297	12.4603	19.7298	17.3358	24.0748	25.7118	25.7366	41.1354	0.200622				pfam05231,pfam00512,pfam02518	MASE1,HisKA,HATPase_c			COG0642	Signal transduction histidine kinase		outside,TMhelix,inside,TMhelix,outside,TMhelix,inside,TMhelix,outside,TMhelix,inside,TMhelix,outside,TMhelix,inside,TMhelix,outside	CytoplasmicMembrane		signal transduction histidine kinase
GC_00000029	2	2	2	1	1	1	1	1	Ga0306812_101357	260.22	341.304	351.206	319.806	442.052	362.698	306.486	0.879793	KO:K03767	peptidyl-prolyl cis-trans isomerase A (cyclophilin A) [EC:5.2.1.8]	EC:5.2.1.8	pfam00160	Pro_isomerase			COG0652	Peptidyl-prolyl cis-trans isomerase (rotamase) - cyclophilin family		outside	Cytoplasmic		peptidyl-prolyl cis-trans isomerase A (cyclophilin A)
GC_00000030	2	2	2	2	2	1	0	0	Ga0306812_105104	12.1264	19.7615	14.5414	6.73922	27.6087	6.23403	16.143	0.140933	KO:K13626	flagellar assembly factor FliW		pfam02623	FliW			COG1699	Flagellar assembly factor FliW		outside	Unknown		flagellar assembly factor FliW
GC_00000031	4	2	3	1	0	0	0	0	Ga0306812_1074	50.1115	58.4104	62.372	49.4856	49.37	161.837	66.241	0.443731											outside,TMhelix,inside	CytoplasmicMembrane		hypothetical protein
GC_00000032	2	1	1	2	1	1	2	2	Ga0306812_1011757	26.5602	7.51518	18.4807	91.9065	29.4591	10.6521	99.41	0.297409				pfam13620	CarboxypepD_reg						outside	Cytoplasmic		carboxypeptidase family protein
GC_00000033	2	2	2	2	2	1	0	0	Ga0306812_103535	98.2146	135.832	132.553	142.794	193.413	148.759	175.885	0.673575	KO:K00261	glutamate dehydrogenase (NAD(P)+) [EC:1.4.1.3]	EC:1.4.1.3	pfam02812,pfam00208	ELFV_dehydrog_N,ELFV_dehydrog			COG0334	Glutamate dehydrogenase/leucine dehydrogenase		outside	Cytoplasmic		glutamate dehydrogenase (NAD(P)+)
GC_00000034	1	1	1	3	1	1	2	2	Ga0306812_1021021	178.287	57.5205	191.873	271.983	407.66	225.086	247.957	0.80228				pfam00578	AhpC-TSA			COG1225	Peroxiredoxin		inside,TMhelix,outside	Unknown		peroxiredoxin
GC_00000035	2	2	1	2	2	1	0	0	Ga0306812_1027	55.5011	45.1791	32.5398	240.312	241.099	116.276	484.196	0.727047											inside	Unknown		hypothetical protein
GC_00000036	2	1	2	2	2	0	0	0	Ga0306812_10733	7.06669	22.0132	12.2315	8.56267	31.5457	7.88308	11.1344	0.136995				pfam00072,pfam00990,pfam00563	Response_reg,GGDEF,EAL	TIGR00254	diguanylate cyclase (GGDEF) domain				outside	CytoplasmicMembrane		diguanylate cyclase (GGDEF)-like protein
GC_00000037	2	2	2	2	2	0	0	0	Ga0306812_1021057	61.7479	102.345	94.4233	95.3192	111.455	59.6928	98.595	0.513575	KO:K08309	soluble lytic murein transglycosylase [EC:3.2.1.-]	EC:3.2.1.-	pfam01464	SLT					cleavage	inside	Periplasmic		soluble lytic murein transglycosylase
GC_00000038	2	2	2	3	0	1	0	0	Ga0306812_10899	10.3194	7.9072	7.77431	15.4475	12.7889	10.0817	13.9679	0.116062	KO:K15725	outer membrane protein, cobalt-zinc-cadmium efflux system		pfam02321,pfam02321	OEP,OEP			COG1538	Outer membrane protein TolC	cleavage	inside,TMhelix,outside	OuterMembrane		cobalt-zinc-cadmium efflux system outer membrane protein
GC_00000039	1	1	1	1	1	2	2	2	Ga0306812_102548	285.248	309.835	373.288	370.378	409.065	452.633	403.738	0.894922	KO:K00392	sulfite reductase (ferredoxin) [EC:1.8.7.1]	EC:1.8.7.1	pfam03460,pfam01077,pfam03460,pfam01077,pfam01206	NIR_SIR_ferr,NIR_SIR,NIR_SIR_ferr,NIR_SIR,TusA			COG0155	Sulfite reductase, beta subunit (hemoprotein)		outside	Cytoplasmic		sulfite reductase (ferredoxin)
GC_00000040	1	1	1	2	1	1	2	2	Ga0306812_1011481	174.146	158.194	179.444	336.204	257.758	348.966	379.637	0.833782	KO:K03695	ATP-dependent Clp protease ATP-binding subunit ClpB		pfam02861,pfam02861,pfam00004,pfam07724,pfam10431	Clp_N,Clp_N,AAA,AAA_2,ClpB_D2-small	TIGR03346	ATP-dependent chaperone ClpB	COG0542	ATP-dependent Clp protease ATP-binding subunit ClpA		outside	Cytoplasmic		ATP-dependent Clp protease ATP-binding subunit ClpB
GC_00000041	2	2	2	1	1	0	1	1	Ga0306812_10335	119.064	102.977	104.499	87.1887	111.748	195.674	95.1268	0.6				pfam04893	Yip1						outside,TMhelix,inside,TMhelix,outside,TMhelix,inside,TMhelix,outside	CytoplasmicMembrane		Yip1-like protein
GC_00000042	2	2	2	1	0	1	1	1	Ga0306812_1011774	2726.43	400.391	4078.13	866.947	899.021	959.742	1323.1	0.986943				pfam00072,pfam00196	Response_reg,GerE			COG2197	DNA-binding response regulator, NarL/FixJ family, contains REC and HTH domains		outside	Cytoplasmic		DNA-binding NarL/FixJ family response regulator
GC_00000043	2	2	1	2	1	1	1	1	Ga0306812_101371	162.571	234.42	186.234	173.254	268.032	213.667	185.534	0.773057	KO:K06042,KO:K06042	precorrin-8X/cobalt-precorrin-8 methylmutase [EC:5.4.99.61 5.4.99.60],precorrin-8X/cobalt-precorrin-8 methylmutase [EC:5.4.99.61 5.4.99.60]	EC:5.4.99.60,EC:5.4.99.61	pfam02570	CbiC			COG2082	Precorrin isomerase		outside	Unknown		precorrin-8X methylmutase
GC_00000044	2	2	2	2	0	0	1	1	Ga0306812_101883	487.207	963.198	416.927	2257.64	690.55	1213.34	2363.3	0.979896	KO:K02040	phosphate transport system substrate-binding protein		pfam12849	PBP_like_2	TIGR02136	phosphate binding protein	COG0226	ABC-type phosphate transport system, periplasmic component	cleavage	outside	CytoplasmicMembrane		phosphate ABC transporter substrate-binding protein (PhoT family)
GC_00000045	2	2	2	2	2	0	0	0	Ga0306812_108104	17.0448	22.5273	21.491	21.4926	27.0374	25.6329	10.4805	0.184456				pfam09990	DUF2231			COG4244	Uncharacterized membrane protein		outside,TMhelix,inside,TMhelix,outside,TMhelix,inside,TMhelix,outside	CytoplasmicMembrane		uncharacterized membrane protein
GC_00000046	2	2	2	1	1	0	1	1	Ga0306812_101900	96.3669	137.836	146.152	162.177	176.63	168.982	240.142	0.702383	KO:K07658	two-component system, OmpR family, alkaline phosphatase synthesis response regulator PhoP		pfam00072,pfam00486	Response_reg,Trans_reg_C			COG0745	DNA-binding response regulator, OmpR family, contains REC and winged-helix (wHTH) domain		outside	Cytoplasmic		two-component system alkaline phosphatase synthesis response regulator PhoP
GC_00000047	1	1	1	1	1	2	2	2	Ga0306812_102287	88.6605	217.385	222.665	411.416	412.114	249.45	396.884	0.852642				pfam13442	Cytochrome_CBB3					cleavage	inside,TMhelix,outside	Cytoplasmic	1	cbb3-type cytochrome c oxidase subunit III
GC_00000048	1	1	1	1	1	4	1	1	Ga0306812_103416	67.0377	82.1595	94.5359	102.702	133.826	154.639	174.735	0.59772	KO:K00609	aspartate carbamoyltransferase catalytic subunit [EC:2.1.3.2]	EC:2.1.3.2	pfam02729,pfam00185	OTCace_N,OTCace	TIGR00670	aspartate carbamoyltransferase	COG0540	Aspartate carbamoyltransferase, catalytic chain		outside	Cytoplasmic		aspartate carbamoyltransferase
GC_00000049	2	1	1	1	3	1	1	1	Ga0306812_1011426	21.9936	16.2137	27.8794	61.9867	47.9535	35.0027	76.4769	0.300933	KO:K01356	repressor LexA [EC:3.4.21.88]	EC:3.4.21.88	pfam01726,pfam00717	LexA_DNA_bind,Peptidase_S24	TIGR00498	SOS regulatory protein LexA	COG1974	SOS-response transcriptional repressor LexA (RecA-mediated autopeptidase)		outside	Cytoplasmic		SOS-response transcriptional repressor LexA
GC_00000050	1	1	1	1	1	1	2	2	Ga0306812_102202	70.0274	185.391	184.829	508.012	469.678	357.3	752.119	0.890984	KO:K03116	sec-independent protein translocase protein TatA		pfam02416	MttA_Hcf106	TIGR01411	twin arginine-targeting protein translocase, TatA/E family				outside,TMhelix,inside	CytoplasmicMembrane		sec-independent protein translocase protein TatA
GC_00000051	1	1	1	2	2	1	1	1	Ga0306812_1011563	177.824	216.407	162.766	303.36	395.584	274.864	436.239	0.84829	KO:K00340	NADH-quinone oxidoreductase subunit K [EC:1.6.5.3]	EC:1.6.5.3	pfam00420	Oxidored_q2			COG0713	NADH:ubiquinone oxidoreductase subunit 11 or 4L (chain K)		outside,TMhelix,inside,TMhelix,outside,TMhelix,inside	CytoplasmicMembrane		NADH dehydrogenase subunit K
GC_00000052	2	1	1	1	2	1	1	1	Ga0306812_101825	3671.39	2261.86	4146.04	2269.85	3342.82	4865.46	2207.83	0.996684				pfam01381	HTH_3			COG1396	Transcriptional regulator, contains XRE-family HTH domain		inside	Unknown		transcriptional regulator with XRE-family HTH domain
GC_00000053	2	2	2	1	2	0	0	0	Ga0306812_103650	54.6425	70.9362	93.3718	104.306	139.807	96.3395	129.983	0.543627				pfam00072	Response_reg						outside	Cytoplasmic		response regulator receiver domain-containing protein
GC_00000054	1	1	1	1	1	3	1	1	Ga0306812_103692	160.225	183.92	147.086	225.079	158.052	209.347	209.21	0.744663	KO:K03147	phosphomethylpyrimidine synthase [EC:4.1.99.17]	EC:4.1.99.17	pfam13667,pfam01964	ThiC-associated,ThiC_Rad_SAM	TIGR00190	phosphomethylpyrimidine synthase	COG0422	Thiamine biosynthesis protein ThiC		outside	Cytoplasmic		hydroxymethylpyrimidine synthase
GC_00000055	2	2	2	1	2	0	0	0	Ga0306812_104273	66.5661	43.7011	122.21	68.5704	21.9283	245.428	48.5097	0.509016				pfam03364	Polyketide_cyc			COG5637	Uncharacterized membrane protein		outside	Unknown		uncharacterized membrane protein
GC_00000056	1	2	3	1	1	0	0	0	Ga0306812_1011552	9.96523	18.0793	28.1575	14.0798	22.1402	20.8897	0	0.151917											outside,TMhelix,inside,TMhelix,outside	CytoplasmicMembrane		hypothetical protein
GC_00000057	1	1	1	1	1	1	2	2	Ga0306812_101856	56.3703	49.7583	54.2035	84.8412	100.306	80.8719	159.214	0.492228				pfam02771,pfam02770,pfam00441	Acyl-CoA_dh_N,Acyl-CoA_dh_M,Acyl-CoA_dh_1			COG1960	Acyl-CoA dehydrogenase related to the alkylation response protein AidB		outside	Cytoplasmic		alkylation response protein AidB-like acyl-CoA dehydrogenase
GC_00000058	2	3	2	0	2	0	0	0	Ga0306812_105242	76.7269	60.0383	71.4203	27.7052	35.1101	49.6038	50.5434	0.360415				pfam06441	EHN			COG0596	Pimeloyl-ACP methyl ester carboxylesterase		outside	Unknown		pimeloyl-ACP methyl ester carboxylesterase
GC_00000059	1	1	1	2	1	2	1	1	Ga0306812_1011500	29.8733	36.9829	28.6911	19.6188	37.9849	20.2974	19.632	0.22487				pfam06452	CBM9_1						inside,TMhelix,outside	OuterMembrane		carbohydrate binding protein with CBM9 domain
GC_00000060	1	1	1	2	1	0	2	2	Ga0306812_1021015	7.91424	9.10966	6.98114	13.1515	11.4892	10.0898	9.23694	0.106114	KO:K02077	zinc/manganese transport system substrate-binding protein		pfam01297	ZnuA			COG0803	ABC-type Zn uptake system ZnuABC, Zn-binding component ZnuA	cleavage	outside	Periplasmic		zinc/manganese transport system substrate-binding protein
GC_00000061	2	2	2	2	1	0	0	0	Ga0306812_105263	21.2982	35.9721	37.7491	42.2462	98.9402	29.9034	61.3633	0.332435											outside	Unknown		hypothetical protein
GC_00000062	2	2	1	1	0	0	2	2	Ga0306812_1114	91.4443	147.563	100.752	114.318	144.634	143.174	141.347	0.625078				pfam00512,pfam02518	HisKA,HATPase_c						outside,TMhelix,inside,TMhelix,outside	CytoplasmicMembrane		phospho-acceptor domain-containing protein
GC_00000063	1	2	2	2	2	0	0	0	Ga0306812_104120	104.595	81.1994	94.946	87.5257	119.649	103.735	131.566	0.557306				pfam13517	VCBS					cleavage	outside	Unknown		VCBS repeat protein
GC_00000064	2	2	2	3	0	0	0	0	Ga0306812_108100	4.26118	5.57872	5.34292	14.4904	12.8882	7.04914	14.4263	0.102798	KO:K15727	membrane fusion protein, cobalt-zinc-cadmium efflux system		pfam16576	HlyD_D23	TIGR01730	RND family efflux transporter, MFP subunit	COG0845	Multidrug efflux pump subunit AcrA (membrane-fusion protein)		inside,TMhelix,outside	Cytoplasmic		cobalt-zinc-cadmium efflux system membrane fusion protein
GC_00000065	4	1	2	1	0	1	0	0	Ga0306812_1011333	1447.4	744.259	1409.88	1224.05	2098.37	1389.26	1521.71	0.983212										cleavage	outside	Unknown		hypothetical protein
GC_00000066	1	2	2	2	2	0	0	0	Ga0306812_1011467	55.1322	27.5762	74.4283	34.2344	53.2212	82.0493	17.7055	0.342176										cleavage	inside,TMhelix,outside	Periplasmic		hypothetical protein
GC_00000067	1	1	2	3	2	0	0	0	Ga0306812_105220	51.6047	68.4221	51.0218	46.1661	78.2718	53.1638	63.1915	0.388808										cleavage	outside	Extracellular		hypothetical protein
GC_00000068	1	1	1	2	1	2	1	1	Ga0306812_1011474	70.5509	106.768	129.172	146.665	164.125	113.046	185.111	0.635855	KO:K01890	phenylalanyl-tRNA synthetase beta chain [EC:6.1.1.20]	EC:6.1.1.20	pfam03484	B5	TIGR00471	phenylalanyl-tRNA synthetase, beta subunit	COG0072	Phenylalanyl-tRNA synthetase beta subunit		outside	Cytoplasmic		phenylalanyl-tRNA synthetase beta subunit
GC_00000069	2	1	1	3	1	0	1	1	Ga0306812_1021019	202.784	72.2552	199.871	352.004	575.013	242.174	232.448	0.838756				pfam13557	Phenol_MetA_deg						inside,TMhelix,outside	Unknown		outer membrane putative beta-barrel porin/alpha-amylase
GC_00000070	2	2	2	3	0	0	0	0	Ga0306812_101895	9.253	10.8406	9.81666	8.99968	12.6969	6.22989	16.7474	0.112539	KO:K15726	cobalt-zinc-cadmium resistance protein CzcA		pfam00873	ACR_tran	TIGR00914	heavy metal efflux pump, CzcA family	COG3696	Cu/Ag efflux pump CusA		outside,TMhelix,inside,TMhelix,outside,TMhelix,inside,TMhelix,outside,TMhelix,inside,TMhelix,outside,TMhelix,inside,TMhelix,outside,TMhelix,inside	CytoplasmicMembrane		cobalt-zinc-cadmium resistance protein CzcA
GC_00000071	1	1	1	1	2	1	1	1	Ga0306812_1011359	75.4356	107.543	101.213	109.245	135.923	116.822	137.754	0.585907	KO:K03569	rod shape-determining protein MreB and related proteins		pfam06723	MreB_Mbl	TIGR00904	cell shape determining protein, MreB/Mrl family	COG1077	Actin-like ATPase involved in cell morphogenesis		outside	Cytoplasmic		rod shape-determining protein MreB
GC_00000072	1	1	1	2	1	1	1	1	Ga0306812_101222	422.429	467.64	445.641	449.1	573.482	551.684	489.018	0.928083	KO:K01653	acetolactate synthase I/III small subunit [EC:2.2.1.6]	EC:2.2.1.6	pfam13710,pfam10369	ACT_5,ALS_ss_C	TIGR00119	acetolactate synthase, small subunit	COG0440	Acetolactate synthase, small subunit		outside	Cytoplasmic		acetolactate synthase small subunit
GC_00000073	1	1	1	1	1	2	1	1	Ga0306812_1011353	75.795	105.441	103.72	176.917	176.784	196.176	181.391	0.670052	KO:K13571	proteasome accessory factor A [EC:6.3.2.-]	EC:6.3.2.-	pfam03136	Pup_ligase	TIGR03686,TIGR03688	Pup--protein ligase,proteasome accessory factor PafA2				outside	Cytoplasmic		proteasome accessory factor A
GC_00000074	1	1	1	2	1	1	1	1	Ga0306812_101485	348.43	425.236	385.387	958.621	904.321	595.337	1358.03	0.958342	KO:K03628	transcription termination factor Rho		pfam07498,pfam07497,pfam00006	Rho_N,Rho_RNA_bind,ATP-synt_ab	TIGR00767	transcription termination factor Rho	COG1158	Transcription termination factor Rho		outside	Cytoplasmic		transcription termination factor Rho
GC_00000075	1	1	1	1	1	1	1	1	Ga0306812_102161	239.418	486.614	473.812	720.706	723.638	619.815	779.897	0.944249	KO:K02950	small subunit ribosomal protein S12		pfam00164	Ribosom_S12_S23	TIGR00981	ribosomal protein S12, bacterial/organelle	COG0048	Ribosomal protein S12		outside	Cytoplasmic		SSU ribosomal protein S12P
GC_00000076	2	2	2	1	1	0	0	0	Ga0306812_101293	662.574	409.173	1445.65	588.288	217.251	3569.62	486.804	0.976166											outside,TMhelix,inside	CytoplasmicMembrane		hypothetical protein
GC_00000077	2	2	2	2	0	0	0	0	Ga0306812_1011679	6758.88	4281.43	9556.79	1324.68	5077.32	2586.25	1280.81	0.99772											outside	Unknown		hypothetical protein
GC_00000078	1	1	1	2	1	1	1	1	Ga0306812_102668	134.884	208.284	336.052	439.04	469.249	304.125	507.149	0.881451	KO:K03111	single-strand DNA-binding protein		pfam00436	SSB	TIGR00621	single stranded DNA-binding protein (ssb)	COG0629	Single-stranded DNA-binding protein		outside	Cytoplasmic		single-strand DNA-binding protein
GC_00000079	3	0	1	3	1	1	0	0	Ga0306812_102802	172.419	262.359	262.517	89.7562	74.0983	277.476	51.0625	0.720415											inside	Unknown		hypothetical protein
GC_00000080	1	1	1	2	1	1	1	1	Ga0306812_103115	456.14	529.863	861.068	700.956	842.277	1290.46	1153.69	0.967668				pfam00808	CBFD_NFYB_HMF						outside	Unknown		histone-like transcription factor (CBF/NF-Y)
GC_00000081	4	0	0	2	2	2	0	0	Ga0306812_102960	37.8119	52.1573	39.817	42.02	59.8486	34.3857	51.315	0.324352				pfam00072,pfam08447,pfam00989,pfam00990,pfam00563	Response_reg,PAS_3,PAS,GGDEF,EAL	TIGR00229,TIGR00254	PAS domain S-box,diguanylate cyclase (GGDEF) domain				outside	CytoplasmicMembrane		PAS domain S-box-containing protein/diguanylate cyclase (GGDEF)-like protein
GC_00000082	2	1	1	1	1	1	1	1	Ga0306812_102856	22.4753	49.7692	74.3196	133.785	95.0583	51.0087	101.481	0.458031				pfam13417	GST_N_3						outside	Cytoplasmic		glutathione S-transferase-like protein
GC_00000083	2	2	2	2	0	0	0	0	Ga0306812_101445	25.9937	27.2826	32.8978	26.076	54.8414	27.8211	35.9629	0.257617				pfam00989,pfam00990,pfam00563	PAS,GGDEF,EAL	TIGR00254,TIGR00229	diguanylate cyclase (GGDEF) domain,PAS domain S-box				outside	CytoplasmicMembrane		PAS domain S-box-containing protein/diguanylate cyclase (GGDEF)-like protein
GC_00000084	1	1	1	2	1	1	1	1	Ga0306812_101218	288.596	284.515	295.309	316.071	376.251	327.956	341.079	0.870674	KO:K01649	2-isopropylmalate synthase [EC:2.3.3.13]	EC:2.3.3.13	pfam00682,pfam08502	HMGL-like,LeuA_dimer	TIGR00973	2-isopropylmalate synthase, bacterial type	COG0119	Isopropylmalate/homocitrate/citramalate synthases		outside	Cytoplasmic		2-isopropylmalate synthase
GC_00000085	1	1	1	2	1	1	1	1	Ga0306812_102159	271.554	321.448	327.281	358.252	462.396	398.71	457.74	0.894715	KO:K02355	elongation factor G		pfam00009,pfam03144,pfam14492,pfam03764,pfam00679	GTP_EFTU,GTP_EFTU_D2,EFG_II,EFG_IV,EFG_C	TIGR00484,TIGR00231	translation elongation factor EF-G,small GTP-binding protein domain	COG0480	Translation elongation factor EF-G, a GTPase		outside	Cytoplasmic		translation elongation factor 2 (EF-2/EF-G)
GC_00000086	1	1	1	2	1	1	1	1	Ga0306812_101259	68.4007	64.657	74.8584	80.6229	96.4174	95.0501	97.1153	0.486632	KO:K02335	DNA polymerase I [EC:2.7.7.7]	EC:2.7.7.7	pfam02739,pfam01367,pfam01612,pfam00476	5_3_exonuc_N,5_3_exonuc,DNA_pol_A_exo1,DNA_pol_A	TIGR00593	DNA polymerase I	COG0749	DNA polymerase I - 3'-5' exonuclease and polymerase domains		outside	Cytoplasmic		DNA polymerase I
GC_00000087	1	1	1	2	1	1	1	1	Ga0306812_10278	69.2039	123.53	104.444	111.515	131.127	103.131	139.57	0.585078	KO:K00748	lipid-A-disaccharide synthase [EC:2.4.1.182]	EC:2.4.1.182	pfam02684	LpxB	TIGR00215	lipid-A-disaccharide synthase	COG0763	Lipid A disaccharide synthetase		outside	Cytoplasmic		lipid-A-disaccharide synthase
GC_00000088	1	1	1	2	1	1	1	1	Ga0306812_1011618	50.1059	42.4039	63.0139	64.4122	76.2086	49.179	68.7079	0.389845	KO:K01749	hydroxymethylbilane synthase [EC:2.5.1.61]	EC:2.5.1.61	pfam01379,pfam03900	Porphobil_deam,Porphobil_deamC	TIGR00212	hydroxymethylbilane synthase	COG0181	Porphobilinogen deaminase		outside	Cytoplasmic		hydroxymethylbilane synthase
GC_00000089	1	1	1	2	1	1	1	1	Ga0306812_103347	83.6407	108.421	133.394	174.587	215.803	133.17	239.272	0.691813	KO:K01756	adenylosuccinate lyase [EC:4.3.2.2]	EC:4.3.2.2	pfam00206,pfam10397	Lyase_1,ADSL_C	TIGR00928	adenylosuccinate lyase	COG0015	Adenylosuccinate lyase		outside	Cytoplasmic		adenylosuccinate lyase
GC_00000090	1	1	1	1	1	2	1	1	Ga0306812_10317	186.442	274.037	434.189	394.394	536.163	593.907	320.531	0.902798				pfam09360,pfam09360	zf-CDGSH,zf-CDGSH						outside	Unknown		iron-binding CDGSH zinc finger protein
GC_00000091	1	1	1	1	1	2	1	1	Ga0306812_101217	164.82	188.293	214.686	236.913	268.491	223.648	243.688	0.794819	KO:K00052	3-isopropylmalate dehydrogenase [EC:1.1.1.85]	EC:1.1.1.85	pfam00180	Iso_dh	TIGR00169	3-isopropylmalate dehydrogenase	COG0473	Isocitrate/isopropylmalate dehydrogenase		outside	Cytoplasmic		3-isopropylmalate dehydrogenase
GC_00000092	2	1	1	1	1	1	1	1	Ga0306812_104297	79.0887	114.391	90.085	53.8665	93.492	83.4317	72.0152	0.49285				pfam13541,pfam01078	ChlI,Mg_chelatase	TIGR00368	Mg chelatase-related protein				outside	Cytoplasmic		Mg chelatase-like protein
GC_00000093	1	1	1	2	1	1	1	1	Ga0306812_10149	45.9773	65.5446	46.384	64.4271	62.9316	63.564	87.9665	0.404767	KO:K18979	epoxyqueuosine reductase [EC:1.17.99.6]	EC:1.17.99.6	pfam08331,pfam13484	DUF1730,Fer4_16	TIGR00276	epoxyqueuosine reductase	COG1600	Epoxyqueuosine reductase QueG (queuosine biosynthesis)		outside	Cytoplasmic		epoxyqueuosine reductase
GC_00000094	2	1	1	2	3	0	0	0	Ga0306812_102432	8.51263	9.86696	13.2349	25.5894	26.0165	12.1854	35.1397	0.169119				pfam00072	Response_reg						outside	Cytoplasmic		response regulator receiver domain-containing protein
GC_00000095	1	1	1	2	1	1	1	1	Ga0306812_1011472	50.9122	97.6783	93.8284	117.631	138.906	99.4834	97.0604	0.546528	KO:K01783	ribulose-phosphate 3-epimerase [EC:5.1.3.1]	EC:5.1.3.1	pfam00834	Ribul_P_3_epim	TIGR01163	ribulose-phosphate 3-epimerase	COG0036	Pentose-5-phosphate-3-epimerase		outside	Cytoplasmic		ribulose-5-phosphate 3-epimerase
GC_00000096	1	1	1	1	1	2	1	1	Ga0306812_103335	28.0634	68.7513	59.4783	53.768	100.813	37.0345	32.9699	0.365596				pfam13646	HEAT_2						outside	Cytoplasmic		HEAT repeat protein
GC_00000097	1	1	1	1	1	2	1	1	Ga0306812_103628	35.9733	37.2138	30.8278	37.5402	53.7555	42.8025	53.6497	0.304041	KO:K06889	uncharacterized protein		pfam12146	Hydrolase_4			COG1073	Fermentation-respiration switch protein FrsA, has esterase activity, DUF1100 family		inside,TMhelix,outside	Cytoplasmic		hypothetical protein
GC_00000098	1	1	1	1	1	2	1	1	Ga0306812_103244	23.2615	41.8609	31.4172	40.9967	52.0487	40.8155	55.4402	0.299689	KO:K03595	GTPase		pfam01926,pfam07650	MMR_HSR1,KH_2	TIGR00231,TIGR00436	small GTP-binding protein domain,GTP-binding protein Era	COG1159	GTPase Era, involved in 16S rRNA processing		outside	CytoplasmicMembrane		GTP-binding protein Era
GC_00000099	1	1	1	2	1	1	1	1	Ga0306812_104109	78.8223	111.703	121.188	130.214	151.047	91.3133	134.151	0.601036	KO:K04517	prephenate dehydrogenase [EC:1.3.1.12]	EC:1.3.1.12	pfam02153	PDH			COG0287	Prephenate dehydrogenase		outside	Cytoplasmic		prephenate dehydrogenase
GC_00000100	1	1	1	1	1	2	1	1	Ga0306812_10128	96.964	129.633	106.696	98.0321	116.944	170.583	115.388	0.606632	KO:K07082	UPF0755 protein		pfam02618	YceG	TIGR00247	conserved hypothetical protein, YceG family	COG1559	Cell division protein YceG, involved in septum cleavage		outside	Cytoplasmic		UPF0755 protein
GC_00000101	1	1	1	1	1	2	1	1	Ga0306812_1011377	52.4957	92.713	66.1366	123.427	107.266	103.025	141.507	0.541762				pfam03781	FGE-sulfatase			COG1262	Formylglycine-generating enzyme, required for sulfatase activity, contains SUMF1/FGE domain		outside	Unknown		formylglycine-generating enzyme required for sulfatase activity
GC_00000102	1	1	1	1	1	2	1	1	Ga0306812_104118	176.711	217.075	155.988	197.441	230.399	223.353	244.156	0.776788	KO:K01892	histidyl-tRNA synthetase [EC:6.1.1.21]	EC:6.1.1.21	pfam13393,pfam03129	tRNA-synt_His,HGTP_anticodon	TIGR00442	histidyl-tRNA synthetase	COG0124	Histidyl-tRNA synthetase		outside	Cytoplasmic		histidyl-tRNA synthetase
GC_00000103	1	1	1	1	1	2	1	1	Ga0306812_102556	228.262	233.183	248.093	244.691	326.374	256.424	272.434	0.830259	KO:K04487	cysteine desulfurase [EC:2.8.1.7]	EC:2.8.1.7	pfam00266	Aminotran_5	TIGR03402	cysteine desulfurase NifS	COG1104	Cysteine sulfinate desulfinase/cysteine desulfurase or related enzyme		outside	Cytoplasmic		cysteine desulfurase
GC_00000104	1	1	1	1	1	2	1	1	Ga0306812_101604	44.2713	45.6996	50.2991	45.4852	60.6064	53.9005	70.939	0.360829				pfam08240,pfam00107	ADH_N,ADH_zinc_N			COG0604	NADPH:quinone reductase or related Zn-dependent oxidoreductase		outside	Cytoplasmic		NADPH:quinone reductase-like Zn-dependent oxidoreductase
GC_00000105	1	1	1	1	1	2	1	1	Ga0306812_101207	48.3693	55.9211	53.4805	53.1187	62.1284	56.5359	69.9291	0.379896	KO:K03722	ATP-dependent DNA helicase DinG [EC:3.6.4.12]	EC:3.6.4.12	pfam13307	Helicase_C_2			COG1199	Rad3-related DNA helicase		outside	Cytoplasmic		ATP-dependent DNA helicase DinG
GC_00000106	1	1	1	2	1	1	1	1	Ga0306812_1011306	129.151	213.54	213.197	418.572	445.561	477.58	421.35	0.876684	KO:K03154	sulfur carrier protein		pfam02597	ThiS	TIGR01683	thiamine biosynthesis protein ThiS	COG2104	Sulfur carrier protein ThiS (thiamine biosynthesis)		inside	Unknown		sulfur carrier protein
GC_00000107	1	1	1	2	1	1	1	1	Ga0306812_10478	225.095	272.838	290.393	322.513	356.346	283.035	286.525	0.855751				pfam13510,pfam10588,pfam04879,pfam00384,pfam01568	Fer2_4,NADH-G_4Fe-4S_3,Molybdop_Fe4S4,Molybdopterin,Molydop_binding	TIGR01973	NADH-quinone oxidoreductase, chain G	COG3383	Predicted molibdopterin-dependent oxidoreductase YjgC		outside	Cytoplasmic		NADH-quinone oxidoreductase chain G
GC_00000108	1	1	1	2	1	1	1	1	Ga0306812_103238	141.658	159.176	157.919	162.163	198.509	169.53	187.137	0.716269	KO:K02433,KO:K02433	aspartyl-tRNA(Asn)/glutamyl-tRNA(Gln) amidotransferase subunit A [EC:6.3.5.6 6.3.5.7],aspartyl-tRNA(Asn)/glutamyl-tRNA(Gln) amidotransferase subunit A [EC:6.3.5.6 6.3.5.7]	EC:6.3.5.6,EC:6.3.5.7	pfam01425	Amidase	TIGR00132	aspartyl/glutamyl-tRNA(Asn/Gln) amidotransferase, A subunit	COG0154	Asp-tRNAAsn/Glu-tRNAGln amidotransferase A subunit or related amidase		outside	Cytoplasmic		aspartyl/glutamyl-tRNA(Asn/Gln) amidotransferase subunit A
GC_00000109	2	2	2	1	1	0	0	0	Ga0306812_1033	17.9768	21.1955	23.7677	16.0403	25.9418	16.2245	13.2389	0.172228				pfam01833	TIG						inside,TMhelix,outside	Unknown		IPT/TIG domain-containing protein
GC_00000110	1	1	1	1	2	1	1	1	Ga0306812_103391	44.03	85.1734	77.5756	127.278	90.5855	61.2865	142.727	0.516269				pfam04055	Radical_SAM						outside	Cytoplasmic		radical SAM family protein
GC_00000111	1	1	1	2	1	1	1	1	Ga0306812_103336	30.2536	64.5747	47.7412	39.8844	77.3667	33.6854	52.9992	0.343627				pfam01966	HD			COG2206	HD-GYP domain, c-di-GMP phosphodiesterase class II (or its inactivated variant)		outside	Cytoplasmic		HD-GYP domain-containing protein (c-di-GMP phosphodiesterase class II)
GC_00000112	2	2	2	2	0	0	0	0	Ga0306812_101884	63.5075	101.163	86.6127	65.707	87.4415	68.6167	41.9098	0.451813				pfam16930,pfam16930	Porin_5,Porin_5					cleavage	outside	Unknown		putative porin
GC_00000113	1	1	1	1	1	2	1	1	Ga0306812_103528	86.1802	112.11	118.001	154.433	180.987	143.235	171.985	0.653057				pfam17131	LolA_like						inside,TMhelix,outside	Cytoplasmic		outer membrane lipoprotein-sorting protein
GC_00000114	1	1	1	1	1	0	2	2	Ga0306812_103504	59.9736	59.4849	49.8468	61.7807	76.5466	79.0309	70.2943	0.419275	KO:K01895	acetyl-CoA synthetase [EC:6.2.1.1]	EC:6.2.1.1	pfam16177,pfam00501,pfam13193	ACAS_N,AMP-binding,AMP-binding_C	TIGR01217	acetoacetyl-CoA synthase	COG0365	Acyl-coenzyme A synthetase/AMP-(fatty) acid ligase		inside,TMhelix,outside	Cytoplasmic		acetyl-CoA synthetase
GC_00000115	1	1	1	2	1	1	1	1	Ga0306812_104114	461.353	603.744	748.753	813.213	835.878	831.13	888.006	0.960622	KO:K02945	small subunit ribosomal protein S1		pfam00575,pfam00575,pfam00575,pfam00575,pfam00575,pfam00575	S1,S1,S1,S1,S1,S1	TIGR00717	ribosomal protein S1	COG0539	Ribosomal protein S1		outside	Cytoplasmic		SSU ribosomal protein S1P
GC_00000116	1	1	1	2	1	1	1	1	Ga0306812_101820	46.5442	161.098	91.6612	185.564	178.431	138.257	206.428	0.66715	KO:K03101	signal peptidase II [EC:3.4.23.36]	EC:3.4.23.36	pfam01252	Peptidase_A8	TIGR00077	lipoprotein signal peptidase	COG0597	Lipoprotein signal peptidase		outside,TMhelix,inside,TMhelix,outside,TMhelix,inside	CytoplasmicMembrane		signal peptidase II
GC_00000117	1	1	1	2	1	1	1	1	Ga0306812_103423	97.4379	105.226	112.388	122.288	148.483	167.311	160.384	0.635233	KO:K01955	carbamoyl-phosphate synthase large subunit [EC:6.3.5.5]	EC:6.3.5.5	pfam02786,pfam02787,pfam02786,pfam02142	CPSase_L_D2,CPSase_L_D3,CPSase_L_D2,MGS	TIGR01369	carbamoyl-phosphate synthase, large subunit	COG0458	Carbamoylphosphate synthase large subunit		outside	Unknown		carbamoyl-phosphate synthase large subunit
GC_00000118	3	2	1	1	2	0	0	0	Ga0306812_1034	23.4584	39.5071	33.3845	30.7267	37.8589	58.9473	40.8635	0.285389				pfam13493,pfam00512,pfam02518	DUF4118,HisKA,HATPase_c			COG0642	Signal transduction histidine kinase		inside,TMhelix,outside,TMhelix,inside,TMhelix,outside	CytoplasmicMembrane		signal transduction histidine kinase
GC_00000119	1	1	1	2	1	1	1	1	Ga0306812_103128	101.895	86.8085	107.145	114.165	156.171	155.447	124.93	0.612228	KO:K06888	uncharacterized protein		pfam03190,pfam03663	Thioredox_DsbH,Glyco_hydro_76			COG1331	Uncharacterized conserved protein YyaL, SSP411 family, contains thoiredoxin and six-hairpin glycosidase-like domains		outside	Unknown	1	hypothetical protein
GC_00000120	1	1	1	1	2	1	1	1	Ga0306812_103564	269.295	294.921	264.778	225.827	308.887	254.601	242.546	0.83772	KO:K01687	dihydroxy-acid dehydratase [EC:4.2.1.9]	EC:4.2.1.9	pfam00920	ILVD_EDD	TIGR00110	dihydroxy-acid dehydratase	COG0129	Dihydroxyacid dehydratase/phosphogluconate dehydratase		outside	Cytoplasmic		dihydroxyacid dehydratase
GC_00000121	1	1	1	1	1	2	1	1	Ga0306812_101661	622.421	625.241	727.463	857.517	1025.78	1001.58	1161.81	0.96829	KO:K03544	ATP-dependent Clp protease ATP-binding subunit ClpX		pfam06689,pfam07724,pfam10431	zf-C4_ClpX,AAA_2,ClpB_D2-small	TIGR00382	endopeptidase Clp ATP-binding regulatory subunit (clpX)	COG1219	ATP-dependent protease Clp, ATPase subunit		outside	Cytoplasmic		ATP-dependent Clp protease ATP-binding subunit ClpX
GC_00000122	1	1	1	1	1	2	1	1	Ga0306812_102716	51.3926	66.5485	67.0606	111.491	125.429	83.7172	153.698	0.529119	KO:K01657	anthranilate synthase component I [EC:4.1.3.27]	EC:4.1.3.27	pfam04715,pfam00425	Anth_synt_I_N,Chorismate_bind	TIGR00564,TIGR01820	anthranilate synthase component I, non-proteobacterial lineages,anthranilate synthase component I, archaeal clade	COG0147	Anthranilate/para-aminobenzoate synthases component I		outside	Cytoplasmic		anthranilate synthase component I
GC_00000123	1	1	1	1	1	2	1	1	Ga0306812_103369	97.3471	116.751	97.5312	126.698	138.67	125.016	167.23	0.619689	KO:K03654	ATP-dependent DNA helicase RecQ [EC:3.6.4.12]	EC:3.6.4.12	pfam00270,pfam00271,pfam16124,pfam00570	DEAD,Helicase_C,RecQ_Zn_bind,HRDC	TIGR00614	ATP-dependent DNA helicase, RecQ family				outside	Cytoplasmic		ATP-dependent DNA helicase RecQ
GC_00000124	1	1	1	2	1	1	1	1	Ga0306812_1011330	170.913	249.515	217.297	162.898	256.245	196.344	130.894	0.765596				pfam00905	Transpeptidase						inside,TMhelix,outside	CytoplasmicMembrane		penicillin binding protein
GC_00000125	2	2	2	1	1	0	0	0	Ga0306812_102322	10.3611	24.6511	33.0231	21.7486	37.3658	27.8089	18.3301	0.20829											outside,TMhelix,inside,TMhelix,outside,TMhelix,inside	CytoplasmicMembrane		hypothetical protein
GC_00000126	1	1	1	2	1	1	1	1	Ga0306812_101622	170.057	257.085	236.366	255.353	289.117	273.155	229.707	0.81886	KO:K01875	seryl-tRNA synthetase [EC:6.1.1.11]	EC:6.1.1.11	pfam02403,pfam00587	Seryl_tRNA_N,tRNA-synt_2b	TIGR00414	seryl-tRNA synthetase	COG0172	Seryl-tRNA synthetase		outside	Cytoplasmic		seryl-tRNA synthetase
GC_00000127	2	2	2	1	1	0	0	0	Ga0306812_10710	24.1788	25.3729	21.8976	28.5131	34.3205	42.8993	66.8914	0.266943				pfam00106	adh_short			COG0300	Short-chain dehydrogenase		outside,TMhelix,inside	Cytoplasmic		short-subunit dehydrogenase
GC_00000128	1	1	1	1	1	2	1	1	Ga0306812_10524	234.431	220.632	260.933	205.379	242.524	274.319	192.495	0.808912	KO:K00266,KO:K00266	glutamate synthase (NADPH/NADH) small chain [EC:1.4.1.13 1.4.1.14],glutamate synthase (NADPH/NADH) small chain [EC:1.4.1.13 1.4.1.14]	EC:1.4.1.13,EC:1.4.1.14	pfam14691,pfam07992	Fer4_20,Pyr_redox_2	TIGR01317	glutamate synthases, NADH/NADPH, small subunit	COG0493	NADPH-dependent glutamate synthase beta chain or related oxidoreductase		outside	Cytoplasmic		glutamate synthase (NADH) small subunit
GC_00000129	1	1	1	2	1	1	1	1	Ga0306812_103624	196.995	232.63	199.296	259.355	291.466	266.667	277.616	0.820104	KO:K01703,KO:K01703	3-isopropylmalate/(R)-2-methylmalate dehydratase large subunit [EC:4.2.1.33 4.2.1.35],3-isopropylmalate/(R)-2-methylmalate dehydratase large subunit [EC:4.2.1.33 4.2.1.35]	EC:4.2.1.33,EC:4.2.1.35	pfam00330	Aconitase	TIGR00170	3-isopropylmalate dehydratase, large subunit	COG0065	Homoaconitase/3-isopropylmalate dehydratase large subunit		outside	Cytoplasmic		3-isopropylmalate/(R)-2-methylmalate dehydratase large subunit
GC_00000130	1	1	1	1	1	2	1	1	Ga0306812_10279	108.858	174.045	135.533	136.456	170.319	137.122	157.51	0.671295				pfam01408	GFO_IDH_MocA			COG0673	Predicted dehydrogenase		outside	Cytoplasmic		predicted dehydrogenase
GC_00000131	1	1	1	2	1	1	1	1	Ga0306812_101200	66.9471	70.3031	63.0157	69.993	74.6401	86.2426	100.692	0.460518				pfam00092	VWA			COG4548	Nitric oxide reductase activation protein		outside	Unknown		nitric oxide reductase activation protein
GC_00000132	1	1	1	2	1	1	1	1	Ga0306812_102219	214.284	295.044	327.257	223.699	299.642	301.815	204.338	0.838135	KO:K01006	pyruvate, orthophosphate dikinase [EC:2.7.9.1]	EC:2.7.9.1	pfam01326,pfam01326,pfam00391,pfam02896	PPDK_N,PPDK_N,PEP-utilizers,PEP-utilizers_C	TIGR01828	pyruvate, phosphate dikinase	COG0574	Phosphoenolpyruvate synthase/pyruvate phosphate dikinase		outside	Cytoplasmic		pyruvate phosphate dikinase
GC_00000133	1	1	1	1	1	2	1	1	Ga0306812_103527	18.6629	37.2831	32.8232	44.6175	52.453	30.1071	51.9746	0.287254				pfam03176,pfam03176	MMPL,MMPL			COG1033	Predicted exporter protein, RND superfamily		inside,TMhelix,outside,TMhelix,inside,TMhelix,outside,TMhelix,inside,TMhelix,outside,TMhelix,inside,TMhelix,outside,TMhelix,inside,TMhelix,outside,TMhelix,inside	CytoplasmicMembrane		predicted RND superfamily exporter protein
GC_00000134	1	1	1	2	1	1	1	1	Ga0306812_10141	73.6165	95.777	97.2421	125.902	151.76	116.856	138.033	0.59399	KO:K01873	valyl-tRNA synthetase [EC:6.1.1.9]	EC:6.1.1.9	pfam00133,pfam08264,pfam10458	tRNA-synt_1,Anticodon_1,Val_tRNA-synt_C	TIGR00422	valyl-tRNA synthetase	COG0525	Valyl-tRNA synthetase		outside	Cytoplasmic		valyl-tRNA synthetase
GC_00000135	1	1	1	1	1	2	1	1	Ga0306812_10661	119.297	152.094	159.252	150.854	185.35	167.772	149.514	0.690155	KO:K01733	threonine synthase [EC:4.2.3.1]	EC:4.2.3.1	pfam00291	PALP	TIGR00260	threonine synthase	COG0498	Threonine synthase		outside	Cytoplasmic		threonine synthase
GC_00000136	1	1	1	2	1	1	1	1	Ga0306812_103284	144.997	170.18	134.55	107.607	143.29	185.196	96.7215	0.658031				pfam00994	MoCF_biosynth	TIGR00177	molybdenum cofactor synthesis domain	COG1058	Predicted nucleotide-utilizing enzyme related to molybdopterin-biosynthesis enzyme MoeA		outside	Cytoplasmic		molybdenum cofactor synthesis domain-containing protein
GC_00000137	1	1	1	2	1	1	1	1	Ga0306812_1011454	253.004	314.549	259.986	241.465	303.017	330.362	268.476	0.848912	KO:K01586	diaminopimelate decarboxylase [EC:4.1.1.20]	EC:4.1.1.20	pfam02784,pfam00278	Orn_Arg_deC_N,Orn_DAP_Arg_deC	TIGR01048	diaminopimelate decarboxylase	COG0019	Diaminopimelate decarboxylase		outside	Cytoplasmic		diaminopimelate decarboxylase
GC_00000138	1	1	1	2	1	1	1	1	Ga0306812_10664	105.733	109.825	126.906	125.751	159.334	135.758	122.378	0.625285	KO:K01649	2-isopropylmalate synthase [EC:2.3.3.13]	EC:2.3.3.13	pfam00682,pfam08502	HMGL-like,LeuA_dimer	TIGR00977	citramalate synthase	COG0119	Isopropylmalate/homocitrate/citramalate synthases		outside	Cytoplasmic		(R)-citramalate synthase
GC_00000139	2	1	1	1	1	1	1	1	Ga0306812_103686	114.03	128.957	107.862	86.4155	136.824	141.22	72.8953	0.588187	KO:K03841	fructose-1,6-bisphosphatase I [EC:3.1.3.11]	EC:3.1.3.11	pfam00316	FBPase			COG0158	Fructose-1,6-bisphosphatase		outside	Cytoplasmic		fructose-1,6-bisphosphatase I
GC_00000140	1	1	1	2	1	1	1	1	Ga0306812_105135	68.5329	126.446	104.073	247.563	251.927	153.141	301.698	0.737409	KO:K00099	1-deoxy-D-xylulose-5-phosphate reductoisomerase [EC:1.1.1.267]	EC:1.1.1.267	pfam02670,pfam08436,pfam13288	DXP_reductoisom,DXP_redisom_C,DXPR_C	TIGR00243	1-deoxy-D-xylulose 5-phosphate reductoisomerase	COG0743	1-deoxy-D-xylulose 5-phosphate reductoisomerase		outside	Cytoplasmic		1-deoxy-D-xylulose 5-phosphate reductoisomerase
GC_00000141	1	1	1	2	1	1	1	1	Ga0306812_1011296	75.1186	138.899	108.111	138.83	132.803	157.123	167.534	0.636891	KO:K03118	sec-independent protein translocase protein TatC		pfam00902	TatC	TIGR00945	Twin arginine targeting (Tat) protein translocase TatC	COG0805	Sec-independent protein secretion pathway component TatC		inside,TMhelix,outside,TMhelix,inside,TMhelix,outside,TMhelix,inside,TMhelix,outside,TMhelix,inside	CytoplasmicMembrane		sec-independent protein translocase protein TatC
GC_00000142	1	1	1	1	1	0	2	2	Ga0306812_101524	21.6463	26.6088	21.5869	25.0776	27.4753	25.939	38.4581	0.220311	KO:K02238	competence protein ComEC		pfam13567,pfam03772,pfam00753	DUF4131,Competence,Lactamase_B	TIGR00361,TIGR00360	DNA internalization-related competence protein ComEC/Rec2,ComEC/Rec2-related protein	COG2333	Metal-dependent hydrolase, beta-lactamase superfamily II		outside,TMhelix,inside,TMhelix,outside,TMhelix,inside,TMhelix,outside,TMhelix,inside,TMhelix,outside,TMhelix,inside,TMhelix,outside,TMhelix,inside,TMhelix,outside	CytoplasmicMembrane		competence protein ComEC
GC_00000143	1	1	1	2	1	1	1	1	Ga0306812_1069	199.206	154.061	181.009	193.251	233.913	229.218	223.436	0.770777	KO:K17759	NAD(P)H-hydrate epimerase [EC:5.1.99.6]	EC:5.1.99.6	pfam03853,pfam01256	YjeF_N,Carb_kinase	TIGR00197,TIGR00196	yjeF N-terminal region,yjeF C-terminal region, hydroxyethylthiazole kinase-related	COG0063	NAD(P)H-hydrate repair enzyme Nnr, NAD(P)H-hydrate dehydratase domain		outside	Unknown		NAD(P)H-hydrate epimerase
GC_00000144	1	1	1	1	0	1	2	2	Ga0306812_104282	52.104	207.666	68.0251	22.6701	70.2935	117.537	26.7991	0.479793				pfam13185,pfam00990	GAF_2,GGDEF	TIGR00254	diguanylate cyclase (GGDEF) domain	COG2199	GGDEF domain, diguanylate cyclase (c-di-GMP synthetase) or its enzymatically inactive variants		outside	CytoplasmicMembrane		diguanylate cyclase (GGDEF)-like protein
GC_00000145	1	1	1	1	1	0	2	2	Ga0306812_102516	60.5483	92.8255	78.3259	55.4054	136.194	63.0605	71.5546	0.474404	KO:K02450	general secretion pathway protein A		pfam13401,pfam01471	AAA_22,PG_binding_1	TIGR03015	putative secretion ATPase, PEP-CTERM locus subfamily	COG3267	Type II secretory pathway, component ExeA (predicted ATPase)		outside	Cytoplasmic		general secretion pathway protein A
GC_00000146	1	1	1	1	1	0	2	2	Ga0306812_101871	226.562	168.969	177.229	139.064	190.544	188.243	148.994	0.734093				pfam00106	adh_short			COG1028	NAD(P)-dependent dehydrogenase, short-chain alcohol dehydrogenase family		outside	Cytoplasmic		NAD(P)-dependent dehydrogenase (short-subunit alcohol dehydrogenase family)
GC_00000147	1	1	1	1	0	1	2	2	Ga0306812_1011771	9013.09	892.189	10200.1	998.459	2673.15	2739.92	2314.42	0.997513				pfam00582	Usp			COG0589	Nucleotide-binding universal stress protein, UspA family		outside	Cytoplasmic		nucleotide-binding universal stress UspA family protein
GC_00000148	1	1	1	2	1	1	1	1	Ga0306812_103393	88.7319	97.1807	80.5531	200.764	183.21	120.552	278.558	0.680622	KO:K07003	uncharacterized protein		pfam03176,pfam03176	MMPL,MMPL			COG1033	Predicted exporter protein, RND superfamily		inside,TMhelix,outside,TMhelix,inside,TMhelix,outside,TMhelix,inside,TMhelix,outside,TMhelix,inside,TMhelix,outside,TMhelix,inside,TMhelix,outside,TMhelix,inside	CytoplasmicMembrane		hypothetical protein
GC_00000149	1	1	1	2	1	1	1	1	Ga0306812_1011619	35.624	36.4828	35.942	60.9293	67.6415	41.7225	71.0688	0.346528				pfam07494	Reg_prop						outside	Unknown		two component regulator with propeller domain
GC_00000150	1	1	1	2	1	1	1	1	Ga0306812_103595	27.8984	37.4104	33.9574	46.8908	57.6118	40.9938	47.5566	0.304663				pfam01041	DegT_DnrJ_EryC1			COG0399	dTDP-4-amino-4,6-dideoxygalactose transaminase		outside	Cytoplasmic		dTDP-4-amino-4,6-dideoxygalactose transaminase
GC_00000151	1	1	1	1	1	2	1	1	Ga0306812_101198	29.5828	42.2478	41.7519	49.4155	48.608	50.3879	38.0564	0.30943	KO:K03977	GTPase		pfam01926,pfam01926,pfam14714	MMR_HSR1,MMR_HSR1,KH_dom-like	TIGR00231,TIGR03594	small GTP-binding protein domain,ribosome-associated GTPase EngA	COG1160	Predicted GTPases		outside	Cytoplasmic		GTP-binding protein
GC_00000152	1	1	1	2	1	1	1	1	Ga0306812_101425	151.258	146.216	141.134	221.893	199.409	233.1	246.495	0.755648	KO:K03183,KO:K03183	demethylmenaquinone methyltransferase / 2-methoxy-6-polyprenyl-1,4-benzoquinol methylase [EC:2.1.1.163 2.1.1.201],demethylmenaquinone methyltransferase / 2-methoxy-6-polyprenyl-1,4-benzoquinol methylase [EC:2.1.1.163 2.1.1.201]	EC:2.1.1.163,EC:2.1.1.201	pfam01209	Ubie_methyltran			COG2226	Ubiquinone/menaquinone biosynthesis C-methylase UbiE		outside	Cytoplasmic		demethylmenaquinone methyltransferase/2-methoxy-6-polyprenyl-1,4-benzoquinol methylase
GC_00000153	1	1	1	1	1	2	1	1	Ga0306812_101685	214.423	196.386	189.818	199.194	236.926	231.975	200.383	0.780933	KO:K01745	histidine ammonia-lyase [EC:4.3.1.3]	EC:4.3.1.3	pfam00221	Lyase_aromatic	TIGR01225	histidine ammonia-lyase	COG2986	Histidine ammonia-lyase		outside	Cytoplasmic		histidine ammonia-lyase
GC_00000154	1	1	1	2	1	1	1	1	Ga0306812_1011566	500.107	366.738	465.478	382.999	539.007	524.399	344.3	0.919585	KO:K05299	formate dehydrogenase alpha subunit [EC:1.2.1.43]	EC:1.2.1.43	pfam13510,pfam10588,pfam12838,pfam04879,pfam00384,pfam01568	Fer2_4,NADH-G_4Fe-4S_3,Fer4_7,Molybdop_Fe4S4,Molybdopterin,Molydop_binding			COG3383	Predicted molibdopterin-dependent oxidoreductase YjgC		outside	Cytoplasmic		NAD-dependent formate dehydrogenase catalytic subunit
GC_00000155	2	2	1	1	1	0	1	1	Ga0306812_105217	119.976	211.09	201.369	292.537	266.004	253.883	183.308	0.792539	KO:K07722	CopG family transcriptional regulator, nickel-responsive regulator		pfam01402,pfam08753	RHH_1,NikR_C	TIGR02793	nickel-responsive transcriptional regulator NikR	COG0864	Metal-responsive transcriptional regulator, contains CopG/Arc/MetJ DNA-binding domain		outside	Cytoplasmic		CopG family nickel-responsive transcriptional regulator
GC_00000156	2	1	1	1	1	1	1	1	Ga0306812_103325	83.4319	89.0704	91.8829	82.015	103.827	106.533	72.1158	0.516477	KO:K01738	cysteine synthase A [EC:2.5.1.47]	EC:2.5.1.47	pfam00291	PALP			COG0031	Cysteine synthase		outside	Cytoplasmic		cysteine synthase A
GC_00000157	1	1	1	2	1	1	1	1	Ga0306812_10111	734.973	357.321	1101.48	478.926	1178.95	1863.64	610.939	0.970155	KO:K02652	type IV pilus assembly protein PilB		pfam05157,pfam00437	T2SSE_N,T2SSE			COG2804	Type II secretory pathway ATPase GspE/PulE or T4P pilus assembly pathway ATPase PilB		outside	Cytoplasmic	2	type IV pilus assembly protein PilB
GC_00000158	1	1	1	1	1	0	2	2	Ga0306812_103126	34.9784	45.794	37.1782	27.3856	79.6184	25.6769	31.3949	0.296166	KO:K02652	type IV pilus assembly protein PilB		pfam05157,pfam00437	T2SSE_N,T2SSE			COG2804	Type II secretory pathway ATPase GspE/PulE or T4P pilus assembly pathway ATPase PilB		outside	Cytoplasmic		type IV pilus assembly protein PilB
GC_00000159	1	1	1	2	1	1	1	1	Ga0306812_1011483	306.993	222.401	275.515	243.392	275.882	292.925	265.633	0.838964	KO:K00278	L-aspartate oxidase [EC:1.4.3.16]	EC:1.4.3.16	pfam00890,pfam02910	FAD_binding_2,Succ_DH_flav_C	TIGR00551	L-aspartate oxidase	COG0029	Aspartate oxidase		outside	Cytoplasmic		L-aspartate oxidase
GC_00000160	2	1	1	1	1	1	1	1	Ga0306812_1011176	20.2946	14.9455	15.2223	10.6631	13.0765	20.164	16.7871	0.149016	KO:K00615	transketolase [EC:2.2.1.1]	EC:2.2.1.1	pfam00456,pfam02779,pfam02780	Transketolase_N,Transket_pyr,Transketolase_C	TIGR00232	transketolase, bacterial and yeast	COG0021	Transketolase		outside	Cytoplasmic		transketolase
GC_00000161	2	1	1	4	1	0	0	0	Ga0306812_1011770	1579.61	36.439	1343.83	275.364	179.832	200.182	425.094	0.944041	KO:K03688	ubiquinone biosynthesis protein		pfam03109	ABC1			COG0661	Predicted unusual protein kinase regulating ubiquinone biosynthesis, AarF/ABC1/UbiB family		outside,TMhelix,inside,TMhelix,outside	CytoplasmicMembrane		2-octaprenylphenol hydroxylase
GC_00000162	3	2	1	1	0	0	1	1	Ga0306812_1113	86.0241	103.874	104.743	116.768	144.447	146.295	105.908	0.597306				pfam00072,pfam00158,pfam02954	Response_reg,Sigma54_activat,HTH_8			COG2204	DNA-binding transcriptional response regulator, NtrC family, contains REC, AAA-type ATPase, and a Fis-type DNA-binding domains		outside	Cytoplasmic		DNA-binding NtrC family response regulator
GC_00000163	1	1	1	2	1	1	1	1	Ga0306812_10146	16.7412	25.9078	21.3853	21.9216	34.261	21.4794	30.4176	0.207254	KO:K02428	XTP/dITP diphosphohydrolase [EC:3.6.1.66]	EC:3.6.1.66	pfam01725	Ham1p_like	TIGR00042	non-canonical purine NTP pyrophosphatase, RdgB/HAM1 family	COG0127	Inosine/xanthosine triphosphate pyrophosphatase, all-alpha NTP-PPase family		outside	Cytoplasmic		XTP/dITP diphosphohydrolase
GC_00000164	1	1	1	2	1	1	1	1	Ga0306812_105182	76.3385	119.142	123.528	141.879	152.509	137.761	169.049	0.637927				pfam00881,pfam00881	Nitroreductase,Nitroreductase	TIGR03605	SagB-type dehydrogenase domain	COG0778	Nitroreductase		outside	Cytoplasmic		SagB-type dehydrogenase family enzyme
GC_00000165	1	1	1	1	1	2	1	1	Ga0306812_101532	89.1478	115.402	103.693	120.277	133.144	142.673	117.689	0.602073	KO:K00605	aminomethyltransferase [EC:2.1.2.10]	EC:2.1.2.10	pfam01571,pfam08669	GCV_T,GCV_T_C	TIGR00528	glycine cleavage system T protein	COG0404	Glycine cleavage system T protein (aminomethyltransferase)		outside	Cytoplasmic		aminomethyltransferase
GC_00000166	1	1	1	1	1	2	1	1	Ga0306812_1011456	111.586	117.798	125.782	103.038	134.9	122.853	91.559	0.596684	KO:K01755	argininosuccinate lyase [EC:4.3.2.1]	EC:4.3.2.1	pfam00206,pfam14698	Lyase_1,ASL_C2	TIGR00838	argininosuccinate lyase	COG0165	Argininosuccinate lyase		outside	Cytoplasmic		argininosuccinate lyase
GC_00000167	1	1	1	1	1	1	1	2	Ga0306812_101251	80.5755	86.2498	100.729	100.447	109.77	131.909	118.4	0.561036	KO:K00946	thiamine-monophosphate kinase [EC:2.7.4.16]	EC:2.7.4.16	pfam00586,pfam02769	AIRS,AIRS_C	TIGR01379	thiamine-phosphate kinase	COG0611	Thiamine monophosphate kinase		outside	Cytoplasmic		thiamine-phosphate kinase
GC_00000168	1	1	1	2	1	1	1	1	Ga0306812_1011485	46.7398	118.46	100.634	127.513	141.64	89.7057	137.412	0.575751	KO:K14445	solute carrier family 13 (sodium-dependent dicarboxylate transporter), member 2/3/5		pfam00939	Na_sulph_symp	TIGR00785	anion transporter	COG0471	Di- and tricarboxylate transporter		inside,TMhelix,outside,TMhelix,inside,TMhelix,outside,TMhelix,inside,TMhelix,outside,TMhelix,inside,TMhelix,outside,TMhelix,inside,TMhelix,outside,TMhelix,inside,TMhelix,outside,TMhelix,inside,TMhelix,outside	CytoplasmicMembrane		sodium-dependent dicarboxylate transporter 2/3/5
GC_00000169	1	1	1	2	1	1	1	1	Ga0306812_102696	152.586	220.889	183.455	325.072	326.246	220.474	298.871	0.820933	KO:K02558	UDP-N-acetylmuramate: L-alanyl-gamma-D-glutamyl-meso-diaminopimelate ligase [EC:6.3.2.-]	EC:6.3.2.-	pfam01225,pfam08245,pfam02875	Mur_ligase,Mur_ligase_M,Mur_ligase_C	TIGR01082,TIGR01081	UDP-N-acetylmuramate--L-alanine ligase,UDP-N-acetylmuramate:L-alanyl-gamma-D-glutamyl-meso-diaminopimelate ligase	COG0773	UDP-N-acetylmuramate-alanine ligase		outside	Cytoplasmic		UDP-N-acetylmuramate--L-alanine ligase
GC_00000170	1	1	1	1	1	2	1	1	Ga0306812_10222	59.594	93.0058	77.8557	99.2975	97.0104	67.3695	120.692	0.507565	KO:K01960	pyruvate carboxylase subunit B [EC:6.4.1.1]	EC:6.4.1.1	pfam00682,pfam02436,pfam00364	HMGL-like,PYC_OADA,Biotin_lipoyl	TIGR01108	oxaloacetate decarboxylase alpha subunit	COG5016	Pyruvate/oxaloacetate carboxyltransferase		outside	Cytoplasmic		pyruvate carboxylase subunit B
GC_00000171	1	1	1	1	5	0	0	0	Ga0306812_1011641	13.7942	9.7757	10.0236	63.742	65.851	21.3392	68.5999	0.277306				pfam13320	DUF4091					cleavage	inside,TMhelix,outside	Unknown		uncharacterized protein DUF4091
GC_00000172	1	1	1	1	1	2	1	1	Ga0306812_1011023	22.8753	20.2612	32.0338	24.7045	40.3511	30.314	23.5752	0.226736	KO:K00791	tRNA dimethylallyltransferase [EC:2.5.1.75]	EC:2.5.1.75	pfam01715	IPPT	TIGR00174	tRNA dimethylallyltransferase	COG0324	tRNA A37 N6-isopentenylltransferase MiaA		outside	Cytoplasmic		tRNA dimethylallyltransferase
GC_00000173	1	1	1	2	1	1	1	1	Ga0306812_103534	103.012	135.02	120.715	130.583	204.315	150.04	177.785	0.67171				pfam00571,pfam00571,pfam00571,pfam00571	CBS,CBS,CBS,CBS						outside	Cytoplasmic		CBS domain protein
GC_00000174	1	1	1	1	1	0	2	2	Ga0306812_1011286	104.026	160.139	174.519	176.298	196.052	198.851	168.074	0.716684				pfam02219	MTHFR			COG0685	5,10-methylenetetrahydrofolate reductase		outside	Cytoplasmic		5,10-methylenetetrahydrofolate reductase
GC_00000175	2	1	1	2	2	1	0	0	Ga0306812_102963	34.5984	59.8277	57.5937	51.2722	82.9804	85.0572	83.3397	0.418446											outside,TMhelix,inside	Cytoplasmic		hypothetical protein
GC_00000176	1	1	1	1	1	1	1	1	Ga0306812_102729	1408.9	2293.22	2370.17	1744.91	2339.04	2380.21	1313.37	0.99171				pfam13442,pfam13442,pfam09459	Cytochrome_CBB3,Cytochrome_CBB3,EB_dh	TIGR03477	DMSO reductase family type II enzyme, heme b subunit				inside,TMhelix,outside,TMhelix,inside	Unknown	2	DMSO reductase family type II enzyme heme b subunit
GC_00000177	1	1	1	1	1	1	1	1	Ga0306812_102134	72.1429	167.241	151.594	182.366	220.258	183.431	212.497	0.720207	KO:K02518	translation initiation factor IF-1		pfam01176	eIF-1a	TIGR00008	translation initiation factor IF-1	COG0361	Translation initiation factor IF-1		inside	Cytoplasmic		translation initiation factor 1 (bIF-1)
GC_00000178	1	1	1	1	1	1	1	1	Ga0306812_103366	183.829	200.578	262.669	333.08	424.204	523.307	308.732	0.87171	KO:K03635	molybdopterin synthase catalytic subunit [EC:2.8.1.12]	EC:2.8.1.12	pfam02391	MoaE			COG0314	Molybdopterin synthase catalytic subunit		outside	Cytoplasmic		molybdopterin synthase catalytic subunit
GC_00000179	1	1	1	1	1	1	1	1	Ga0306812_10428	194.22	312.148	334.832	373.805	495.186	370.592	362.087	0.885389	KO:K06204	DnaK suppressor protein		pfam01258	zf-dskA_traR	TIGR02420	RNA polymerase-binding protein DksA	COG1734	RNA polymerase-binding transcription factor DksA		inside	Cytoplasmic		TraR/DksA family transcriptional regulator
GC_00000180	1	1	1	1	1	1	1	1	Ga0306812_102150	328.245	475.042	425.829	449.597	585.045	448.418	485.071	0.921865	KO:K02982	small subunit ribosomal protein S3		pfam07650,pfam00189	KH_2,Ribosomal_S3_C	TIGR01009	ribosomal protein S3, bacterial type	COG0092	Ribosomal protein S3		outside	Cytoplasmic		SSU ribosomal protein S3P
GC_00000181	1	1	1	1	1	1	1	1	Ga0306812_1011632	228.927	311.934	388.886	474.516	519.711	554.379	497.854	0.91399	KO:K09903	uridylate kinase [EC:2.7.4.22]	EC:2.7.4.22	pfam00696	AA_kinase	TIGR02075	uridylate kinase	COG0528	Uridylate kinase		outside	Cytoplasmic		uridylate kinase
GC_00000182	1	1	1	1	1	1	1	1	Ga0306812_101155	136.265	266.051	270.843	367.066	347.351	365.254	510.106	0.873368				pfam01722	BolA			COG0271	Stress-induced morphogen (activity unknown)		outside	Unknown		BolA protein family transcriptional regulator
GC_00000183	1	1	1	1	1	1	1	1	Ga0306812_101107	475.648	410.729	550.642	550.684	669.006	874.886	497.711	0.943627								COG3411	(2Fe-2S) ferredoxin		outside	Unknown		(2Fe-2S) ferredoxin
GC_00000184	1	1	1	1	1	1	1	1	Ga0306812_10610	165.877	159.824	186.511	155.046	200.956	199.955	117.608	0.719378	KO:K00997	holo-[acyl-carrier protein] synthase [EC:2.7.8.7]	EC:2.7.8.7	pfam01648	ACPS	TIGR00556,TIGR00516	phosphopantetheine--protein transferase domain,holo-[acyl-carrier-protein] synthase	COG0736	Phosphopantetheinyl transferase (holo-ACP synthase)		outside	Cytoplasmic		holo-[acyl-carrier-protein] synthase
GC_00000185	1	1	1	1	1	1	1	1	Ga0306812_105185	26.9042	80.6305	74.4633	105.259	106.404	56.1832	73.3249	0.456373				pfam04362	Iron_traffic			COG2924	Fe-S cluster biosynthesis and repair protein YggX		outside	Cytoplasmic		Fe-S cluster biosynthesis and repair protein YggX
GC_00000186	1	1	1	1	1	1	1	1	Ga0306812_102128	324.64	426.299	466.941	478.564	702.728	580.427	610.873	0.933264	KO:K02879	large subunit ribosomal protein L17		pfam01196	Ribosomal_L17	TIGR00059	ribosomal protein L17	COG0203	Ribosomal protein L17		outside	Cytoplasmic		LSU ribosomal protein L17P
GC_00000187	1	1	1	1	1	1	1	1	Ga0306812_103581	1070.95	1354.23	1493.4	2202.17	2027.47	2194.43	1893.75	0.989637	KO:K04078	chaperonin GroES		pfam00166	Cpn10			COG0234	Co-chaperonin GroES (HSP10)		inside	Cytoplasmic		chaperonin GroES
GC_00000188	1	1	1	1	1	1	1	1	Ga0306812_102237	250.526	211.132	279.296	268.271	347.406	536.882	287.284	0.86715											inside	Unknown		hypothetical protein
GC_00000189	1	1	1	1	1	1	1	1	Ga0306812_10426	36.594	53.9186	46.7207	68.7121	67.7103	56.3577	62.5447	0.373886											outside	Unknown		hypothetical protein
GC_00000190	1	1	1	1	1	1	1	1	Ga0306812_101845	21.0632	78.3192	82.5505	124.451	85.2541	73.0911	196.279	0.53057	KO:K09747	uncharacterized protein		pfam02575	YbaB_DNA_bd	TIGR00103	DNA-binding protein, YbaB/EbfC family	COG0718	Conserved DNA-binding protein YbaB (function unknown)		outside	Unknown		hypothetical protein
GC_00000191	1	1	1	1	1	1	1	1	Ga0306812_103348	32.8726	56.7943	46.7207	109.939	120.294	72.4599	145.938	0.491399	KO:K01952	phosphoribosylformylglycinamidine synthase [EC:6.3.5.3]	EC:6.3.5.3	pfam02700	PurS	TIGR00302	phosphoribosylformylglycinamidine synthase, purS protein	COG1828	Phosphoribosylformylglycinamidine (FGAM) synthase, PurS component		inside	Unknown		phosphoribosylformylglycinamidine synthase
GC_00000192	1	1	1	1	1	1	1	1	Ga0306812_10282	30.8807	82.1982	58.0502	99.5221	87.8875	62.0178	82.0556	0.445803	KO:K02372	3-hydroxyacyl-[acyl-carrier-protein] dehydratase [EC:4.2.1.59]	EC:4.2.1.59	pfam07977	FabA	TIGR01750	beta-hydroxyacyl-[acyl carrier protein] dehydratase FabZ	COG0764	3-hydroxymyristoyl/3-hydroxydecanoyl-(acyl carrier protein) dehydratase		outside	Cytoplasmic		3-hydroxyacyl-[acyl-carrier-protein] dehydratase
GC_00000193	1	1	1	1	1	1	1	1	Ga0306812_103585	22.3911	33.5384	34.2362	73.6017	76.1814	45.0305	98.055	0.367254	KO:K09812	cell division transport system ATP-binding protein		pfam00005	ABC_tran	TIGR02673	cell division ATP-binding protein FtsE	COG2884	ABC-type ATPase involved in cell division		outside	CytoplasmicMembrane		cell division ATP-binding protein FtsE
GC_00000194	1	1	1	1	1	1	1	1	Ga0306812_101846	86.8811	109.669	100.959	171.377	171.51	151.437	172.32	0.652435	KO:K06187	recombination protein RecR		pfam02132,pfam13662	RecR,Toprim_4	TIGR00615	recombination protein RecR	COG0353	Recombinational DNA repair protein RecR		outside	Cytoplasmic		DNA replication and repair protein RecR
GC_00000195	1	1	1	1	1	1	1	1	Ga0306812_10436	26.2265	73.2994	56.6149	118.511	116.427	88.6345	101.718	0.489119	KO:K02194	heme exporter protein B		pfam03379	CcmB	TIGR01190	heme exporter protein CcmB	COG2386	ABC-type transport system involved in cytochrome c biogenesis, permease component		inside,TMhelix,outside,TMhelix,inside,TMhelix,outside,TMhelix,inside,TMhelix,outside,TMhelix,inside	CytoplasmicMembrane		heme exporter protein B
GC_00000196	1	1	1	1	1	1	1	1	Ga0306812_101317	151.702	264.777	261.508	361.253	445.57	389.665	287.086	0.86487	KO:K01611	S-adenosylmethionine decarboxylase [EC:4.1.1.50]	EC:4.1.1.50	pfam02675	AdoMet_dc	TIGR03330	S-adenosylmethionine decarboxylase proenzyme, Bacillus form	COG1586	S-adenosylmethionine decarboxylase or arginine decarboxylase		outside	Unknown		S-adenosylmethionine decarboxylase
GC_00000197	1	1	1	1	1	1	1	1	Ga0306812_102276	389.294	555.786	554.309	759.769	739.007	496.6	691.701	0.946736	KO:K02636	cytochrome b6-f complex iron-sulfur subunit [EC:1.10.9.1]	EC:1.10.9.1	pfam00355	Rieske			COG0723	Rieske Fe-S protein		inside,TMhelix,outside	CytoplasmicMembrane		cytochrome b6-f complex iron-sulfur subunit
GC_00000198	1	1	1	1	1	1	1	1	Ga0306812_103237	26.8419	80.1742	83.3574	120.471	127.89	106.889	202.427	0.569948	KO:K01579	aspartate 1-decarboxylase [EC:4.1.1.11]	EC:4.1.1.11	pfam02261	Asp_decarbox	TIGR00223	L-aspartate-alpha-decarboxylase	COG0853	Aspartate 1-decarboxylase		outside	Cytoplasmic		L-aspartate 1-decarboxylase
GC_00000199	1	1	1	1	1	1	1	1	Ga0306812_102666	329.967	735.063	592.692	853.01	974.152	790.673	894.009	0.960415				pfam07238	PilZ	TIGR02266	Myxococcus xanthus paralogous domain TIGR02266				outside	Unknown		uncharacterized protein (TIGR02266 family)
GC_00000200	1	1	1	1	1	1	1	1	Ga0306812_101404	65.6056	98.616	128.519	68.9569	203.393	59.4202	106.779	0.561865				pfam04519	Bactofilin						outside	Unknown		polymer-forming protein
GC_00000201	1	1	1	1	1	1	1	1	Ga0306812_102146	96.4323	192.204	184.381	215.044	281.662	193.961	240.104	0.768497	KO:K02874	large subunit ribosomal protein L14		pfam00238	Ribosomal_L14	TIGR01067	ribosomal protein L14, bacterial/organelle	COG0093	Ribosomal protein L14		outside	Cytoplasmic		LSU ribosomal protein L14P
GC_00000202	1	1	1	1	1	1	1	1	Ga0306812_102124	140.873	191.516	150.432	288.009	275.461	310.502	397.702	0.824456	KO:K06861	lipopolysaccharide export system ATP-binding protein [EC:3.6.3.-]	EC:3.6.3.-	pfam00005	ABC_tran	TIGR04406	LPS export ABC transporter ATP-binding protein	COG1137	ABC-type lipopolysaccharide export system, ATPase component		outside	Cytoplasmic		lipopolysaccharide export system ATP-binding protein
GC_00000203	1	1	1	1	1	1	1	1	Ga0306812_102143	122.669	249.725	251.079	371.588	462.101	308.591	481.4	0.872539	KO:K02994	small subunit ribosomal protein S8		pfam00410	Ribosomal_S8			COG0096	Ribosomal protein S8		outside	Cytoplasmic		SSU ribosomal protein S8P
GC_00000204	1	1	1	1	1	1	1	1	Ga0306812_104295	105.564	223.429	228.61	160.671	269.22	178.561	191.803	0.759378				pfam07238	PilZ						inside	Unknown		PilZ domain-containing protein
GC_00000205	1	1	1	1	1	1	1	1	Ga0306812_101388	74.4318	123.544	124.535	332.12	316.172	249.107	476.362	0.815959	KO:K03664	SsrA-binding protein		pfam01668	SmpB	TIGR00086	SsrA-binding protein	COG0691	tmRNA-binding protein		outside	Cytoplasmic		SsrA-binding protein
GC_00000206	1	1	1	1	1	1	1	1	Ga0306812_104289	46.8887	138.822	73.6079	370.442	210.352	183.339	450.31	0.781969						TIGR02098	MJ0042 family finger-like domain				outside	Unknown		predicted Zn finger-like uncharacterized protein
GC_00000207	1	1	1	1	1	1	1	1	Ga0306812_102167	158.64	254.199	195.848	310.636	377.632	284.259	463.687	0.856995	KO:K02867	large subunit ribosomal protein L11		pfam03946,pfam00298	Ribosomal_L11_N,Ribosomal_L11	TIGR01632	50S ribosomal protein uL11, bacterial form	COG0080	Ribosomal protein L11		outside	Cytoplasmic		LSU ribosomal protein L11P
GC_00000208	1	1	1	1	1	1	1	1	Ga0306812_104116	772.669	985.01	1045.35	1074.01	1394.96	1346.43	1369.2	0.978653	KO:K05788	integration host factor subunit beta		pfam00216	Bac_DNA_binding	TIGR00988	integration host factor, beta subunit	COG0776	Bacterial nucleoid DNA-binding protein		outside	Cytoplasmic		integration host factor subunit beta
GC_00000209	1	1	1	1	1	1	1	1	Ga0306812_102157	228.307	522.501	378.947	441.917	550.09	423.784	580.461	0.92	KO:K02946	small subunit ribosomal protein S10		pfam00338	Ribosomal_S10	TIGR01049	ribosomal protein S10, bacterial/organelle	COG0051	Ribosomal protein S10		inside	Cytoplasmic		SSU ribosomal protein S10P
GC_00000210	1	1	1	1	1	1	1	1	Ga0306812_101249	116.051	172.092	127.463	154.544	179.03	146.157	140.36	0.675233	KO:K00963	UTP--glucose-1-phosphate uridylyltransferase [EC:2.7.7.9]	EC:2.7.7.9	pfam00483	NTP_transferase	TIGR01099	UTP--glucose-1-phosphate uridylyltransferase	COG1210	UTP-glucose-1-phosphate uridylyltransferase		outside	Cytoplasmic		UDP-glucose pyrophosphorylase
GC_00000211	1	1	1	1	1	1	1	1	Ga0306812_102129	106.391	168.545	213.514	234.543	300.054	219.674	230.665	0.781762	KO:K03040	DNA-directed RNA polymerase subunit alpha [EC:2.7.7.6]	EC:2.7.7.6	pfam01193,pfam01000,pfam03118	RNA_pol_L,RNA_pol_A_bac,RNA_pol_A_CTD	TIGR02027	DNA-directed RNA polymerase, alpha subunit, bacterial and chloroplast-type	COG0202	DNA-directed RNA polymerase, alpha subunit/40 kD subunit		outside	Cytoplasmic		DNA-directed RNA polymerase subunit alpha
GC_00000212	1	1	1	1	1	1	1	1	Ga0306812_1011613	86.8295	134.863	123.118	158.718	182.27	177.117	204.304	0.685181	KO:K00760	hypoxanthine phosphoribosyltransferase [EC:2.4.2.8]	EC:2.4.2.8	pfam00156	Pribosyltran	TIGR01203	hypoxanthine phosphoribosyltransferase	COG0634	Hypoxanthine-guanine phosphoribosyltransferase		outside	Cytoplasmic		hypoxanthine phosphoribosyltransferase
GC_00000213	1	1	1	1	1	1	1	1	Ga0306812_102121	34.62	68.0978	45.0383	65.3613	73.2236	76.847	75.139	0.405803	KO:K06958	RNase adapter protein RapZ		pfam03668	ATP_bind_2			COG1660	RNase adaptor protein for sRNA GlmZ degradation, contains a P-loop ATPase domain		outside	Cytoplasmic		UPF0042 nucleotide-binding protein
GC_00000214	1	1	1	1	1	1	1	1	Ga0306812_1011435	46.9084	173.053	140.058	188.745	227.674	127.829	96.0743	0.664249				pfam14522	Cytochrome_C7	TIGR04257	c(7)-type cytochrome triheme domain				outside,TMhelix,inside	Unknown	3	c(7)-type cytochrome triheme protein
GC_00000215	1	1	1	1	1	1	1	1	Ga0306812_102155	208.278	354.203	350.941	385.67	478.742	366.915	383.65	0.891192	KO:K02926	large subunit ribosomal protein L4		pfam00573	Ribosomal_L4	TIGR03953	50S ribosomal protein L4, bacterial/organelle	COG0088	Ribosomal protein L4		outside	Cytoplasmic		large subunit ribosomal protein L4
GC_00000216	1	1	1	1	1	1	1	1	Ga0306812_1011570	156.469	277.957	211.511	319.049	338.547	363.952	371.59	0.856373	KO:K00330	NADH-quinone oxidoreductase subunit A [EC:1.6.5.3]	EC:1.6.5.3	pfam00507	Oxidored_q4			COG0838	NADH:ubiquinone oxidoreductase subunit 3 (chain A)		outside,TMhelix,inside,TMhelix,outside,TMhelix,inside	CytoplasmicMembrane		NADH dehydrogenase subunit A
GC_00000217	1	1	1	1	1	1	1	1	Ga0306812_10472	61.0314	331.1	150.488	368.549	298.749	233.21	327.783	0.825492	KO:K00330	NADH-quinone oxidoreductase subunit A [EC:1.6.5.3]	EC:1.6.5.3	pfam00507	Oxidored_q4			COG0838	NADH:ubiquinone oxidoreductase subunit 3 (chain A)		outside,TMhelix,inside,TMhelix,outside,TMhelix,inside	CytoplasmicMembrane		NADH dehydrogenase subunit A
GC_00000218	1	1	1	1	1	1	1	1	Ga0306812_104113	60.7853	134.803	117.112	187.535	134.094	120.715	199.287	0.648497	KO:K03527	4-hydroxy-3-methylbut-2-enyl diphosphate reductase [EC:1.17.1.2]	EC:1.17.1.2	pfam02401	LYTB	TIGR00216	(E)-4-hydroxy-3-methyl-but-2-enyl pyrophosphate reductase (IPP and DMAPP forming)	COG0761	4-Hydroxy-3-methylbut-2-enyl diphosphate reductase IspH		outside	Cytoplasmic		4-hydroxy-3-methylbut-2-enyl diphosphate reductase
GC_00000219	1	1	1	1	1	1	1	1	Ga0306812_102169	89.6805	273.799	214.704	419.916	399.589	261.409	669.88	0.877306	KO:K03073	preprotein translocase subunit SecE		pfam00584	SecE	TIGR00964	preprotein translocase, SecE subunit, bacterial	COG0690	Preprotein translocase subunit SecE		outside,TMhelix,inside	Unknown		preprotein translocase subunit SecE
GC_00000220	1	1	1	1	1	1	1	1	Ga0306812_101492	69.4906	87.1062	96.1973	115.939	125.42	79.313	162.166	0.563316	KO:K01693	imidazoleglycerol-phosphate dehydratase [EC:4.2.1.19]	EC:4.2.1.19	pfam00475	IGPD			COG0131	Imidazoleglycerol phosphate dehydratase HisB		outside	Cytoplasmic		imidazoleglycerol-phosphate dehydratase
GC_00000221	1	1	1	1	1	1	1	1	Ga0306812_102147	56.3571	91.5748	129.138	172.716	197.577	136.251	194.746	0.65658	KO:K02961	small subunit ribosomal protein S17		pfam00366	Ribosomal_S17	TIGR03635	ribosomal protein uS17, bacterial form	COG0186	Ribosomal protein S17		inside	Cytoplasmic		SSU ribosomal protein S17P
GC_00000222	1	1	1	1	1	1	1	1	Ga0306812_101625	272.453	348.814	448.752	632.325	662.319	518.436	617.474	0.931399				pfam09923	DUF2155					cleavage	outside	Unknown		uncharacterized protein DUF2155
GC_00000223	1	1	1	1	1	1	1	1	Ga0306812_1011346	247.283	330.088	327.247	415.892	404.154	583.718	386.965	0.901347	KO:K03149	thiazole synthase [EC:2.8.1.10]	EC:2.8.1.10	pfam05690	ThiG			COG2022	Thiamin biosynthesis thiazole synthase ThiGH, ThiG subunit		outside	Cytoplasmic		thiazole-phosphate synthase
GC_00000224	1	1	1	1	1	1	1	1	Ga0306812_102227	43.8693	69.3608	56.2906	110.16	103.489	87.7058	154.371	0.514197	KO:K03584	DNA repair protein RecO (recombination protein O)		pfam11967,pfam02565	RecO_N,RecO_C	TIGR00613	DNA repair protein RecO	COG1381	Recombinational DNA repair protein (RecF pathway)		outside	Unknown	1	DNA replication and repair protein RecO
GC_00000225	1	1	1	1	1	1	1	1	Ga0306812_103405	18.066	42.4745	38.0382	62.077	63.5389	43.8367	38.7611	0.315855	KO:K06178	23S rRNA pseudouridine2605 synthase [EC:5.4.99.22]	EC:5.4.99.22	pfam01479,pfam00849	S4,PseudoU_synth_2	TIGR00093	pseudouridine synthase	COG1187	16S rRNA U516 pseudouridylate synthase RsuA and related 23S rRNA U2605, pseudouridylate synthases		outside	Cytoplasmic		23S rRNA pseudouridine2605 synthase
GC_00000226	1	1	1	1	1	1	1	1	Ga0306812_102837	210.259	216.807	310.186	456.147	586.396	436.624	554.886	0.903834	KO:K02939	large subunit ribosomal protein L9		pfam01281,pfam03948	Ribosomal_L9_N,Ribosomal_L9_C	TIGR00158	ribosomal protein L9	COG0359	Ribosomal protein L9		outside	Cytoplasmic		LSU ribosomal protein L9P
GC_00000227	1	1	1	1	1	1	1	1	Ga0306812_10493	570.801	763.046	548.206	585.443	762.471	556.239	684.707	0.949845	KO:K02111	F-type H+-transporting ATPase subunit alpha [EC:3.6.3.14]	EC:3.6.3.14	pfam02874,pfam00006,pfam00306	ATP-synt_ab_N,ATP-synt_ab,ATP-synt_ab_C	TIGR00962	proton translocating ATP synthase, F1 alpha subunit	COG0056	FoF1-type ATP synthase, alpha subunit		outside	Cytoplasmic		ATP synthase F1 subcomplex alpha subunit
GC_00000228	1	1	1	1	1	1	1	1	Ga0306812_10271	13.6796	55.1789	56.5736	87.2916	74.9869	66.9696	55.1782	0.387565	KO:K09791	uncharacterized protein		pfam03966	Trm112p			COG2835	Uncharacterized conserved protein YbaR, Trm112 family		outside	Unknown		hypothetical protein
GC_00000229	1	1	1	1	1	1	1	1	Ga0306812_1011476	204.21	176.788	286.601	533.193	568.797	331.545	655.088	0.903005	KO:K02916	large subunit ribosomal protein L35		pfam01632	Ribosomal_L35p	TIGR00001	ribosomal protein L35	COG0291	Ribosomal protein L35		inside	Cytoplasmic		LSU ribosomal protein L35P
GC_00000230	1	1	1	1	1	1	1	1	Ga0306812_101839	49.1323	91.4422	49.2383	106.476	88.9861	67.4829	140.803	0.497409											outside	Unknown		hypothetical protein
GC_00000231	1	1	1	1	1	1	1	1	Ga0306812_105189	25.8495	49.7076	52.3251	114.172	105.319	86.4398	153.836	0.493886	KO:K00942	guanylate kinase [EC:2.7.4.8]	EC:2.7.4.8	pfam00625	Guanylate_kin	TIGR03263	guanylate kinase	COG0194	Guanylate kinase		outside	Cytoplasmic		guanylate kinase
GC_00000232	1	1	1	1	1	1	1	1	Ga0306812_102572	314.575	291.825	323.764	3233.44	1808.72	998.709	4562.56	0.988187				pfam02082	Rrf2	TIGR00738	Rrf2 family protein	COG1959	DNA-binding transcriptional regulator, IscR family		outside	Cytoplasmic		BadM/Rrf2 family transcriptional regulator
GC_00000233	1	1	1	1	1	1	1	1	Ga0306812_10114	105.842	186.531	135.118	242.649	186.668	269.783	304.191	0.774093	KO:K07735	putative transcriptional regulator		pfam02622	DUF179			COG1678	Putative transcriptional regulator, AlgH/UPF0301 family		outside	Unknown		putative transcriptional regulator
GC_00000234	1	1	1	1	1	1	1	1	Ga0306812_101587	385.099	576.472	651.903	713.424	835.257	836.944	857.053	0.955855	KO:K02899	large subunit ribosomal protein L27		pfam01016	Ribosomal_L27	TIGR00062	ribosomal protein L27	COG0211	Ribosomal protein L27		outside	Cytoplasmic		LSU ribosomal protein L27P
GC_00000235	1	1	1	1	1	1	1	1	Ga0306812_101270	2280.87	1949.64	2852.63	3270.37	4297.22	4339.04	3567.26	0.996269				pfam00037	Fer4						outside	Unknown		4Fe-4S binding protein
GC_00000236	1	1	1	1	1	1	1	1	Ga0306812_105194	60.1409	146.182	96.3918	136.155	163.48	106.887	192.146	0.630674	KO:K03786	3-dehydroquinate dehydratase II [EC:4.2.1.10]	EC:4.2.1.10	pfam01220	DHquinase_II	TIGR01088	3-dehydroquinate dehydratase, type II	COG0757	3-dehydroquinate dehydratase		outside	Cytoplasmic		3-dehydroquinate dehydratase
GC_00000237	1	1	1	1	1	1	1	1	Ga0306812_102160	305.633	555.015	464.041	605.787	712.172	621.536	738.5	0.943005	KO:K02992	small subunit ribosomal protein S7		pfam00177	Ribosomal_S7	TIGR01029	ribosomal protein S7, bacterial/organelle	COG0049	Ribosomal protein S7		inside	Cytoplasmic		small subunit ribosomal protein S7
GC_00000238	1	1	1	1	1	1	1	1	Ga0306812_102667	623.736	615.496	972.352	922.909	1160.51	1105.72	1114.82	0.971813	KO:K02963	small subunit ribosomal protein S18		pfam01084	Ribosomal_S18	TIGR00165	ribosomal protein S18	COG0238	Ribosomal protein S18		inside	Cytoplasmic		SSU ribosomal protein S18P
GC_00000239	1	1	1	1	1	1	1	1	Ga0306812_102589	1002.88	2093.42	2548.83	1923.76	2560.06	1336.16	1337.84	0.990881				pfam13442	Cytochrome_CBB3			COG2010	Cytochrome c, mono- and diheme variants	cleavage	outside	Periplasmic	1	mono/diheme cytochrome c family protein
GC_00000240	1	1	1	1	1	1	1	1	Ga0306812_102588	421.76	928.442	1391.95	905.13	1310.95	639.851	610.978	0.969326				pfam13442	Cytochrome_CBB3						outside	Periplasmic	1	cbb3-type cytochrome c oxidase subunit III
GC_00000241	1	1	1	1	1	1	1	1	Ga0306812_102154	122.444	248.73	258.885	343.974	390.256	307.387	378.75	0.857409	KO:K02892	large subunit ribosomal protein L23		pfam00276	Ribosomal_L23			COG0089	Ribosomal protein L23		outside	Cytoplasmic		LSU ribosomal protein L23P
GC_00000242	1	1	1	1	1	1	1	1	Ga0306812_1011301	79.5749	140.639	145.701	190.397	208.508	237.807	221.056	0.730155				pfam09383	NIL						outside	Cytoplasmic		NIL domain-containing protein
GC_00000243	1	1	1	1	1	1	1	1	Ga0306812_1011475	372.628	313.672	554.276	906.687	888.841	627.286	1196.27	0.956062	KO:K02887	large subunit ribosomal protein L20		pfam00453	Ribosomal_L20	TIGR01032	ribosomal protein L20	COG0292	Ribosomal protein L20		outside	Cytoplasmic		LSU ribosomal protein L20P
GC_00000244	1	1	1	1	1	1	1	1	Ga0306812_103112	17.723	62.2599	32.2177	88.6053	88.6645	71.292	73.3203	0.402487				pfam14209	DUF4321						inside,TMhelix,outside,TMhelix,inside	CytoplasmicMembrane		uncharacterized protein DUF4321
GC_00000245	1	1	1	1	1	1	1	1	Ga0306812_101851	139.992	459.214	650.18	806.05	746.129	619.214	866.472	0.948187	KO:K00171	pyruvate ferredoxin oxidoreductase delta subunit [EC:1.2.7.1]	EC:1.2.7.1								outside	Unknown		pyruvate ferredoxin oxidoreductase delta subunit
GC_00000246	1	1	1	1	1	1	1	1	Ga0306812_1011626	232.768	525.903	608.289	874.364	1010.3	784.434	686.553	0.954197	KO:K02871	large subunit ribosomal protein L13		pfam00572	Ribosomal_L13	TIGR01066	ribosomal protein L13, bacterial type	COG0102	Ribosomal protein L13		outside	Cytoplasmic		LSU ribosomal protein L13P
GC_00000247	1	1	1	1	1	1	1	1	Ga0306812_10476	119.597	228.546	191.63	209.81	256.844	210.185	210.131	0.773472	KO:K00334	NADH-quinone oxidoreductase subunit E [EC:1.6.5.3]	EC:1.6.5.3	pfam01257	2Fe-2S_thioredx	TIGR01958	NADH-quinone oxidoreductase, E subunit	COG1905	NADH:ubiquinone oxidoreductase 24 kD subunit (chain E)		outside	Cytoplasmic		NADH-quinone oxidoreductase subunit E
GC_00000248	1	1	1	1	1	1	1	1	Ga0306812_1011827	83.5929	96.0184	77.6826	164.286	153.168	130.918	201.235	0.632539	KO:K06941	23S rRNA (adenine2503-C2)-methyltransferase [EC:2.1.1.192]	EC:2.1.1.192	pfam04055,pfam13394	Radical_SAM,Fer4_14	TIGR00048	23S rRNA (adenine(2503)-C(2))-methyltransferase	COG0820	Adenine C2-methylase RlmN of 23S rRNA A2503 and tRNA A37		outside	Cytoplasmic		23S rRNA m(2)A-2503 methyltransferase
GC_00000249	1	1	1	1	1	1	1	1	Ga0306812_102140	78.2127	215.275	156.801	269.013	261.506	149.216	242.443	0.763109	KO:K02988	small subunit ribosomal protein S5		pfam00333,pfam03719	Ribosomal_S5,Ribosomal_S5_C	TIGR01021	ribosomal protein S5, bacterial/organelle type	COG0098	Ribosomal protein S5		outside	Cytoplasmic		SSU ribosomal protein S5P
GC_00000250	1	1	1	1	1	1	1	1	Ga0306812_102145	27.9597	112.898	109.045	218.106	180.397	91.1576	264.132	0.665285	KO:K02895	large subunit ribosomal protein L24		pfam00467,pfam17136	KOW,ribosomal_L24	TIGR01079	ribosomal protein L24, bacterial/organelle	COG0198	Ribosomal protein L24		outside	Cytoplasmic		LSU ribosomal protein L24P
GC_00000251	1	1	1	1	1	1	1	1	Ga0306812_10377	187.639	210.121	183.196	172.315	237.88	200.212	238.665	0.773886	KO:K03466	DNA segregation ATPase FtsK/SpoIIIE, S-DNA-T family		pfam13491,pfam01580,pfam09397	FtsK_4TM,FtsK_SpoIIIE,Ftsk_gamma						inside,TMhelix,outside,TMhelix,inside,TMhelix,outside	CytoplasmicMembrane		S-DNA-T family DNA segregation ATPase FtsK/SpoIIIE
GC_00000252	1	1	1	1	1	1	1	1	Ga0306812_10673	239.909	281.557	427.935	433.878	637.183	690.144	430.446	0.920207				pfam13411	MerR_1			COG0789	DNA-binding transcriptional regulator, MerR family		outside	Cytoplasmic		MerR family transcriptional regulator
GC_00000253	1	1	1	1	1	1	1	1	Ga0306812_1011477	137.107	157.685	224.527	370.439	330.211	265.356	523.502	0.853472	KO:K02520	translation initiation factor IF-3		pfam05198,pfam00707	IF3_N,IF3_C	TIGR00168	translation initiation factor IF-3	COG0290	Translation initiation factor IF-3		inside	Cytoplasmic		translation initiation factor 3 (bIF-3)
GC_00000254	1	1	1	1	1	1	1	1	Ga0306812_1011026	100.016	188.184	172.25	209.91	276.006	180.661	205.83	0.754404				pfam00294	PfkB			COG0524	Sugar or nucleoside kinase, ribokinase family		outside	Unknown		sugar/nucleoside kinase (ribokinase family)
GC_00000255	1	1	1	1	1	1	1	1	Ga0306812_102136	110.261	181.423	199.352	226.412	320.275	255.245	215.131	0.787979	KO:K00939	adenylate kinase [EC:2.7.4.3]	EC:2.7.4.3	pfam00406,pfam05191	ADK,ADK_lid	TIGR01351	adenylate kinase	COG0563	Adenylate kinase or related kinase		outside	Cytoplasmic		adenylate kinase
GC_00000256	1	1	1	1	1	1	1	1	Ga0306812_102861	111.683	150.536	89.9759	102.48	120.37	112.573	71.0991	0.574093				pfam11950	DUF3467						outside	Unknown		uncharacterized protein DUF3467
GC_00000257	1	1	1	1	1	1	1	1	Ga0306812_102275	131.226	342.773	350.414	513.151	427.002	232.709	437.059	0.885181				pfam00033	Cytochrome_B						inside,TMhelix,outside,TMhelix,inside,TMhelix,outside,TMhelix,inside	CytoplasmicMembrane		cytochrome b/b6/petB-like protein
GC_00000258	1	1	1	1	1	1	1	1	Ga0306812_102137	245.856	422.809	380.597	382.897	506.851	368.666	430.739	0.902591	KO:K03076	preprotein translocase subunit SecY		pfam00344	SecY	TIGR00967	preprotein translocase, SecY subunit	COG0201	Preprotein translocase subunit SecY		inside,TMhelix,outside,TMhelix,inside,TMhelix,outside,TMhelix,inside,TMhelix,outside,TMhelix,inside,TMhelix,outside,TMhelix,inside,TMhelix,outside,TMhelix,inside	CytoplasmicMembrane		protein translocase subunit secY/sec61 alpha
GC_00000259	2	1	1	2	2	0	0	0	Ga0306812_101615	25.171	283.871	54.7617	294.932	185.668	87.6765	348.723	0.741969				pfam00072	Response_reg						outside	Cytoplasmic		response regulator receiver domain-containing protein
GC_00000260	1	1	1	1	1	1	1	1	Ga0306812_11025	161.015	259.534	170.616	223.115	238.545	204.566	220.568	0.782383	KO:K00858	NAD+ kinase [EC:2.7.1.23]	EC:2.7.1.23	pfam01513	NAD_kinase			COG0061	NAD kinase		outside	Cytoplasmic		NAD+ kinase
GC_00000261	1	1	1	1	1	1	1	1	Ga0306812_103365	99.1775	137.401	156.682	212.905	211.746	224.88	239.98	0.742176	KO:K00764	amidophosphoribosyltransferase [EC:2.4.2.14]	EC:2.4.2.14	pfam13537,pfam00156	GATase_7,Pribosyltran	TIGR01134	amidophosphoribosyltransferase	COG0034	Glutamine phosphoribosylpyrophosphate amidotransferase		outside	Cytoplasmic		amidophosphoribosyltransferase
GC_00000262	1	1	1	1	1	1	1	1	Ga0306812_101374	43.3306	67.6261	87.9767	216.352	242.399	105.249	299.503	0.683316				pfam13474	SnoaL_3						outside	Cytoplasmic		SnoaL-like protein
GC_00000263	1	1	1	1	1	1	1	1	Ga0306812_102503	16.4864	36.5712	28.1289	39.8873	41.2644	30.0449	52.5498	0.267979	KO:K02458	general secretion pathway protein I		pfam07963	N_methyl	TIGR02532,TIGR01707	prepilin-type N-terminal cleavage/methylation domain,type II secretion system protein I				inside,TMhelix,outside	Unknown		general secretion pathway protein I
GC_00000264	1	1	1	1	1	1	1	1	Ga0306812_1011326	26.3571	77.9841	51.2231	65.5705	85.3866	67.3119	85.4865	0.421347	KO:K02221	YggT family protein		pfam02325	YGGT			COG0762	Uncharacterized conserved protein YggT, Ycf19 family		inside,TMhelix,outside,TMhelix,inside	CytoplasmicMembrane		YggT family protein
GC_00000265	1	1	1	1	1	1	1	1	Ga0306812_101219	264.89	343.546	332.698	436.892	493.99	514.756	474.512	0.907979	KO:K17103	CDP-diacylglycerol---serine O-phosphatidyltransferase [EC:2.7.8.8]	EC:2.7.8.8	pfam01066	CDP-OH_P_transf	TIGR00473	CDP-diacylglycerol--serine O-phosphatidyltransferase	COG1183	Phosphatidylserine synthase		inside,TMhelix,outside,TMhelix,inside,TMhelix,outside,TMhelix,inside,TMhelix,outside,TMhelix,inside,TMhelix,outside	CytoplasmicMembrane		CDP-diacylglycerol--serine O-phosphatidyltransferase
GC_00000266	1	1	1	1	1	1	1	1	Ga0306812_103481	162.524	180.715	182.812	168.279	211.015	188.026	143.968	0.733264	KO:K01937	CTP synthase [EC:6.3.4.2]	EC:6.3.4.2	pfam06418,pfam00117	CTP_synth_N,GATase	TIGR00337	CTP synthase	COG0504	CTP synthase (UTP-ammonia lyase)		inside,TMhelix,outside	Cytoplasmic		CTP synthase
GC_00000267	1	1	1	1	1	1	1	1	Ga0306812_102739	157.536	337.284	363.544	531.976	623.542	610.896	594.144	0.922694				pfam09394	Inhibitor_I42						outside	Cytoplasmic		chagasin family peptidase inhibitor I42
GC_00000268	1	1	1	1	1	1	1	1	Ga0306812_102598	112.758	136.781	159.263	162.094	171.773	169.283	229.87	0.706321	KO:K00395	adenylylsulfate reductase, subunit B [EC:1.8.99.2]	EC:1.8.99.2	pfam13187	Fer4_9	TIGR02060	adenosine phosphosulphate reductase, beta subunit	COG1146	NAD-dependent dihydropyrimidine dehydrogenase, PreA subunit		outside	Cytoplasmic	1	adenylylsulfate reductase subunit B
GC_00000269	1	1	1	1	1	1	1	1	Ga0306812_101582	230.67	289.137	247.366	419.053	368.48	406.035	334.206	0.875648	KO:K09710	ribosome-associated protein		pfam02410	RsfS	TIGR00090	ribosome silencing factor RsfS/YbeB/iojap	COG0799	Ribosomal silencing factor RsfS, regulates association of 30S and 50S subunits		outside	Cytoplasmic		ribosome-associated protein
GC_00000270	1	1	1	1	1	1	1	1	Ga0306812_1011627	1736.01	1607.92	2124.13	1728.44	2610.64	2764.38	1742.19	0.992539	KO:K02996	small subunit ribosomal protein S9		pfam00380	Ribosomal_S9			COG0103	Ribosomal protein S9		inside	Cytoplasmic		SSU ribosomal protein S9P
GC_00000271	1	1	1	1	1	1	1	1	Ga0306812_101393	243.984	364.098	334.323	461.493	453.832	400.254	547.423	0.905907	KO:K02338	DNA polymerase III subunit beta [EC:2.7.7.7]	EC:2.7.7.7	pfam00712,pfam02767,pfam02768	DNA_pol3_beta,DNA_pol3_beta_2,DNA_pol3_beta_3	TIGR00663	DNA polymerase III, beta subunit	COG0592	DNA polymerase III sliding clamp (beta) subunit, PCNA homolog		outside	Cytoplasmic		DNA polymerase III beta subunit
GC_00000272	1	1	1	1	1	1	1	1	Ga0306812_102130	100.929	266.282	276.741	330.653	402.928	252.13	349.571	0.850155	KO:K02986	small subunit ribosomal protein S4		pfam00163,pfam01479	Ribosomal_S4,S4	TIGR01017	ribosomal protein S4, bacterial/organelle type	COG0522	Ribosomal protein S4 or related protein		outside	Cytoplasmic		SSU ribosomal protein S4P
GC_00000273	1	1	1	1	1	1	1	1	Ga0306812_1011302	129.621	199.508	172.028	197.709	208.353	239.932	189.435	0.755233	KO:K03636	molybdopterin synthase sulfur carrier subunit		pfam02597	ThiS	TIGR01687	MoaD family protein, archaeal	COG1977	Molybdopterin converting factor, small subunit		outside	Cytoplasmic		molybdopterin synthase subunit MoaD
GC_00000274	1	1	1	1	1	1	1	1	Ga0306812_10444	105.179	186.242	191.884	214.926	225.472	185.405	286.466	0.766632				pfam00578	AhpC-TSA			COG1225	Peroxiredoxin		outside	CytoplasmicMembrane		peroxiredoxin
GC_00000275	1	1	1	1	1	1	1	1	Ga0306812_1011373	79.2071	90.8408	106.77	131.975	127.731	120.557	194.469	0.614715	KO:K00930	acetylglutamate kinase [EC:2.7.2.8]	EC:2.7.2.8	pfam00696	AA_kinase	TIGR00761	acetylglutamate kinase	COG0548	Acetylglutamate kinase		outside	Cytoplasmic		N-acetylglutamate kinase
GC_00000276	1	1	1	1	1	1	1	1	Ga0306812_102669	110.208	184.122	226.583	394.415	406.493	279.114	440.191	0.85658	KO:K02990	small subunit ribosomal protein S6		pfam01250	Ribosomal_S6	TIGR00166	ribosomal protein S6	COG0360	Ribosomal protein S6		outside	Cytoplasmic		SSU ribosomal protein S6P
GC_00000277	1	1	1	1	1	1	1	1	Ga0306812_1065	64.2341	83.7776	74.1258	115.276	115.176	112.658	141.251	0.550674	KO:K19710	ATP adenylyltransferase [EC:2.7.7.53]	EC:2.7.7.53	pfam01230	HIT			COG0537	Diadenosine tetraphosphate (Ap4A) hydrolase or other HIT family hydrolase		outside	Cytoplasmic		ATP adenylyltransferase
GC_00000278	1	1	1	1	1	1	1	1	Ga0306812_10233	19.4814	38.6133	31.6515	28.7763	42.9876	35.7648	52.3869	0.274197	KO:K05527	BolA protein		pfam01722	BolA			COG0271	Stress-induced morphogen (activity unknown)		outside	Unknown		BolA protein family transcriptional regulator
GC_00000279	1	1	1	1	1	1	1	1	Ga0306812_101336	101.739	144.235	95.7889	152.076	150.637	163.107	190.745	0.663627	KO:K03154	sulfur carrier protein									outside	Cytoplasmic		sulfur carrier protein
GC_00000280	1	1	1	1	1	1	1	1	Ga0306812_1011846	332.919	337.847	442.993	593.655	600.385	627.977	1163.96	0.946321	KO:K02956	small subunit ribosomal protein S15		pfam00312	Ribosomal_S15	TIGR00952	ribosomal protein S15, bacterial/organelle	COG0184	Ribosomal protein S15P/S13E		outside	Cytoplasmic		SSU ribosomal protein S15P
GC_00000281	1	1	1	1	1	1	1	1	Ga0306812_10494	159.927	275.187	243.001	336.849	409.79	275.475	445.661	0.863834	KO:K02115	F-type H+-transporting ATPase subunit gamma		pfam00231	ATP-synt	TIGR01146	ATP synthase, F1 gamma subunit	COG0224	FoF1-type ATP synthase, gamma subunit		outside	Cytoplasmic		ATP synthase F1 subcomplex gamma subunit
GC_00000282	1	1	1	1	1	1	1	1	Ga0306812_1011262	125.765	347.832	509.795	608.91	617.506	334.924	622.364	0.920829	KO:K02078	acyl carrier protein		pfam00550	PP-binding	TIGR00517	acyl carrier protein	COG0236	Acyl carrier protein		outside	Cytoplasmic		acyl carrier protein
GC_00000283	1	1	1	1	1	1	1	1	Ga0306812_10137	104.062	164.516	160.056	404.051	364.718	320.412	458.361	0.849326	KO:K03705	heat-inducible transcriptional repressor		pfam01628	HrcA	TIGR00331	heat shock gene repressor HrcA	COG1420	Transcriptional regulator of heat shock response		outside	Cytoplasmic		heat-inducible transcription repressor HrcA
GC_00000284	1	1	1	1	1	1	1	1	Ga0306812_101531	203.371	208.481	185.62	228.27	225.194	219.798	236.551	0.787565	KO:K00282	glycine dehydrogenase subunit 1 [EC:1.4.4.2]	EC:1.4.4.2	pfam02347	GDC-P			COG0403	Glycine cleavage system protein P (pyridoxal-binding), N-terminal domain		outside	Cytoplasmic		glycine dehydrogenase (decarboxylating) alpha subunit
GC_00000285	1	1	1	1	1	1	1	1	Ga0306812_10442	150.888	259.373	285.658	311.01	341.068	354.006	324.246	0.854508	KO:K02200	cytochrome c-type biogenesis protein CcmH		pfam03918	CcmH			COG3088	Cytochrome c-type biogenesis protein CcmH/NrfF	cleavage	inside,TMhelix,outside,TMhelix,inside	CytoplasmicMembrane		cytochrome c-type biogenesis protein CcmH
GC_00000286	1	1	1	1	1	1	1	1	Ga0306812_103693	130.168	166.167	149.017	194.65	163.653	200.814	179.514	0.718549	KO:K03146	thiamine thiazole synthase		pfam01946	Thi4	TIGR00292	thiazole biosynthesis enzyme	COG1635	Archaeal ribulose 1,5-bisphosphate synthetase/yeast thiazole synthase		outside	Cytoplasmic		thiamine thiazole synthase
GC_00000287	1	1	1	1	1	1	1	1	Ga0306812_101250	246.934	239.065	268.781	413.45	403.1	334.265	503.278	0.882073	KO:K01338	ATP-dependent Lon protease [EC:3.4.21.53]	EC:3.4.21.53	pfam02190,pfam00004,pfam05362	LON_substr_bdg,AAA,Lon_C	TIGR00763	endopeptidase La	COG0466	ATP-dependent Lon protease, bacterial type		outside	Cytoplasmic		ATP-dependent proteinase
GC_00000288	1	1	1	1	1	1	1	1	Ga0306812_1011226	33.7399	71.9553	66.1827	115.237	111.668	76.9101	143.445	0.510052	KO:K01992	ABC-2 type transport system permease protein		pfam12679	ABC2_membrane_2			COG1277	ABC-type transport system involved in multi-copper enzyme maturation, permease component		inside,TMhelix,outside,TMhelix,inside,TMhelix,outside,TMhelix,inside,TMhelix,outside,TMhelix,inside	CytoplasmicMembrane		ABC-2 type transport system permease protein
GC_00000289	1	1	1	1	1	1	1	1	Ga0306812_103477	138.235	178.754	165.498	146.01	208.564	183.201	148.528	0.714197	KO:K02517	KDO2-lipid IV(A) lauroyltransferase [EC:2.3.1.241]	EC:2.3.1.241	pfam03279	Lip_A_acyltrans			COG1560	Lauroyl/myristoyl acyltransferase		inside,TMhelix,outside	Cytoplasmic		KDO2-lipid IV(A) lauroyltransferase
GC_00000290	1	1	1	1	1	1	1	1	Ga0306812_1011823	157.626	179.448	138.991	135.795	172.014	147.807	130.903	0.683523	KO:K07263	zinc protease [EC:3.4.24.-]	EC:3.4.24.-	pfam00675,pfam05193	Peptidase_M16,Peptidase_M16_C			COG0612	Predicted Zn-dependent peptidase		inside,TMhelix,outside	Unknown		zinc protease
GC_00000291	1	1	1	1	1	1	1	1	Ga0306812_101384	88.7701	103.632	111.039	151.2	140.337	164.614	192.737	0.647254				pfam13649	Methyltransf_25						outside	Cytoplasmic		methyltransferase family protein
GC_00000292	1	1	1	1	1	1	1	1	Ga0306812_102597	232.031	183.932	227.852	188.54	211.294	195.362	240.817	0.782591	KO:K00394	adenylylsulfate reductase, subunit A [EC:1.8.99.2]	EC:1.8.99.2	pfam00890,pfam02910	FAD_binding_2,Succ_DH_flav_C	TIGR02061	adenosine phosphosulphate reductase, alpha subunit	COG1053	Succinate dehydrogenase/fumarate reductase, flavoprotein subunit		outside	CytoplasmicMembrane		dissimilatory adenylylsulfate reductase alpha subunit precursor
GC_00000293	1	1	1	1	1	1	1	1	Ga0306812_101367	20.6919	27.572	25.9897	56.0745	56.5764	46.0749	68.4569	0.311503											outside	Cytoplasmic		hypothetical protein
GC_00000294	1	1	1	1	1	1	1	1	Ga0306812_101671	109.746	97.9037	145.868	161.933	183.02	163.422	170.747	0.674819	KO:K07738	transcriptional repressor NrdR		pfam03477	ATP-cone	TIGR00244	transcriptional regulator NrdR	COG1327	Transcriptional regulator NrdR, contains Zn-ribbon and ATP-cone domains		outside	Cytoplasmic		transcriptional repressor NrdR
GC_00000295	1	1	1	1	1	1	1	1	Ga0306812_102156	126.878	355.187	268.149	325.382	343.758	214.737	342.896	0.849534	KO:K02906	large subunit ribosomal protein L3		pfam00297	Ribosomal_L3	TIGR03625	50S ribosomal protein uL3, bacterial form	COG0087	Ribosomal protein L3		outside	Cytoplasmic		large subunit ribosomal protein L3
GC_00000296	1	1	1	1	1	1	1	1	Ga0306812_102238	292.682	224.963	282.256	240.772	335.434	437.376	294.638	0.861347	KO:K03433	proteasome beta subunit [EC:3.4.25.1]	EC:3.4.25.1	pfam00227	Proteasome	TIGR03690	proteasome, beta subunit, bacterial type	COG0638	20S proteasome, alpha and beta subunits		outside	Cytoplasmic		proteasome beta subunit
GC_00000297	1	1	1	1	1	1	1	1	Ga0306812_103652	55.7345	93.0375	115.389	158.32	194.185	127.425	124.094	0.619482	KO:K01770	2-C-methyl-D-erythritol 2,4-cyclodiphosphate synthase [EC:4.6.1.12]	EC:4.6.1.12	pfam02542	YgbB	TIGR00151	2-C-methyl-D-erythritol 2,4-cyclodiphosphate synthase	COG0245	2C-methyl-D-erythritol 2,4-cyclodiphosphate synthase		outside	Cytoplasmic		2-C-methyl-D-erythritol 2,4-cyclodiphosphate synthase
GC_00000298	1	1	1	1	1	1	1	1	Ga0306812_103583	42.166	53.3624	64.1017	98.1711	113.753	91.6051	130.149	0.496995				pfam01551	Peptidase_M23			COG4942	Septal ring factor EnvC, activator of murein hydrolases AmiA and AmiB		outside	Unknown		septal ring factor EnvC (AmiA/AmiB activator)
GC_00000299	1	1	1	1	1	1	1	1	Ga0306812_103303	534.052	598.102	729.162	524.497	666.771	572.433	420.371	0.944663	KO:K15230	ATP-citrate lyase alpha-subunit [EC:2.3.3.8]	EC:2.3.3.8	pfam02629,pfam00549,pfam00285	CoA_binding,Ligase_CoA,Citrate_synt	TIGR01019	succinyl-CoA synthetase, alpha subunit	COG0074	Succinyl-CoA synthetase, alpha subunit		outside	Cytoplasmic		ATP citrate lyase subunit 2
GC_00000300	1	1	1	1	1	1	1	1	Ga0306812_10362	93.7453	147.903	115.101	164.755	188.279	162.23	166.138	0.676269	KO:K00616	transaldolase [EC:2.2.1.2]	EC:2.2.1.2	pfam00923	TAL_FSA	TIGR00875	fructose-6-phosphate aldolase, TalC/MipB family	COG0176	Transaldolase		outside	Cytoplasmic		transaldolase
GC_00000301	1	1	1	1	1	1	1	1	Ga0306812_101819	120.044	160.676	141.339	169.047	204.803	171.038	177.572	0.707358	KO:K01870	isoleucyl-tRNA synthetase [EC:6.1.1.5]	EC:6.1.1.5	pfam00133,pfam08264,pfam06827	tRNA-synt_1,Anticodon_1,zf-FPG_IleRS	TIGR00392	isoleucyl-tRNA synthetase	COG0060	Isoleucyl-tRNA synthetase		outside	Cytoplasmic		isoleucyl-tRNA synthetase
GC_00000302	1	1	1	1	1	1	1	1	Ga0306812_10495	479.766	660.091	716.261	622.466	789.04	560.427	768.743	0.952332	KO:K02112	F-type H+-transporting ATPase subunit beta [EC:3.6.3.14]	EC:3.6.3.14	pfam02874,pfam00006	ATP-synt_ab_N,ATP-synt_ab	TIGR01039	ATP synthase, F1 beta subunit	COG0055	FoF1-type ATP synthase, beta subunit		outside	Cytoplasmic		ATP synthase F1 subcomplex beta subunit
GC_00000303	1	1	1	1	1	1	1	1	Ga0306812_102650	81.4544	127.166	132.838	156.215	180.307	116.982	150.084	0.645181	KO:K02499	tetrapyrrole methylase family protein / MazG family protein		pfam03819,pfam03819	MazG,MazG	TIGR00444	MazG family protein				outside	Cytoplasmic		tetrapyrrole methylase family protein/MazG family protein
GC_00000304	1	1	1	1	1	1	1	1	Ga0306812_102104	95.8513	118.221	114.011	168.576	142.592	161.339	181.807	0.657617	KO:K01945	phosphoribosylamine--glycine ligase [EC:6.3.4.13]	EC:6.3.4.13	pfam02844,pfam01071,pfam02843	GARS_N,GARS_A,GARS_C	TIGR00877	phosphoribosylamine--glycine ligase	COG0151	Phosphoribosylamine-glycine ligase		outside	Cytoplasmic		phosphoribosylamine--glycine ligase
GC_00000305	1	1	1	1	1	1	1	1	Ga0306812_1011612	489.573	665.718	700.412	926.058	962.97	857.14	1023.06	0.964352	KO:K03798	cell division protease FtsH [EC:3.4.24.-]	EC:3.4.24.-	pfam06480,pfam00004,pfam01434	FtsH_ext,AAA,Peptidase_M41	TIGR01241	ATP-dependent metalloprotease FtsH	COG0465	ATP-dependent Zn proteases		inside,TMhelix,outside,TMhelix,inside	CytoplasmicMembrane		membrane protease FtsH catalytic subunit
GC_00000306	1	1	1	1	1	1	1	1	Ga0306812_1011515	68.5542	74.2463	61.3857	53.6374	70.784	72.7	45.0065	0.412021	KO:K07393	putative glutathione S-transferase		pfam13409,pfam13410	GST_N_2,GST_C_2			COG0435	Glutathionyl-hydroquinone reductase		outside	Cytoplasmic		putative glutathione S-transferase
GC_00000307	1	1	1	2	1	0	1	1	Ga0306812_105201	15.4437	24.2763	15.2069	34.791	32.1042	23.1462	52.1484	0.229637	KO:K01935	dethiobiotin synthetase [EC:6.3.3.3]	EC:6.3.3.3	pfam13500	AAA_26	TIGR00347	dethiobiotin synthase	COG0132	Dethiobiotin synthetase		outside	CytoplasmicMembrane		dethiobiotin synthetase
GC_00000308	1	1	1	1	1	1	1	1	Ga0306812_102571	162.321	257.547	266.074	1560.36	1010.77	589.542	1858.83	0.96601	KO:K04487	cysteine desulfurase [EC:2.8.1.7]	EC:2.8.1.7	pfam00266	Aminotran_5	TIGR02006,TIGR03402	cysteine desulfurase IscS,cysteine desulfurase NifS	COG1104	Cysteine sulfinate desulfinase/cysteine desulfurase or related enzyme		outside	Cytoplasmic		cysteine desulfurase IscS
GC_00000309	1	1	1	1	1	1	1	1	Ga0306812_103363	115.293	186.328	135.583	183.881	203.557	211.767	242.824	0.741347	KO:K01952	phosphoribosylformylglycinamidine synthase [EC:6.3.5.3]	EC:6.3.5.3	pfam13507	GATase_5	TIGR01737	phosphoribosylformylglycinamidine synthase I	COG0047	Phosphoribosylformylglycinamidine (FGAM) synthase, glutamine amidotransferase domain		outside	Cytoplasmic	1	phosphoribosylformylglycinamidine synthase subunit I
GC_00000310	1	1	1	1	1	1	1	1	Ga0306812_1011227	166.503	169.143	178.289	271.648	261.303	223.673	349.924	0.808083				pfam09822	ABC_transp_aux			COG3225	ABC-type uncharacterized transport system involved in gliding motility, auxiliary component		inside,TMhelix,outside,TMhelix,inside,TMhelix,outside,TMhelix,inside	CytoplasmicMembrane		ABC-type uncharacterized transport system involved in gliding motility auxiliary subunit
GC_00000311	1	1	1	1	1	1	1	1	Ga0306812_10471	20.983	39.1737	26.7045	42.1424	37.3721	37.9877	39.0289	0.265907				pfam02636	Methyltransf_28			COG1565	SAM-dependent methyltransferase, MidA family		outside	Cytoplasmic		SAM-dependent MidA family methyltransferase
GC_00000312	1	1	1	1	1	1	1	1	Ga0306812_1011298	55.3282	111.721	82.0896	91.3409	116.01	113.509	113.606	0.540725				pfam14464	Prok-JAB			COG1310	Proteasome lid subunit RPN8/RPN11, contains Jab1/MPN domain metalloenzyme (JAMM) motif		outside	Cytoplasmic		proteasome lid subunit RPN8/RPN11
GC_00000313	1	1	1	1	1	1	1	1	Ga0306812_1011367	89.342	96.3659	106.489	127.128	149.521	122.845	165.891	0.616373	KO:K03168	DNA topoisomerase I [EC:5.99.1.2]	EC:5.99.1.2	pfam01751,pfam01131,pfam01396,pfam01396,pfam01396	Toprim,Topoisom_bac,zf-C4_Topoisom,zf-C4_Topoisom,zf-C4_Topoisom	TIGR01051	DNA topoisomerase I, bacterial	COG0550	DNA topoisomerase IA		outside	Cytoplasmic		DNA topoisomerase I
GC_00000314	1	1	1	1	1	1	1	1	Ga0306812_101885	292.316	611.864	299.745	200.542	236.885	726.532	240.074	0.89513	KO:K06153	undecaprenyl-diphosphatase [EC:3.6.1.27]	EC:3.6.1.27	pfam02673	BacA	TIGR00753	undecaprenyl-diphosphatase UppP	COG1968	Undecaprenyl pyrophosphate phosphatase UppP		inside,TMhelix,outside,TMhelix,inside,TMhelix,outside,TMhelix,inside,TMhelix,outside,TMhelix,inside,TMhelix,outside	CytoplasmicMembrane		undecaprenyl-diphosphatase
GC_00000315	1	1	1	1	1	1	1	1	Ga0306812_10126	98.4814	95.6114	114.722	151.811	151.582	142.068	181.73	0.642902	KO:K01872	alanyl-tRNA synthetase [EC:6.1.1.7]	EC:6.1.1.7	pfam01411,pfam07973,pfam02272	tRNA-synt_2c,tRNA_SAD,DHHA1	TIGR00344	alanine--tRNA ligase	COG0013	Alanyl-tRNA synthetase		outside	Cytoplasmic		alanyl-tRNA synthetase
GC_00000316	1	1	1	1	1	1	1	1	Ga0306812_103306	285.139	299.781	286.784	220.012	318.997	284.704	210.535	0.841865				pfam13510,pfam13187	Fer2_4,Fer4_9						outside	Cytoplasmic		4Fe-4S dicluster protein
GC_00000317	1	1	1	1	1	1	1	1	Ga0306812_102515	32.3101	50.9965	43.0966	59.1212	73.2735	61.4734	82.1598	0.382176				pfam01694	Rhomboid			COG0705	Membrane associated serine protease, rhomboid family		inside,TMhelix,outside,TMhelix,inside,TMhelix,outside,TMhelix,inside,TMhelix,outside,TMhelix,inside	CytoplasmicMembrane		membrane associated rhomboid family serine protease
GC_00000318	1	1	1	1	1	1	1	1	Ga0306812_102590	43.6373	85.1718	74.0832	93.5371	108.494	102.894	80.0836	0.494093				pfam03781	FGE-sulfatase			COG1262	Formylglycine-generating enzyme, required for sulfatase activity, contains SUMF1/FGE domain		outside	Cytoplasmic		formylglycine-generating enzyme required for sulfatase activity
GC_00000319	1	1	1	1	1	1	1	1	Ga0306812_103589	256.733	376.129	550.416	691.424	796.568	610.979	841.317	0.946528	KO:K02884	large subunit ribosomal protein L19		pfam01245	Ribosomal_L19	TIGR01024	ribosomal protein L19, bacterial type	COG0335	Ribosomal protein L19		outside	Cytoplasmic		LSU ribosomal protein L19P
GC_00000320	1	1	1	1	1	1	1	1	Ga0306812_1011432	20.0208	43.6434	36.6908	42.4671	57.0947	32.3747	45.2536	0.293472				pfam07494,pfam07494,pfam07494	Reg_prop,Reg_prop,Reg_prop					cleavage	inside,TMhelix,outside	Unknown		two component regulator with propeller domain
GC_00000321	1	1	1	1	1	1	1	1	Ga0306812_103417	148.377	149.58	159.204	157.24	186.305	211.736	226.134	0.733679	KO:K01465	dihydroorotase [EC:3.5.2.3]	EC:3.5.2.3	pfam01979	Amidohydro_1	TIGR00857	dihydroorotase, multifunctional complex type	COG0044	Dihydroorotase or related cyclic amidohydrolase		outside	Cytoplasmic		dihydroorotase
GC_00000322	1	1	3	1	0	0	0	0	Ga0306812_106106	97.0439	86.3568	123.511	81.8387	59.1493	221.436	86.7544	0.572435				pfam00571,pfam00571	CBS,CBS			COG0517	CBS domain		inside	Cytoplasmic		CBS domain-containing protein
GC_00000323	1	1	1	1	1	1	1	1	Ga0306812_104115	195.969	310.112	311.865	302.126	303.629	360.701	312.51	0.860311	KO:K04773	protease IV [EC:3.4.21.-]	EC:3.4.21.-	pfam01343	Peptidase_S49	TIGR00706	signal peptide peptidase SppA, 36K type	COG0616	Periplasmic serine protease, ClpP class		inside,TMhelix,outside	CytoplasmicMembrane		signal peptide peptidase A
GC_00000324	1	1	1	1	1	1	1	1	Ga0306812_101213	214.424	239.878	235.484	244.236	270.687	303.526	258.379	0.825285	KO:K03517	quinolinate synthase [EC:2.5.1.72]	EC:2.5.1.72	pfam02445	NadA	TIGR00550	quinolinate synthetase complex, A subunit	COG0379	Quinolinate synthase		outside	Cytoplasmic		quinolinate synthetase
GC_00000325	1	1	1	1	1	1	1	1	Ga0306812_10281	37.4375	75.9389	74.5114	97.0682	90.0409	55.0217	102.635	0.461347	KO:K00677	UDP-N-acetylglucosamine acyltransferase [EC:2.3.1.129]	EC:2.3.1.129	pfam00132,pfam00132,pfam00132,pfam13720	Hexapep,Hexapep,Hexapep,Acetyltransf_11	TIGR01852	acyl-[acyl-carrier-protein]--UDP-N-acetylglucosamine O-acyltransferase	COG1043	Acyl-[acyl carrier protein]--UDP-N-acetylglucosamine O-acyltransferase		outside	Cytoplasmic		acyl-[acyl-carrier-protein]--UDP-N-acetylglucosamine O-acyltransferase
GC_00000326	1	1	1	1	1	1	1	1	Ga0306812_10690	427.26	871.215	979.556	1315.42	1197.48	921.346	1355.31	0.974508	KO:K00172	pyruvate ferredoxin oxidoreductase gamma subunit [EC:1.2.7.1]	EC:1.2.7.1	pfam01558	POR	TIGR02175	2-oxoacid:acceptor oxidoreductase, gamma subunit, pyruvate/2-ketoisovalerate family	COG1014	Pyruvate:ferredoxin oxidoreductase or related 2-oxoacid:ferredoxin oxidoreductase, gamma subunit		outside	Unknown		pyruvate ferredoxin oxidoreductase gamma subunit
GC_00000327	1	1	1	1	1	1	1	1	Ga0306812_101850	575.472	1270.13	1421.51	1082.69	1197.75	1021.11	973.081	0.976788	KO:K00172	pyruvate ferredoxin oxidoreductase gamma subunit [EC:1.2.7.1]	EC:1.2.7.1	pfam01558	POR	TIGR02175	2-oxoacid:acceptor oxidoreductase, gamma subunit, pyruvate/2-ketoisovalerate family	COG1014	Pyruvate:ferredoxin oxidoreductase or related 2-oxoacid:ferredoxin oxidoreductase, gamma subunit		outside	Unknown		pyruvate ferredoxin oxidoreductase gamma subunit
GC_00000328	1	1	1	1	1	1	1	1	Ga0306812_102490	41.9065	51.4211	31.8017	37.1404	52.0252	35.5057	26.7151	0.29285	KO:K03183,KO:K03183	demethylmenaquinone methyltransferase / 2-methoxy-6-polyprenyl-1,4-benzoquinol methylase [EC:2.1.1.163 2.1.1.201],demethylmenaquinone methyltransferase / 2-methoxy-6-polyprenyl-1,4-benzoquinol methylase [EC:2.1.1.163 2.1.1.201]	EC:2.1.1.163,EC:2.1.1.201	pfam01209	Ubie_methyltran	TIGR01934	ubiquinone/menaquinone biosynthesis methyltransferases	COG2226	Ubiquinone/menaquinone biosynthesis C-methylase UbiE		outside	Cytoplasmic		2-octaprenyl-6-methoxy-1,4-benzoquinone methylase /demethylmenaquinone methyltransferase
GC_00000329	1	1	1	1	1	1	1	1	Ga0306812_103271	106.897	131.291	144.976	214.925	233.065	227.607	229.546	0.743627	KO:K11261	formylmethanofuran dehydrogenase subunit E [EC:1.2.99.5]	EC:1.2.99.5	pfam02663	FmdE			COG2191	Formylmethanofuran dehydrogenase subunit E		outside	Cytoplasmic		formylmethanofuran dehydrogenase subunit E
GC_00000330	1	1	1	1	1	1	1	1	Ga0306812_101171	58.0598	66.1925	65.9063	69.1365	82.6202	58.3415	86.737	0.438135	KO:K06959	protein Tex		pfam09371,pfam16921,pfam12836,pfam00575	Tex_N,Tex_YqgF,HHH_3,S1	TIGR00426	competence protein ComEA helix-hairpin-helix repeat region	COG2183	Transcriptional accessory protein Tex/SPT6		outside	Cytoplasmic		uncharacterized protein
GC_00000331	1	1	1	1	1	1	1	1	Ga0306812_103332	39.5714	69.9723	73.3787	70.8243	86.4122	78.5223	67.9626	0.43772	KO:K03179	4-hydroxybenzoate polyprenyltransferase [EC:2.5.1.39]	EC:2.5.1.39	pfam01040	UbiA	TIGR01474	4-hydroxybenzoate polyprenyl transferase, proteobacterial	COG0382	4-hydroxybenzoate polyprenyltransferase		inside,TMhelix,outside,TMhelix,inside,TMhelix,outside,TMhelix,inside,TMhelix,outside,TMhelix,inside,TMhelix,outside,TMhelix,inside	CytoplasmicMembrane		4-hydroxybenzoate polyprenyltransferase
GC_00000332	1	1	1	1	1	1	1	1	Ga0306812_105136	77.6756	154.917	162.799	298.69	312.77	147.844	329.431	0.783627	KO:K11749	regulator of sigma E protease [EC:3.4.24.-]	EC:3.4.24.-	pfam02163,pfam13180	Peptidase_M50,PDZ_2	TIGR00054	RIP metalloprotease RseP	COG0750	Membrane-associated protease RseP, regulator of RpoE activity		inside,TMhelix,outside,TMhelix,inside,TMhelix,outside,TMhelix,inside	CytoplasmicMembrane		site-2 protease
GC_00000333	1	1	1	1	1	1	1	1	Ga0306812_101416	70.6735	95.7702	94.9218	97.1129	101.252	95.0472	97.7396	0.526632				pfam14870,pfam14870,pfam14870	PSII_BNR,PSII_BNR,PSII_BNR			COG4447	Uncharacterized protein related to plant photosystem II stability/assembly factor	cleavage	inside,TMhelix,outside	CytoplasmicMembrane		photosystem II stability/assembly factor-like uncharacterized protein
GC_00000334	1	1	1	1	1	1	1	1	Ga0306812_1108	246.116	242.364	276.658	293.217	333.039	482.859	361.086	0.871503	KO:K01962	acetyl-CoA carboxylase carboxyl transferase subunit alpha [EC:6.4.1.2]	EC:6.4.1.2	pfam03255	ACCA	TIGR00513	acetyl-CoA carboxylase, carboxyl transferase, alpha subunit	COG0825	Acetyl-CoA carboxylase alpha subunit		outside	Cytoplasmic		acetyl-CoA carboxylase carboxyltransferase subunit alpha
GC_00000335	1	1	1	1	1	1	1	1	Ga0306812_101433	70.0895	98.4989	86.1793	92.9805	118.374	121.443	109.863	0.547772				pfam01878	EVE			COG2947	Predicted RNA-binding protein, contains PUA-like domain		outside	Unknown		predicted RNA-binding protein with PUA-like domain
GC_00000336	1	1	1	1	1	1	1	1	Ga0306812_10135	374.248	418.985	569.159	709.463	774.31	873.228	700.593	0.94943	KO:K04043	molecular chaperone DnaK		pfam00012	HSP70	TIGR02350	chaperone protein DnaK	COG0443	Molecular chaperone DnaK (HSP70)		outside	Cytoplasmic		molecular chaperone DnaK
GC_00000337	1	1	1	1	1	1	1	1	Ga0306812_1068	170.124	192.665	139.924	178.378	205.132	180.501	183.713	0.73658											outside,TMhelix,inside	Cytoplasmic		hypothetical protein
GC_00000338	1	1	1	1	1	1	1	1	Ga0306812_103594	120.25	151.502	183.216	229.461	274.734	209.443	231.109	0.767254	KO:K03106	signal recognition particle subunit SRP54		pfam02881,pfam00448,pfam02978	SRP54_N,SRP54,SRP_SPB	TIGR00959	signal recognition particle protein	COG0541	Signal recognition particle GTPase		outside	CytoplasmicMembrane		signal recognition particle subunit FFH/SRP54 (srp54)
GC_00000339	1	1	1	1	1	1	1	1	Ga0306812_102216	54.4258	94.7559	86.301	80.0644	94.2956	79.2696	92.2192	0.488912				pfam10503	Esterase_phd						outside	Cytoplasmic		esterase/PHB depolymerase
GC_00000340	1	1	1	1	1	1	1	1	Ga0306812_104101	267.546	340.548	276.649	402.52	514.898	508.671	568.225	0.90943	KO:K01159	crossover junction endodeoxyribonuclease RuvC [EC:3.1.22.4]	EC:3.1.22.4	pfam02075	RuvC	TIGR00228	crossover junction endodeoxyribonuclease RuvC	COG0817	Holliday junction resolvasome RuvABC endonuclease subunit		outside	Cytoplasmic		Holliday junction endonuclease RuvC
GC_00000341	1	1	1	1	1	1	1	1	Ga0306812_102482	103.026	93.018	108.366	110.153	139.923	112.916	140.534	0.597098	KO:K03701	excinuclease ABC subunit A		pfam00005	ABC_tran	TIGR00630	excinuclease ABC, A subunit	COG0178	Excinuclease UvrABC ATPase subunit		outside	Cytoplasmic		excinuclease ABC subunit A
GC_00000342	1	1	1	1	1	1	1	1	Ga0306812_101410	402.513	325.082	450.738	213.499	387.574	459.187	190.312	0.884352				pfam07995	GSDH			COG2133	Glucose/arabinose dehydrogenase, beta-propeller fold	cleavage	outside	Unknown		glucose/arabinose dehydrogenase
GC_00000343	1	1	1	1	1	1	1	1	Ga0306812_1011820	209.887	250.546	228.356	256.895	241.303	273.896	340.299	0.82943	KO:K01885	glutamyl-tRNA synthetase [EC:6.1.1.17]	EC:6.1.1.17	pfam00749	tRNA-synt_1c	TIGR00464	glutamyl-tRNA synthetase, bacterial family	COG0008	Glutamyl- or glutaminyl-tRNA synthetase		outside	Cytoplasmic		glutamyl-tRNA synthetase
GC_00000344	1	1	1	1	1	1	1	1	Ga0306812_11041	93.3754	210.202	174.231	229.667	263.432	272.249	272.304	0.790052	KO:K00940	nucleoside-diphosphate kinase [EC:2.7.4.6]	EC:2.7.4.6	pfam00334	NDK			COG0105	Nucleoside diphosphate kinase		outside	Extracellular		nucleoside diphosphate kinase
GC_00000345	1	1	1	1	1	1	1	1	Ga0306812_1011478	135.785	214.88	189.473	320.593	325.87	222.198	346.146	0.824663	KO:K01868	threonyl-tRNA synthetase [EC:6.1.1.3]	EC:6.1.1.3	pfam07973,pfam00587,pfam03129	tRNA_SAD,tRNA-synt_2b,HGTP_anticodon	TIGR00418	threonyl-tRNA synthetase	COG0441	Threonyl-tRNA synthetase		outside	Cytoplasmic		threonyl-tRNA synthetase
GC_00000346	1	1	1	1	1	1	1	1	Ga0306812_104107	54.6289	77.212	83.803	82.6159	106.661	73.4174	95.0569	0.48456	KO:K00817	histidinol-phosphate aminotransferase [EC:2.6.1.9]	EC:2.6.1.9	pfam00155	Aminotran_1_2	TIGR01141	histidinol-phosphate aminotransferase	COG0079	Histidinol-phosphate/aromatic aminotransferase or cobyric acid decarboxylase		outside	Cytoplasmic		histidinol-phosphate aminotransferase
GC_00000347	1	1	1	1	1	1	1	1	Ga0306812_102142	150.881	243.428	222.242	291.162	371.79	281.131	346.896	0.84228	KO:K02933	large subunit ribosomal protein L6		pfam00347,pfam00347	Ribosomal_L6,Ribosomal_L6	TIGR03654	ribosomal protein L6, bacterial type	COG0097	Ribosomal protein L6P/L9E		outside	Cytoplasmic		LSU ribosomal protein L6P
GC_00000348	1	1	1	1	1	1	1	1	Ga0306812_1021011	86.8658	93.3988	92.2569	84.0759	98.6062	119.464	90.8902	0.532642				pfam00326	Peptidase_S9						outside	Unknown		prolyl oligopeptidase family protein
GC_00000349	1	1	1	1	1	1	1	1	Ga0306812_101302	83.9887	131.2	104.368	144.149	156.672	126.849	176.569	0.639171	KO:K05366,KO:K05366	penicillin-binding protein 1A [EC:2.4.1.- 3.4.-.-],penicillin-binding protein 1A [EC:2.4.1.- 3.4.-.-]	EC:2.4.1.-,EC:3.4.-	pfam00912,pfam17092,pfam00905	Transgly,PCB_OB,Transpeptidase	TIGR02074	penicillin-binding protein, 1A family	COG5009	Membrane carboxypeptidase/penicillin-binding protein		inside,TMhelix,outside	Extracellular		penicillin-binding protein 1A
GC_00000350	2	2	2	0	1	0	0	0	Ga0306812_10723	1.17743	3.41189	3.47813	3.4784	1.36743	2.1834	0	0.0317098											inside	Unknown		hypothetical protein
GC_00000351	1	1	1	1	1	1	1	1	Ga0306812_102569	340.816	451.594	681.798	2181.06	1498.78	1290.1	2733.46	0.982383	KO:K13628	iron-sulfur cluster assembly protein		pfam01521	Fe-S_biosyn	TIGR00049	Iron-sulfur cluster assembly accessory protein	COG0316	Fe-S cluster assembly iron-binding protein IscA		outside	Cytoplasmic		iron-sulfur cluster assembly protein
GC_00000352	1	1	1	1	1	1	1	1	Ga0306812_103235	105.233	120.22	135.245	111.746	166.499	121.508	95.5819	0.615544	KO:K03657	DNA helicase II / ATP-dependent DNA helicase PcrA [EC:3.6.4.12]	EC:3.6.4.12	pfam00580,pfam13361	UvrD-helicase,UvrD_C	TIGR01073	ATP-dependent DNA helicase PcrA	COG0210	Superfamily I DNA or RNA helicase		outside	Cytoplasmic		ATP-dependent DNA helicase PcrA
GC_00000353	1	1	1	1	1	1	1	1	Ga0306812_1011628	67.2118	87.5399	68.0522	94.9997	107.019	79.6263	110.167	0.507358	KO:K00145	N-acetyl-gamma-glutamyl-phosphate reductase [EC:1.2.1.38]	EC:1.2.1.38	pfam01118,pfam02774	Semialdhyde_dh,Semialdhyde_dhC	TIGR01850	N-acetyl-gamma-glutamyl-phosphate reductase, common form	COG0002	N-acetyl-gamma-glutamylphosphate reductase		outside	Cytoplasmic		N-acetyl-gamma-glutamyl-phosphate reductase
GC_00000354	1	1	1	1	1	1	1	1	Ga0306812_102576	15.3504	71.806	51.8231	120.39	105.267	53.8812	171.993	0.495337	KO:K03210	preprotein translocase subunit YajC		pfam02699	YajC	TIGR00739	preprotein translocase, YajC subunit	COG1862	Preprotein translocase subunit YajC		outside,TMhelix,inside	CytoplasmicMembrane		protein translocase subunit yajC
GC_00000355	1	1	1	1	1	1	1	1	Ga0306812_101527	85.852	109.462	118.628	125.311	130.273	118.878	133.847	0.60228	KO:K00239,KO:K00239	succinate dehydrogenase / fumarate reductase, flavoprotein subunit [EC:1.3.5.1 1.3.5.4],succinate dehydrogenase / fumarate reductase, flavoprotein subunit [EC:1.3.5.1 1.3.5.4]	EC:1.3.5.1,EC:1.3.5.4	pfam00890,pfam02910	FAD_binding_2,Succ_DH_flav_C	TIGR01812	succinate dehydrogenase or fumarate reductase, flavoprotein subunitGram-negative/mitochondrial subgroup	COG1053	Succinate dehydrogenase/fumarate reductase, flavoprotein subunit		outside	CytoplasmicMembrane		succinate dehydrogenase subunit A
GC_00000356	1	1	1	1	1	1	1	1	Ga0306812_105218	113.617	185.523	118.561	166.393	171.241	161.109	118.199	0.675026	KO:K09817,KO:K02074	zinc transport system ATP-binding protein [EC:3.6.3.-],zinc/manganese transport system ATP-binding protein	EC:3.6.3.-,nan	pfam00005	ABC_tran			COG1121	ABC-type Mn2+/Zn2+ transport system, ATPase component		outside	Cytoplasmic		zinc/manganese transport system ATP-binding protein/zinc transport system ATP-binding protein
GC_00000357	1	1	1	1	1	1	1	1	Ga0306812_1011303	127.745	168.534	159.505	164.924	200.882	220.695	162.785	0.724767	KO:K01733	threonine synthase [EC:4.2.3.1]	EC:4.2.3.1	pfam00291	PALP	TIGR00260	threonine synthase	COG0498	Threonine synthase		outside	Cytoplasmic		threonine synthase
GC_00000358	1	1	1	1	1	1	1	1	Ga0306812_1011014	92.3532	122.13	119.376	128.037	164.221	126.226	110.912	0.618238	KO:K03641	TolB protein		pfam04052,pfam07676,pfam07676,pfam07676,pfam07676,pfam07676	TolB_N,PD40,PD40,PD40,PD40,PD40	TIGR02800	tol-pal system beta propeller repeat protein TolB	COG0823	Periplasmic component of the Tol biopolymer transport system	cleavage	inside,TMhelix,outside	Periplasmic		TolB protein
GC_00000359	1	1	1	1	1	1	1	1	Ga0306812_10123	250.028	303.522	294.847	420.422	406.083	384.251	552.593	0.895337	KO:K03553	recombination protein RecA		pfam00154	RecA	TIGR02012	protein RecA	COG0468	RecA/RadA recombinase		outside	Cytoplasmic		RecA protein
GC_00000360	1	1	1	1	1	1	1	1	Ga0306812_1021061	34.1891	77.6194	67.6081	75.1258	97.7885	69.6872	123.469	0.467772											outside	Unknown		hypothetical protein
GC_00000361	1	1	1	1	1	1	1	1	Ga0306812_102206	281.132	505.679	449.808	515.839	636.194	552.276	467.525	0.928497				pfam00266	Aminotran_5			COG0075	Archaeal aspartate aminotransferase or a related aminotransferase, includes purine catabolism protein PucG		outside	Cytoplasmic		aspartate aminotransferase-like enzyme
GC_00000362	1	1	1	1	1	1	1	1	Ga0306812_102555	33.2024	61.0995	61.6791	109.211	124.028	116.157	241.617	0.569534				pfam01206	TusA			COG0425	TusA-related sulfurtransferase		inside	Cytoplasmic		TusA-related sulfurtransferase
GC_00000363	1	1	1	1	1	1	1	1	Ga0306812_103510	93.9426	100.685	105.491	79.2665	145.419	91.3982	123.281	0.565596	KO:K03521	electron transfer flavoprotein beta subunit		pfam01012	ETF			COG2086	Electron transfer flavoprotein, alpha and beta subunits		outside	Cytoplasmic		electron transfer flavoprotein beta subunit
GC_00000364	1	1	1	1	1	1	1	1	Ga0306812_103580	1201.23	1674.7	2152.5	2096.85	2305.6	2217.26	1423.27	0.991088	KO:K04077	chaperonin GroEL		pfam00118	Cpn60_TCP1	TIGR02348	chaperonin GroL	COG0459	Chaperonin GroEL (HSP60 family)		outside	Cytoplasmic		chaperonin GroEL
GC_00000365	1	1	1	1	1	1	1	1	Ga0306812_102272	290.298	377.971	366.627	424.244	499.959	327.252	409.536	0.901554				pfam00034	Cytochrom_C						inside,TMhelix,outside	Unknown	4	cytochrome c
GC_00000366	1	1	1	1	1	1	1	1	Ga0306812_103418	157.183	161.612	161.68	157.343	203.668	250.205	264.9	0.758964	KO:K01956	carbamoyl-phosphate synthase small subunit [EC:6.3.5.5]	EC:6.3.5.5	pfam00988,pfam00117	CPSase_sm_chain,GATase	TIGR01368	carbamoyl-phosphate synthase, small subunit	COG0505	Carbamoylphosphate synthase small subunit		outside	Cytoplasmic		carbamoyl-phosphate synthase small subunit
GC_00000367	1	1	1	1	1	1	1	1	Ga0306812_101858	106.438	121.045	85.846	103.302	130.337	143.487	182.66	0.620518	KO:K07068	uncharacterized protein		pfam12172,pfam01796	DUF35_N,OB_aCoA_assoc			COG1545	Uncharacterized OB-fold protein, contains Zn-ribbon domain		outside	Unknown		hypothetical protein
GC_00000368	1	1	1	1	1	1	1	1	Ga0306812_101490	82.3874	83.5692	114.542	110.241	131.44	84.5759	175.502	0.584663	KO:K00765	ATP phosphoribosyltransferase [EC:2.4.2.17]	EC:2.4.2.17	pfam01634	HisG	TIGR00070	ATP phosphoribosyltransferase	COG0040	ATP phosphoribosyltransferase		outside	Cytoplasmic		ATP phosphoribosyltransferase (homohexameric)
GC_00000369	1	1	1	1	1	1	1	1	Ga0306812_103330	228.951	147.184	203.558	143.461	188.628	237.422	158.312	0.747565				pfam03781	FGE-sulfatase			COG1262	Formylglycine-generating enzyme, required for sulfatase activity, contains SUMF1/FGE domain		inside,TMhelix,outside	Unknown	2	formylglycine-generating enzyme required for sulfatase activity
GC_00000370	1	1	1	1	1	1	1	1	Ga0306812_101663	300.378	409.683	391.773	589.385	663.684	659.863	657.981	0.935544	KO:K03545	trigger factor		pfam05697,pfam00254,pfam05698	Trigger_N,FKBP_C,Trigger_C	TIGR00115	trigger factor	COG0544	FKBP-type peptidyl-prolyl cis-trans isomerase (trigger factor)		outside	Cytoplasmic		trigger factor
GC_00000371	1	1	1	1	1	1	1	1	Ga0306812_105177	128.698	195.187	183.122	269.257	276.625	255.826	391.959	0.81658				pfam00753	Lactamase_B			COG0491	Glyoxylase or a related metal-dependent hydrolase, beta-lactamase superfamily II		outside	Cytoplasmic		glyoxylase-like metal-dependent hydrolase (beta-lactamase superfamily II)
GC_00000372	1	1	1	1	1	1	1	1	Ga0306812_103696	65.7799	159.027	107.569	169.238	164.929	120.451	169.905	0.649948	KO:K01939	adenylosuccinate synthase [EC:6.3.4.4]	EC:6.3.4.4	pfam00709	Adenylsucc_synt	TIGR00184	adenylosuccinate synthase	COG0104	Adenylosuccinate synthase		outside	Cytoplasmic		adenylosuccinate synthetase
GC_00000373	1	1	1	1	1	1	1	1	Ga0306812_102546	223.068	261.864	261.648	533.53	578.298	363.397	686.704	0.910259				pfam01180	DHO_dh			COG0167	Dihydroorotate dehydrogenase		outside	Cytoplasmic		dihydroorotate dehydrogenase
GC_00000374	1	1	1	1	1	1	1	1	Ga0306812_102532	102.397	196.282	200.216	231.036	252.372	254.465	224.319	0.77886				pfam02609	Exonuc_VII_S	TIGR01280	exodeoxyribonuclease VII, small subunit	COG1722	Exonuclease VII small subunit		outside	Cytoplasmic		exodeoxyribonuclease VII small subunit
GC_00000375	1	1	1	1	1	1	1	1	Ga0306812_10138	48.7049	78.0678	64.3294	77.8175	87.3829	77.6222	107.389	0.465699	KO:K03525	type III pantothenate kinase [EC:2.7.1.33]	EC:2.7.1.33	pfam03309	Pan_kinase	TIGR00671	pantothenate kinase, type III	COG1521	Pantothenate kinase type III		outside	Cytoplasmic		pantothenate kinase
GC_00000376	1	1	1	1	1	1	1	1	Ga0306812_102566	96.8228	88.9686	133.512	428.767	351.594	227.955	844.738	0.866114	KO:K04755	ferredoxin, 2Fe-2S		pfam00111	Fer2			COG0633	Ferredoxin		outside	Cytoplasmic	1	2Fe-2S ferredoxin
GC_00000377	1	1	1	1	1	1	1	1	Ga0306812_10647	655.709	355.919	469.921	2400.84	2190.04	519.716	3381.33	0.983834	KO:K02355	elongation factor G		pfam00009,pfam03144,pfam14492,pfam03764,pfam00679	GTP_EFTU,GTP_EFTU_D2,EFG_II,EFG_IV,EFG_C	TIGR00484,TIGR00231	translation elongation factor EF-G,small GTP-binding protein domain	COG0480	Translation elongation factor EF-G, a GTPase		outside	Cytoplasmic		translation elongation factor 2 (EF-2/EF-G)
GC_00000378	1	1	1	1	1	1	1	1	Ga0306812_101835	33.5221	58.468	36.4661	59.8907	51.9703	49.3355	87.6391	0.363316	KO:K11085	ATP-binding cassette, subfamily B, bacterial MsbA [EC:3.6.3.-]	EC:3.6.3.-	pfam00664,pfam00005	ABC_membrane,ABC_tran			COG1132	ABC-type multidrug transport system, ATPase and permease component		outside,TMhelix,inside,TMhelix,outside,TMhelix,inside,TMhelix,outside,TMhelix,inside	CytoplasmicMembrane		subfamily B ATP-binding cassette protein MsbA
GC_00000379	1	1	1	1	1	1	1	1	Ga0306812_103492	397.435	471.422	708.587	935.955	947.183	1000.34	1168.64	0.964767	KO:K04771	serine protease Do [EC:3.4.21.107]	EC:3.4.21.107	pfam13365,pfam13180,pfam00595	Trypsin_2,PDZ_2,PDZ	TIGR02037	periplasmic serine protease, Do/DeqQ family	COG0265	Periplasmic serine protease, S1-C subfamily, contain C-terminal PDZ domain	cleavage	inside,TMhelix,outside	Unknown		serine protease Do
GC_00000380	1	1	1	1	1	1	1	1	Ga0306812_101550	85.134	102.795	123.284	169.2	184.337	202.124	171.624	0.676684				pfam00578	AhpC-TSA			COG0526	Thiol-disulfide isomerase or thioredoxin	cleavage	inside,TMhelix,outside	Periplasmic		thiol-disulfide isomerase/thioredoxin
GC_00000381	1	1	1	1	1	1	1	1	Ga0306812_102592	70.1548	94.6737	88.4401	79.8478	102.655	81.2948	75.8756	0.496788	KO:K00826	branched-chain amino acid aminotransferase [EC:2.6.1.42]	EC:2.6.1.42	pfam01063	Aminotran_4	TIGR03461,TIGR01121,TIGR01122	aminodeoxychorismate lyase,D-amino acid aminotransferase,branched-chain amino acid aminotransferase, group I	COG0115	Branched-chain amino acid aminotransferase/4-amino-4-deoxychorismate lyase		outside	Cytoplasmic		branched-chain amino acid aminotransferase
GC_00000382	1	1	1	1	1	1	1	1	Ga0306812_102508	308.167	390.275	356.98	410.078	457.588	417.239	587.786	0.911295	KO:K02453	general secretion pathway protein D		pfam03958,pfam00263	Secretin_N,Secretin	TIGR02517	type II secretion system protein D				inside,TMhelix,outside	OuterMembrane		general secretion pathway protein D
GC_00000383	1	1	1	1	1	1	1	1	Ga0306812_11040	130.206	165.507	143.297	125.201	150.232	260.312	122.73	0.694715	KO:K03800	lipoate-protein ligase A [EC:2.7.7.63]	EC:2.7.7.63	pfam03099	BPL_LplA_LipB			COG0095	Lipoate-protein ligase A		outside	Unknown		lipoate-protein ligase A
GC_00000384	1	1	1	1	1	1	1	1	Ga0306812_103637	19.9623	25.1387	22.5452	18.9213	45.3427	22.7583	27.7166	0.216373				pfam13181,pfam13181,pfam00069	TPR_8,TPR_8,Pkinase			COG0515	Serine/threonine protein kinase		inside,TMhelix,outside	Unknown		serine/threonine protein kinase
GC_00000385	1	1	1	1	1	1	1	1	Ga0306812_1011621	52.9858	98.9399	69.3161	132.106	151.202	127.517	113.516	0.568083				pfam01578	Cytochrom_C_asm	TIGR03144	cytochrome c-type biogenesis protein CcsB	COG4137	ABC-type uncharacterized transport system, permease component		outside,TMhelix,inside,TMhelix,outside,TMhelix,inside,TMhelix,outside,TMhelix,inside,TMhelix,outside,TMhelix,inside,TMhelix,outside	CytoplasmicMembrane		cytochrome c-type biogenesis protein CcsB
GC_00000386	1	1	1	1	1	1	1	1	Ga0306812_102236	345.291	209.485	296.154	229.798	360.471	473.052	302.1	0.869223	KO:K13571	proteasome accessory factor A [EC:6.3.2.-]	EC:6.3.2.-	pfam03136	Pup_ligase	TIGR03688	proteasome accessory factor PafA2				outside	Cytoplasmic		proteasome accessory factor A
GC_00000387	1	1	1	1	1	1	1	1	Ga0306812_101298	83.7958	122.405	101.408	155.08	139.451	145.398	182.832	0.641865											inside,TMhelix,outside,TMhelix,inside,TMhelix,outside,TMhelix,inside,TMhelix,outside,TMhelix,inside,TMhelix,outside,TMhelix,inside	CytoplasmicMembrane		hypothetical protein
GC_00000388	1	1	1	1	1	1	1	1	Ga0306812_10229	143.269	182.121	209.941	241.943	279.14	223.997	212.155	0.784041	KO:K03086,KO:K03087	RNA polymerase primary sigma factor,RNA polymerase nonessential primary-like sigma factor	nan,nan	pfam00140,pfam04542,pfam04539,pfam04545	Sigma70_r1_2,Sigma70_r2,Sigma70_r3,Sigma70_r4	TIGR02937	RNA polymerase sigma factor, sigma-70 family	COG0568	DNA-directed RNA polymerase, sigma subunit (sigma70/sigma32)		outside	Cytoplasmic		RNA polymerase primary sigma factor/RNA polymerase nonessential primary-like sigma factor
GC_00000389	1	1	1	1	1	1	1	1	Ga0306812_10469	43.4779	79.2849	71.2109	96.2691	120.885	97.1486	117.204	0.514404				pfam13185,pfam00990	GAF_2,GGDEF	TIGR00254	diguanylate cyclase (GGDEF) domain	COG2199	GGDEF domain, diguanylate cyclase (c-di-GMP synthetase) or its enzymatically inactive variants		outside	Cytoplasmic		diguanylate cyclase with GAF sensor
GC_00000390	1	1	1	1	1	1	1	1	Ga0306812_103289	113.011	143.239	155.356	149.153	183.064	154.135	148.001	0.679585	KO:K03750	molybdopterin molybdotransferase [EC:2.10.1.1]	EC:2.10.1.1	pfam03453,pfam00994	MoeA_N,MoCF_biosynth	TIGR00177	molybdenum cofactor synthesis domain	COG0303	Molybdopterin biosynthesis enzyme		outside	Cytoplasmic		molybdopterin molybdotransferase
GC_00000391	1	1	1	1	1	1	1	1	Ga0306812_1011630	221.753	422.594	391.179	485.044	466.547	484.204	455.685	0.911088	KO:K02967	small subunit ribosomal protein S2		pfam00318	Ribosomal_S2	TIGR01011	ribosomal protein S2, bacterial type	COG0052	Ribosomal protein S2		outside	Cytoplasmic		SSU ribosomal protein S2P
GC_00000392	1	1	1	1	1	1	1	1	Ga0306812_105196	42.1174	81.714	75.7974	104.134	126.423	80.7452	121.969	0.51772	KO:K02160	acetyl-CoA carboxylase biotin carboxyl carrier protein		pfam00364	Biotin_lipoyl	TIGR00531	acetyl-CoA carboxylase, biotin carboxyl carrier protein	COG0511	Biotin carboxyl carrier protein		outside	Cytoplasmic		biotin carboxyl carrier protein
GC_00000393	1	1	1	1	1	1	1	1	Ga0306812_102141	54.0785	128.603	142.754	192.295	184.788	120.704	132.602	0.649119	KO:K02881	large subunit ribosomal protein L18		pfam00861	Ribosomal_L18p	TIGR00060	ribosomal protein L18, bacterial type	COG0256	Ribosomal protein L18		outside	Cytoplasmic		LSU ribosomal protein L18P
GC_00000394	1	1	1	1	1	1	1	1	Ga0306812_101847	322.649	574.063	435.885	645.945	706.46	727.777	667.623	0.945492				pfam02552	CO_dh						outside	Unknown		CO dehydrogenase beta subunit/acetyl-CoA synthase epsilon subunit
GC_00000395	1	1	1	1	1	1	1	1	Ga0306812_10687	567.062	928.829	900.493	1444.6	1513.48	1130.06	1535.24	0.97886				pfam02552	CO_dh						outside	Cytoplasmic		CO dehydrogenase beta subunit/acetyl-CoA synthase epsilon subunit
GC_00000396	1	1	1	1	1	1	1	1	Ga0306812_1011304	187.251	262.555	204.452	199.494	237.021	290.923	185.954	0.800622	KO:K11996	adenylyltransferase and sulfurtransferase		pfam00899	ThiF			COG0476	Molybdopterin or thiamine biosynthesis adenylyltransferase		inside,TMhelix,outside	Cytoplasmic		adenylyltransferase/sulfurtransferase
GC_00000397	1	1	1	1	1	1	1	1	Ga0306812_101668	63.5211	82.4442	90.8093	129.506	117.67	141.642	166.068	0.588808	KO:K02479	two-component system, NarL family, response regulator		pfam00072,pfam00196	Response_reg,GerE			COG2197	DNA-binding response regulator, NarL/FixJ family, contains REC and HTH domains		outside	Cytoplasmic		LuxR family two component transcriptional regulator
GC_00000398	1	1	1	1	1	1	1	1	Ga0306812_103239	83.1502	120.669	130.948	159.53	179.095	190.561	126.428	0.659896				pfam06094	GGACT						outside	Cytoplasmic		gamma-glutamyl AIG2-like cyclotransferase
GC_00000399	1	1	1	1	1	1	1	1	Ga0306812_10660	131.111	153.243	190.352	192.963	231.059	200.899	203.063	0.746943	KO:K00003	homoserine dehydrogenase [EC:1.1.1.3]	EC:1.1.1.3	pfam03447,pfam00742,pfam01842	NAD_binding_3,Homoserine_dh,ACT			COG0460	Homoserine dehydrogenase		outside	Cytoplasmic		homoserine dehydrogenase
GC_00000400	1	1	1	1	1	1	1	1	Ga0306812_102457	126.593	156.257	128.697	137.936	162.925	141.184	168.309	0.672124	KO:K01258	tripeptide aminopeptidase [EC:3.4.11.4]	EC:3.4.11.4	pfam01546,pfam07687	Peptidase_M20,M20_dimer	TIGR01883	peptidase T-like protein	COG2195	Di- or tripeptidase		outside	Cytoplasmic		tripeptide aminopeptidase
GC_00000401	1	1	1	1	1	1	1	1	Ga0306812_10474	91.4707	181.353	144.209	217.972	226.313	219.102	183.459	0.739067	KO:K00332	NADH-quinone oxidoreductase subunit C [EC:1.6.5.3]	EC:1.6.5.3	pfam00329	Complex1_30kDa	TIGR01961	NADH (or F420H2) dehydrogenase, subunit C	COG0852	NADH:ubiquinone oxidoreductase 27 kD subunit (chain C)		outside	Cytoplasmic		NADH dehydrogenase subunit C
GC_00000402	1	1	1	1	1	1	1	1	Ga0306812_1011568	99.2562	128.189	178.197	200.961	254.643	220.752	248.068	0.752332	KO:K00332	NADH-quinone oxidoreductase subunit C [EC:1.6.5.3]	EC:1.6.5.3	pfam00329	Complex1_30kDa	TIGR01961	NADH (or F420H2) dehydrogenase, subunit C	COG0852	NADH:ubiquinone oxidoreductase 27 kD subunit (chain C)		outside	Cytoplasmic		NADH dehydrogenase subunit C
GC_00000403	1	1	1	1	1	1	1	1	Ga0306812_1011263	365.194	427.148	389.948	358.064	452.571	314.794	355.134	0.898653	KO:K09458	3-oxoacyl-[acyl-carrier-protein] synthase II [EC:2.3.1.179]	EC:2.3.1.179	pfam00109,pfam02801	ketoacyl-synt,Ketoacyl-synt_C	TIGR03150	beta-ketoacyl-acyl-carrier-protein synthase II	COG0304	3-oxoacyl-(acyl-carrier-protein) synthase		outside	CytoplasmicMembrane		3-oxoacyl-[acyl-carrier-protein] synthase II
GC_00000404	1	1	1	1	1	1	1	1	Ga0306812_103653	52.1072	106.443	114.083	169.831	159.378	122.731	203.144	0.640829	KO:K00991	2-C-methyl-D-erythritol 4-phosphate cytidylyltransferase [EC:2.7.7.60]	EC:2.7.7.60	pfam01128	IspD	TIGR00453	2-C-methyl-D-erythritol 4-phosphate cytidylyltransferase	COG1211	2-C-methyl-D-erythritol 4-phosphate cytidylyltransferase		outside	Cytoplasmic		2-C-methyl-D-erythritol 4-phosphate cytidylyltransferase
GC_00000405	1	1	1	1	1	1	1	1	Ga0306812_101272	39.0431	96.3003	84.7236	115.342	91.976	99.5082	93.2963	0.511295				pfam02146	SIR2						inside	Cytoplasmic		Sir2 family protein
GC_00000406	1	1	1	1	1	1	1	1	Ga0306812_103688	71.385	112.923	96.7936	95.9366	139.872	128.216	98.3397	0.567047	KO:K06966	uncharacterized protein		pfam03641	Lysine_decarbox	TIGR00730	TIGR00730 family protein	COG1611	Predicted Rossmann fold nucleotide-binding protein		outside	Cytoplasmic		hypothetical protein
GC_00000407	1	1	1	1	1	1	1	1	Ga0306812_102841	139.26	194.293	221.509	303.094	377.432	196.408	268.789	0.816788	KO:K01737,KO:K01737	6-pyruvoyltetrahydropterin/6-carboxytetrahydropterin synthase [EC:4.2.3.12 4.1.2.50],6-pyruvoyltetrahydropterin/6-carboxytetrahydropterin synthase [EC:4.2.3.12 4.1.2.50]	EC:4.1.2.50,EC:4.2.3.12	pfam01242	PTPS	TIGR00039,TIGR03367	6-pyruvoyl tetrahydropterin synthase/QueD family protein,queuosine biosynthesis protein QueD	COG0720	6-pyruvoyl-tetrahydropterin synthase		outside	Cytoplasmic		6-pyruvoyltetrahydropterin/6-carboxytetrahydropterin synthase
GC_00000408	1	1	1	1	1	1	1	1	Ga0306812_10124	234.826	268.515	261.693	327.078	388.973	301.97	417.177	0.868601	KO:K02669	twitching motility protein PilT		pfam00437	T2SSE	TIGR01420	pilus retraction protein PilT	COG2805	Tfp pilus assembly protein PilT, pilus retraction ATPase		outside	Cytoplasmic		twitching motility protein PilT
GC_00000409	1	2	2	2	0	0	0	0	Ga0306812_105287	375.353	16.1362	844.119	295.928	110.379	132.765	351.837	0.862798				pfam02482,pfam00313	Ribosomal_S30AE,CSD	TIGR00741	ribosomal subunit interface protein	COG1278	Cold shock protein, CspA family		outside	Cytoplasmic		ribosomal subunit interface protein
GC_00000410	1	1	1	1	1	1	1	1	Ga0306812_102629	58.2418	68.5184	75.3089	108.284	108.548	80.1287	141.845	0.521036	KO:K00520,KO:K00382	mercuric reductase [EC:1.16.1.1],dihydrolipoamide dehydrogenase [EC:1.8.1.4]	EC:1.16.1.1,EC:1.8.1.4	pfam07992,pfam02852	Pyr_redox_2,Pyr_redox_dim			COG1249	Pyruvate/2-oxoglutarate dehydrogenase complex, dihydrolipoamide dehydrogenase (E3) component or related enzyme		outside	Cytoplasmic		dihydrolipoamide dehydrogenase/mercuric reductase
GC_00000411	1	1	1	1	1	1	1	1	Ga0306812_1011504	11.4895	13.7689	10.9299	36.6275	58.5006	21.6671	56.7302	0.241451	KO:K01992	ABC-2 type transport system permease protein		pfam06182	ABC2_membrane_6			COG4587	ABC-type uncharacterized transport system, permease component		inside,TMhelix,outside,TMhelix,inside,TMhelix,outside,TMhelix,inside,TMhelix,outside,TMhelix,inside	CytoplasmicMembrane		ABC-2 type transport system permease protein
GC_00000412	1	1	1	1	1	1	1	1	Ga0306812_10345	74.1514	79.826	81.7051	80.592	99.6543	82.8666	82.4082	0.488705				pfam00596,pfam13561	Aldolase_II,adh_short_C2	TIGR02632	rhamnulose-1-phosphate aldolase/alcohol dehydrogenase	COG3347	Rhamnose utilisation protein RhaD, predicted bifunctional aldolase and dehydrogenase		outside	Cytoplasmic		rhamnulose-1-phosphate aldolase/alcohol dehydrogenase
GC_00000413	1	1	1	1	1	1	1	1	Ga0306812_105191	113.305	137.066	121.231	128.668	155.325	139.873	190.837	0.659067	KO:K13038,KO:K13038	phosphopantothenoylcysteine decarboxylase / phosphopantothenate--cysteine ligase [EC:4.1.1.36 6.3.2.5],phosphopantothenoylcysteine decarboxylase / phosphopantothenate--cysteine ligase [EC:4.1.1.36 6.3.2.5]	EC:4.1.1.36,EC:6.3.2.5	pfam02441,pfam04127	Flavoprotein,DFP	TIGR00521	phosphopantothenoylcysteine decarboxylase / phosphopantothenate--cysteine ligase	COG0452	Phosphopantothenoylcysteine synthetase/decarboxylase		outside	Cytoplasmic		phosphopantothenoylcysteine decarboxylase/phosphopantothenate--cysteine ligase
GC_00000414	1	1	1	1	1	1	1	1	Ga0306812_1104	29.7434	38.1529	26.9444	99.5847	80.1397	81.6304	119.973	0.431295				pfam09413	DUF2007						outside	Unknown		putative signal transducing protein
GC_00000415	1	1	1	1	1	1	1	1	Ga0306812_105222	43.1452	50.7908	33.2414	40.2911	62.0319	38.1767	54.0358	0.328083	KO:K00015	glyoxylate reductase [EC:1.1.1.26]	EC:1.1.1.26	pfam00389,pfam02826	2-Hacid_dh,2-Hacid_dh_C			COG1052	Lactate dehydrogenase or related 2-hydroxyacid dehydrogenase		outside	Cytoplasmic		glyoxylate reductase
GC_00000416	1	1	1	1	1	1	1	1	Ga0306812_1011471	31.6107	47.1607	34.8565	76.1306	62.7901	49.7634	76.9381	0.36456	KO:K03500	16S rRNA (cytosine967-C5)-methyltransferase [EC:2.1.1.176]	EC:2.1.1.176	pfam01029,pfam01189	NusB,Methyltr_RsmB-F	TIGR00563	16S rRNA (cytosine(967)-C(5))-methyltransferase	COG0144	16S rRNA C967 or C1407 C5-methylase, RsmB/RsmF family		outside	Cytoplasmic		NusB antitermination factor
GC_00000417	1	1	1	1	1	1	1	1	Ga0306812_1011285	103.182	144.628	139.466	158.004	179.61	193.093	165.061	0.689741	KO:K01491,KO:K01491	methylenetetrahydrofolate dehydrogenase (NADP+) / methenyltetrahydrofolate cyclohydrolase [EC:1.5.1.5 3.5.4.9],methylenetetrahydrofolate dehydrogenase (NADP+) / methenyltetrahydrofolate cyclohydrolase [EC:1.5.1.5 3.5.4.9]	EC:1.5.1.5,EC:3.5.4.9	pfam00763,pfam02882	THF_DHG_CYH,THF_DHG_CYH_C			COG0190	5,10-methylene-tetrahydrofolate dehydrogenase/Methenyl tetrahydrofolate cyclohydrolase		outside	Cytoplasmic		methylenetetrahydrofolate dehydrogenase (NADP+)/methenyltetrahydrofolate cyclohydrolase
GC_00000418	1	1	1	1	1	1	1	1	Ga0306812_101498	373.124	302.593	455.556	758.063	765.803	838.091	1318.4	0.95544	KO:K09117	uncharacterized protein		pfam09424	YqeY			COG1610	Uncharacterized conserved protein YqeY		outside	Cytoplasmic		hypothetical protein
GC_00000419	1	1	1	1	1	1	1	1	Ga0306812_101987	111.258	99.4657	115.397	105.483	128.891	148.379	77.3315	0.58715				pfam04443	LuxE						outside	Cytoplasmic		acyl-protein synthetase LuxE
GC_00000420	1	1	1	1	1	1	1	1	Ga0306812_10172	47.5456	77.716	70.0693	110.251	118.027	84.4533	106.308	0.50715				pfam01467	CTP_transf_like	TIGR02199,TIGR00125	rfaE bifunctional protein, domain II,cytidyltransferase-like domain				outside	Cytoplasmic		rfaE bifunctional protein nucleotidyltransferase chain/domain
GC_00000421	1	1	1	1	1	1	1	1	Ga0306812_1011469	121.45	168.361	140.931	185.676	198.863	200.019	202.199	0.728083	KO:K00604	methionyl-tRNA formyltransferase [EC:2.1.2.9]	EC:2.1.2.9	pfam00551,pfam02911	Formyl_trans_N,Formyl_trans_C	TIGR00460	methionyl-tRNA formyltransferase	COG0223	Methionyl-tRNA formyltransferase		outside	Cytoplasmic		methionyl-tRNA formyltransferase
GC_00000422	1	1	1	1	1	1	1	1	Ga0306812_103609	157.334	213.877	181.96	210.887	230.218	227.298	274.152	0.784663	KO:K03750	molybdopterin molybdotransferase [EC:2.10.1.1]	EC:2.10.1.1	pfam03453,pfam00994,pfam03454	MoeA_N,MoCF_biosynth,MoeA_C	TIGR00177	molybdenum cofactor synthesis domain	COG0303	Molybdopterin biosynthesis enzyme		outside	Cytoplasmic		molybdopterin molybdochelatase
GC_00000423	1	1	1	1	1	1	1	1	Ga0306812_1011011	106.519	177.853	140.923	256.835	267.426	191.321	280.022	0.772435	KO:K03562	biopolymer transport protein TolQ		pfam01618	MotA_ExbB	TIGR02796	TolQ protein	COG0811	Biopolymer transport protein ExbB/TolQ		outside,TMhelix,inside,TMhelix,outside,TMhelix,inside	CytoplasmicMembrane		cell division and transport-associated protein TolQ
GC_00000424	1	1	1	1	1	1	1	1	Ga0306812_1011260	338.058	418.81	500.652	442.991	554.548	409.877	434.081	0.918549	KO:K00645	[acyl-carrier-protein] S-malonyltransferase [EC:2.3.1.39]	EC:2.3.1.39	pfam00698	Acyl_transf_1	TIGR00128	malonyl CoA-acyl carrier protein transacylase	COG0331	Malonyl CoA-acyl carrier protein transacylase		outside	Cytoplasmic		[acyl-carrier-protein] S-malonyltransferase
GC_00000425	1	1	1	1	1	1	1	1	Ga0306812_103485	145.598	192.242	147.804	157.016	208.557	183.878	167.674	0.723731	KO:K03596	GTP-binding protein LepA		pfam00009,pfam03144,pfam00679,pfam06421	GTP_EFTU,GTP_EFTU_D2,EFG_C,LepA_C	TIGR00231,TIGR01393	small GTP-binding protein domain,elongation factor 4	COG0481	Translation elongation factor EF-4, membrane-bound GTPase		outside	CytoplasmicMembrane		GTP-binding protein LepA
GC_00000426	1	1	1	1	1	1	1	1	Ga0306812_101212	104.784	138.098	129.545	186.88	139.721	174.878	117.404	0.660518				pfam11146	DUF2905						inside,TMhelix,outside,TMhelix,inside	CytoplasmicMembrane		DUF2905 family protein
GC_00000427	1	1	1	1	1	1	1	1	Ga0306812_102715	74.8718	76.0297	91.5381	121.146	122.834	94.1089	130.98	0.552746	KO:K01658	anthranilate synthase component II [EC:4.1.3.27]	EC:4.1.3.27	pfam00117	GATase	TIGR00566	glutamine amidotransferase of anthranilate synthase or aminodeoxychorismate synthase	COG0512	Anthranilate/para-aminobenzoate synthase component II		outside	Cytoplasmic		anthranilate synthase component 2
GC_00000428	1	1	2	2	1	0	0	0	Ga0306812_102866	54.7197	77.8043	60.9832	56.2576	69.5435	57.4523	45.4603	0.394404	KO:K03657	DNA helicase II / ATP-dependent DNA helicase PcrA [EC:3.6.4.12]	EC:3.6.4.12	pfam00580,pfam13361,pfam12705	UvrD-helicase,UvrD_C,PDDEXK_1			COG0210	Superfamily I DNA or RNA helicase		outside	Cytoplasmic		DNA helicase-2/ATP-dependent DNA helicase PcrA
GC_00000429	1	1	1	1	1	1	1	1	Ga0306812_102235	243.449	206.541	219.767	202.144	280.999	358.739	218.121	0.82114	KO:K13527	proteasome-associated ATPase		pfam16450,pfam00004	Prot_ATP_ID_OB,AAA	TIGR03689	proteasome ATPase	COG1222	ATP-dependent 26S proteasome regulatory subunit		outside	CytoplasmicMembrane		proteasome-associated ATPase
GC_00000430	2	2	1	1	0	0	1	1	Ga0306812_11112	93.2745	187.197	176.17	164.061	200.637	256.2	160.543	0.733472	KO:K02481	two-component system, NtrC family, response regulator		pfam00072,pfam00158,pfam02954	Response_reg,Sigma54_activat,HTH_8			COG2204	DNA-binding transcriptional response regulator, NtrC family, contains REC, AAA-type ATPase, and a Fis-type DNA-binding domains		outside	Cytoplasmic		two component Fis family sigma54 specific transcriptional regulator
GC_00000431	1	1	1	1	1	1	1	1	Ga0306812_103300	415.056	353.855	458.859	453.297	537.495	496.968	546.26	0.923938				pfam00174	Oxidored_molyb						outside	Unknown		molybdopterin-dependent oxidoreductase-like protein protein
GC_00000432	1	1	1	1	1	1	1	1	Ga0306812_103309	134.533	154.896	205.711	174.609	214.159	164.219	151.017	0.722694	KO:K01902	succinyl-CoA synthetase alpha subunit [EC:6.2.1.5]	EC:6.2.1.5	pfam02629,pfam00549	CoA_binding,Ligase_CoA	TIGR01019	succinyl-CoA synthetase, alpha subunit	COG0074	Succinyl-CoA synthetase, alpha subunit		outside	Cytoplasmic		succinyl-CoA synthetase (ADP-forming) alpha subunit
GC_00000433	1	1	1	1	1	1	1	1	Ga0306812_10445	75.0104	123.607	120.34	171.897	156.628	156.114	212.644	0.670259	KO:K06196	cytochrome c-type biogenesis protein		pfam02683	DsbD			COG0785	Cytochrome c biogenesis protein CcdA		inside,TMhelix,outside,TMhelix,inside,TMhelix,outside,TMhelix,inside,TMhelix,outside,TMhelix,inside	CytoplasmicMembrane		cytochrome c-type biogenesis protein
GC_00000434	1	1	1	1	1	1	1	1	Ga0306812_102695	26.8586	46.3355	37.5615	72.2289	64.6651	42.36	74.9839	0.357098				pfam00144	Beta-lactamase			COG1680	CubicO group peptidase, beta-lactamase class C family		outside	CytoplasmicMembrane		CubicO group peptidase (beta-lactamase class C family)
GC_00000435	1	1	1	1	1	1	1	1	Ga0306812_101487	81.7862	80.594	109.262	355.527	311.33	133.849	538.656	0.807047	KO:K02835	peptide chain release factor 1		pfam03462,pfam00472	PCRF,RF-1	TIGR00019	peptide chain release factor 1	COG0216	Protein chain release factor A		outside	Cytoplasmic		peptide chain release factor 1
GC_00000436	1	1	1	1	1	1	1	1	Ga0306812_1011322	82.1445	146.653	127.945	120.517	131.627	73.2753	110.446	0.589637	KO:K03531	cell division protein FtsZ		pfam00091,pfam12327	Tubulin,FtsZ_C	TIGR00065	cell division protein FtsZ	COG0206	Cell division GTPase FtsZ		outside	Cytoplasmic		cell division protein FtsZ
GC_00000437	1	1	1	1	1	1	1	1	Ga0306812_102205	300.163	473.941	480.966	412.477	494.638	438.247	350.553	0.912124	KO:K00058	D-3-phosphoglycerate dehydrogenase [EC:1.1.1.95]	EC:1.1.1.95	pfam00389,pfam02826,pfam01842	2-Hacid_dh,2-Hacid_dh_C,ACT	TIGR01327	D-3-phosphoglycerate dehydrogenase	COG0111	Phosphoglycerate dehydrogenase or related dehydrogenase		outside	Cytoplasmic		D-3-phosphoglycerate dehydrogenase
GC_00000438	2	2	1	1	0	0	1	1	Ga0306812_1011794	43.7608	90.3248	64.5195	53.2326	75.9163	98.0733	70.7941	0.442694				pfam13181,pfam13432	TPR_8,TPR_16					cleavage	outside	Unknown		tetratricopeptide repeat protein
GC_00000439	1	1	1	1	1	1	1	1	Ga0306812_1011848	194.274	236.453	252.714	347.31	428.126	301.961	457.308	0.86943				pfam00675,pfam05193	Peptidase_M16,Peptidase_M16_C			COG0612	Predicted Zn-dependent peptidase		outside	Unknown		predicted Zn-dependent peptidase
GC_00000440	1	1	1	1	1	1	1	1	Ga0306812_102941	194.313	192.854	180.354	203.346	224.184	338.19	293.437	0.808497	KO:K03665	GTPase		pfam13167,pfam16360,pfam01926	GTP-bdg_N,GTP-bdg_M,MMR_HSR1	TIGR03156,TIGR00231	GTP-binding protein HflX,small GTP-binding protein domain	COG2262	50S ribosomal subunit-associated GTPase HflX		outside	Cytoplasmic		GTP-binding protein HflX
GC_00000441	1	1	1	1	1	1	1	1	Ga0306812_102165	269.355	400.311	416.056	473.393	524.753	511.607	761.875	0.926425	KO:K02864	large subunit ribosomal protein L10		pfam00466	Ribosomal_L10			COG0244	Ribosomal protein L10		outside	Cytoplasmic		LSU ribosomal protein L10P
GC_00000442	1	1	1	1	1	1	1	1	Ga0306812_102115	25.066	56.1162	47.771	34.338	94.3753	31.3003	23.7817	0.320207	KO:K02663	type IV pilus assembly protein PilN		pfam05137	PilN			COG3166	Tfp pilus assembly protein PilN		inside,TMhelix,outside	CytoplasmicMembrane		type IV pilus assembly protein PilN
GC_00000443	1	1	1	1	1	1	1	1	Ga0306812_10259	87.5605	155.82	155.828	189.092	201.741	166.171	149.08	0.696995	KO:K16011,KO:K16011	mannose-1-phosphate guanylyltransferase / mannose-6-phosphate isomerase [EC:2.7.7.13 5.3.1.8],mannose-1-phosphate guanylyltransferase / mannose-6-phosphate isomerase [EC:2.7.7.13 5.3.1.8]	EC:2.7.7.13,EC:5.3.1.8	pfam00483,pfam01050	NTP_transferase,MannoseP_isomer	TIGR01479	mannose-1-phosphate guanylyltransferase/mannose-6-phosphate isomerase	COG0836	Mannose-1-phosphate guanylyltransferase		outside	Cytoplasmic		mannose-1-phosphate guanylyltransferase/mannose-6-phosphate isomerase
GC_00000444	1	1	1	1	1	1	1	1	Ga0306812_101300	198.129	219.017	205.973	189.891	202.785	246.498	199.71	0.779067				pfam00675,pfam00675,pfam05193	Peptidase_M16,Peptidase_M16,Peptidase_M16_C			COG0612	Predicted Zn-dependent peptidase	cleavage	inside,TMhelix,outside	Unknown		predicted Zn-dependent peptidase
GC_00000445	1	1	1	1	1	1	1	1	Ga0306812_105134	11.3765	38.3345	26.077	53.4436	50.3945	24.6701	54.3305	0.281036	KO:K00981	phosphatidate cytidylyltransferase [EC:2.7.7.41]	EC:2.7.7.41	pfam01148	CTP_transf_1			COG0575	CDP-diglyceride synthetase		outside,TMhelix,inside,TMhelix,outside,TMhelix,inside,TMhelix,outside,TMhelix,inside,TMhelix,outside,TMhelix,inside	CytoplasmicMembrane		phosphatidate cytidylyltransferase
GC_00000446	1	1	1	1	1	1	1	1	Ga0306812_102116	47.0886	85.1197	71.6371	45.6519	146.326	43.1106	52.0961	0.440622	KO:K02662	type IV pilus assembly protein PilM		pfam11104	PilM_2	TIGR01175	type IV pilus assembly protein PilM	COG4972	Tfp pilus assembly protein, ATPase PilM		outside	Cytoplasmic		type IV pilus assembly protein PilM
GC_00000447	1	1	1	1	1	1	1	1	Ga0306812_102499	166.825	194.707	162.653	169.787	206.511	216.549	281.997	0.767047				pfam04612	T2SSM			COG3149	Type II secretory pathway, component PulM		inside,TMhelix,outside	Unknown		type II secretory pathway component PulM
GC_00000448	1	1	1	1	1	1	1	1	Ga0306812_1011457	197.719	205.334	213.356	162.696	217.361	204.105	146.457	0.757927	KO:K01940	argininosuccinate synthase [EC:6.3.4.5]	EC:6.3.4.5	pfam00764	Arginosuc_synth	TIGR00032	argininosuccinate synthase	COG0137	Argininosuccinate synthase		outside	Cytoplasmic		argininosuccinate synthase
GC_00000449	1	1	1	1	1	1	1	1	Ga0306812_1021050	70.0053	78.6554	79.6247	92.184	120.432	133.955	109.648	0.541554	KO:K00248	butyryl-CoA dehydrogenase [EC:1.3.8.1]	EC:1.3.8.1	pfam02771,pfam02770,pfam00441	Acyl-CoA_dh_N,Acyl-CoA_dh_M,Acyl-CoA_dh_1			COG1960	Acyl-CoA dehydrogenase related to the alkylation response protein AidB		outside	Cytoplasmic		butyryl-CoA dehydrogenase
GC_00000450	2	1	1	1	1	0	1	1	Ga0306812_101540	196.202	212.091	309.319	167.467	255.573	135.979	56.1928	0.754197	KO:K11963	urea transport system ATP-binding protein		pfam00005	ABC_tran	TIGR03410	urea ABC transporter, ATP-binding protein UrtE	COG0410	ABC-type branched-chain amino acid transport system, ATPase component		outside	CytoplasmicMembrane		urea ABC transporter ATP-binding protein
GC_00000451	1	1	1	1	1	1	1	1	Ga0306812_103516	193.166	247.01	210.682	189.496	223.72	280.694	219.31	0.8	KO:K00626	acetyl-CoA C-acetyltransferase [EC:2.3.1.9]	EC:2.3.1.9	pfam00108,pfam02803	Thiolase_N,Thiolase_C	TIGR01930	acetyl-CoA acetyltransferases	COG0183	Acetyl-CoA acetyltransferase		outside	Cytoplasmic		acetyl-CoA acetyltransferase
GC_00000452	1	1	1	1	1	1	1	1	Ga0306812_10678	100.327	85.2442	106.042	126.707	157.046	110.561	134.305	0.601658	KO:K03218	23S rRNA (guanosine2251-2'-O)-methyltransferase [EC:2.1.1.185]	EC:2.1.1.185	pfam08032,pfam00588	SpoU_sub_bind,SpoU_methylase	TIGR00186	rRNA methylase, putative, group 3	COG0566	tRNA G18 (ribose-2'-O)-methylase SpoU		outside	Cytoplasmic		23S rRNA (guanosine2251-2'-O)-methyltransferase
GC_00000453	1	1	1	1	1	1	1	1	Ga0306812_1011308	61.252	75.521	79.4778	116.843	129.58	95.5384	153.935	0.553368	KO:K03438	16S rRNA (cytosine1402-N4)-methyltransferase [EC:2.1.1.199]	EC:2.1.1.199	pfam01795	Methyltransf_5	TIGR00006	16S rRNA (cytosine(1402)-N(4))-methyltransferase	COG0275	16S rRNA C1402 N4-methylase RsmH		outside	Cytoplasmic		16S rRNA (cytosine1402-N4)-methyltransferase
GC_00000454	1	1	1	1	1	1	1	1	Ga0306812_101304	311.278	384.942	340.353	265.828	361.46	441.188	311.296	0.882694	KO:K00927	phosphoglycerate kinase [EC:2.7.2.3]	EC:2.7.2.3	pfam00162	PGK			COG0126	3-phosphoglycerate kinase		outside	Cytoplasmic		phosphoglycerate kinase
GC_00000455	1	1	1	1	1	1	1	1	Ga0306812_102557	106.759	358.579	274.971	513.573	550.748	267.083	548.44	0.895544	KO:K00507	stearoyl-CoA desaturase (delta-9 desaturase) [EC:1.14.19.1]	EC:1.14.19.1	pfam00487	FA_desaturase			COG1398	Fatty-acid desaturase		inside,TMhelix,outside,TMhelix,inside,TMhelix,outside,TMhelix,inside	CytoplasmicMembrane		stearoyl-CoA desaturase (delta-9 desaturase)
GC_00000456	1	1	1	1	1	1	1	1	Ga0306812_101832	267.038	478.975	335.905	373.071	382.119	473.495	317.369	0.89658	KO:K02523	octaprenyl-diphosphate synthase [EC:2.5.1.90]	EC:2.5.1.90	pfam00348	polyprenyl_synt			COG0142	Geranylgeranyl pyrophosphate synthase		outside	Cytoplasmic		octaprenyl-diphosphate synthase
GC_00000457	1	1	1	1	1	1	1	1	Ga0306812_103111	30.241	26.391	29.27	58.6135	56.3131	42.6126	81.0997	0.330777	KO:K03702	excinuclease ABC subunit B		pfam04851,pfam00271,pfam12344,pfam02151	ResIII,Helicase_C,UvrB,UVR	TIGR00631	excinuclease ABC, B subunit	COG0556	Excinuclease UvrABC helicase subunit UvrB		outside	Cytoplasmic		excinuclease ABC subunit B
GC_00000458	1	1	1	1	1	1	1	1	Ga0306812_1021028	273.509	345.866	316.802	315.098	353.088	382.759	361.022	0.878342	KO:K01599	uroporphyrinogen decarboxylase [EC:4.1.1.37]	EC:4.1.1.37	pfam01208	URO-D	TIGR01464	uroporphyrinogen decarboxylase	COG0407	Uroporphyrinogen-III decarboxylase		outside	Cytoplasmic		uroporphyrinogen decarboxylase
GC_00000459	1	1	1	1	1	1	1	1	Ga0306812_1021046	173.675	146.212	166.662	146.121	192.381	246.159	194.593	0.739482	KO:K00162	pyruvate dehydrogenase E1 component beta subunit [EC:1.2.4.1]	EC:1.2.4.1	pfam02779,pfam02780	Transket_pyr,Transketolase_C			COG0022	Pyruvate/2-oxoglutarate/acetoin dehydrogenase complex, dehydrogenase (E1) component		outside	Cytoplasmic		pyruvate dehydrogenase E1 component beta subunit
GC_00000460	1	1	1	1	1	1	1	1	Ga0306812_101403	181.111	210.901	239.467	228.218	258.336	212.66	259.369	0.804352	KO:K00566	tRNA-specific 2-thiouridylase [EC:2.8.1.-]	EC:2.8.1.-	pfam03054	tRNA_Me_trans	TIGR00420	tRNA (5-methylaminomethyl-2-thiouridylate)-methyltransferase	COG0482	tRNA U34 2-thiouridine synthase MnmA/TrmU, contains the PP-loop ATPase domain		outside	Cytoplasmic		tRNA-specific 2-thiouridylase
GC_00000461	1	1	1	1	1	1	1	1	Ga0306812_102279	96.5807	188.796	203.417	188.862	241.297	150.502	117.517	0.719585				pfam13442,pfam00034	Cytochrome_CBB3,Cytochrom_C			COG2010	Cytochrome c, mono- and diheme variants		inside,TMhelix,outside	Cytoplasmic	2	mono/diheme cytochrome c family protein
GC_00000462	1	1	1	1	1	1	1	1	Ga0306812_102168	49.9285	145.59	133.884	349.424	357.636	187.308	517.2	0.822591	KO:K02601	transcriptional antiterminator NusG		pfam02357,pfam00467	NusG,KOW	TIGR00922	transcription termination/antitermination factor NusG	COG0250	Transcription antitermination factor NusG		outside	Cytoplasmic		transcription antitermination protein nusG
GC_00000463	1	1	1	1	1	1	1	1	Ga0306812_102712	30.0993	59.3796	43.8199	65.7348	55.8901	52.4571	78.272	0.368912	KO:K01817	phosphoribosylanthranilate isomerase [EC:5.3.1.24]	EC:5.3.1.24	pfam00697	PRAI			COG0135	Phosphoribosylanthranilate isomerase		outside	Cytoplasmic		phosphoribosylanthranilate isomerase
GC_00000464	1	1	1	1	1	1	1	1	Ga0306812_10415	94.2112	148.251	187.619	208.825	251.428	194.709	228.773	0.749016	KO:K02011	iron(III) transport system permease protein		pfam00528,pfam00528	BPD_transp_1,BPD_transp_1			COG1178	ABC-type Fe3+ transport system, permease component		inside,TMhelix,outside,TMhelix,inside,TMhelix,outside,TMhelix,inside,TMhelix,outside,TMhelix,inside,TMhelix,outside,TMhelix,inside,TMhelix,outside,TMhelix,inside,TMhelix,outside,TMhelix,inside	CytoplasmicMembrane		iron(III) transport system permease protein
GC_00000465	1	1	1	1	1	1	1	1	Ga0306812_1011564	252.501	233.044	223.424	276.059	338.657	300.173	258.966	0.839171	KO:K00339	NADH-quinone oxidoreductase subunit J [EC:1.6.5.3]	EC:1.6.5.3	pfam00499	Oxidored_q3			COG0839	NADH:ubiquinone oxidoreductase subunit 6 (chain J)		outside,TMhelix,inside,TMhelix,outside,TMhelix,inside,TMhelix,outside,TMhelix,inside	CytoplasmicMembrane		NADH-quinone oxidoreductase subunit J
GC_00000466	1	1	1	2	0	1	1	1	Ga0306812_102268	35.0566	49.9056	42.0916	50.9088	66.1334	38.3468	49.2789	0.335959	KO:K03498	trk system potassium uptake protein		pfam02386	TrkH	TIGR00933	potassium uptake protein, TrkH family	COG0168	Trk-type K+ transport system, membrane component		outside,TMhelix,inside,TMhelix,outside,TMhelix,inside,TMhelix,outside,TMhelix,inside,TMhelix,outside,TMhelix,inside,TMhelix,outside,TMhelix,inside,TMhelix,outside,TMhelix,inside,TMhelix,outside,TMhelix,inside	CytoplasmicMembrane		trk system potassium uptake protein TrkH
GC_00000467	1	1	1	1	1	1	1	1	Ga0306812_102110	32.9464	76.1654	58.1258	60.9495	128.352	46.2638	54.99	0.420311	KO:K01735	3-dehydroquinate synthase [EC:4.2.3.4]	EC:4.2.3.4	pfam01761	DHQ_synthase	TIGR01357	3-dehydroquinate synthase	COG0337	3-dehydroquinate synthetase		outside	Cytoplasmic		3-dehydroquinate synthase
GC_00000468	1	1	1	1	1	1	1	1	Ga0306812_101365	51.664	85.9512	66.2876	77.011	86.9852	79.1691	74.3421	0.455751				pfam01654	Cyt_bd_oxida_I					cleavage	inside,TMhelix,outside,TMhelix,inside,TMhelix,outside,TMhelix,inside,TMhelix,outside,TMhelix,inside,TMhelix,outside,TMhelix,inside,TMhelix,outside,TMhelix,inside,TMhelix,outside,TMhelix,inside,TMhelix,outside,TMhelix,inside	CytoplasmicMembrane		bd-type cytochrome oxidase subunit I
GC_00000469	1	1	1	1	1	1	1	1	Ga0306812_102681	26.0011	59.6396	43.6915	34.4309	87.5859	19.0441	38.6486	0.31772	KO:K02652	type IV pilus assembly protein PilB		pfam05157,pfam00437	T2SSE_N,T2SSE	TIGR02538	type IV-A pilus assembly ATPase PilB	COG2804	Type II secretory pathway ATPase GspE/PulE or T4P pilus assembly pathway ATPase PilB		outside	Cytoplasmic		type IV pilus assembly protein PilB
GC_00000470	1	1	1	1	1	1	1	1	Ga0306812_102703	128.067	195.395	135.879	198.223	219.318	179.061	247.857	0.74715	KO:K04567	lysyl-tRNA synthetase, class II [EC:6.1.1.6]	EC:6.1.1.6	pfam01336,pfam00152	tRNA_anti-codon,tRNA-synt_2	TIGR00499	lysyl-tRNA synthetase, eukaryotic and non-spirochete bacterial	COG1190	Lysyl-tRNA synthetase (class II)		outside	Cytoplasmic		lysyl-tRNA synthetase class II
GC_00000471	1	1	1	1	1	1	1	1	Ga0306812_10277	46.5276	67.481	70.5451	70.0072	89.7643	66.9875	78.5947	0.440207	KO:K11085	ATP-binding cassette, subfamily B, bacterial MsbA [EC:3.6.3.-]	EC:3.6.3.-	pfam00664,pfam00005	ABC_membrane,ABC_tran	TIGR02203	lipid A export permease/ATP-binding protein MsbA	COG1132	ABC-type multidrug transport system, ATPase and permease component		inside,TMhelix,outside,TMhelix,inside,TMhelix,outside	CytoplasmicMembrane		subfamily B ATP-binding cassette protein MsbA
GC_00000472	1	1	1	1	1	1	1	1	Ga0306812_1011247	25.606	43.6289	37.1922	38.8374	49.2973	49.4845	34.0763	0.293679	KO:K06885	uncharacterized protein		pfam01966	HD			COG1078	HD superfamily phosphohydrolase		outside	Cytoplasmic		hypothetical protein
GC_00000473	1	1	1	1	1	1	1	1	Ga0306812_104102	62.9455	126.586	104.252	147.052	143.351	137.726	194.76	0.636269	KO:K03550	holliday junction DNA helicase RuvA [EC:3.6.4.12]	EC:3.6.4.12	pfam01330,pfam14520,pfam07499	RuvA_N,HHH_5,RuvA_C	TIGR00084	Holliday junction DNA helicase, RuvA subunit	COG0632	Holliday junction resolvasome RuvABC DNA-binding subunit		outside	Cytoplasmic		Holliday junction DNA helicase subunit RuvA
GC_00000474	1	1	1	1	1	1	1	1	Ga0306812_1011558	169.868	194.144	233.585	213.33	309.218	255.98	178.462	0.798342	KO:K00342	NADH-quinone oxidoreductase subunit M [EC:1.6.5.3]	EC:1.6.5.3	pfam00361	Proton_antipo_M	TIGR01972	proton-translocating NADH-quinone oxidoreductase, chain M	COG1008	NADH:ubiquinone oxidoreductase subunit 4 (chain M)		outside,TMhelix,inside,TMhelix,outside,TMhelix,inside,TMhelix,outside,TMhelix,inside,TMhelix,outside,TMhelix,inside,TMhelix,outside,TMhelix,inside,TMhelix,outside,TMhelix,inside,TMhelix,outside	CytoplasmicMembrane		NADH dehydrogenase subunit M
GC_00000475	1	1	1	1	1	1	1	1	Ga0306812_105195	21.0082	55.3833	43.8738	99.5896	92.1458	55.0837	121.524	0.438756	KO:K02356	elongation factor P		pfam08207,pfam01132,pfam09285	EFP_N,EFP,Elong-fact-P_C	TIGR00038	translation elongation factor P	COG0231	Translation elongation factor P (EF-P)/translation initiation factor 5A (eIF-5A)		outside	Cytoplasmic		elongation factor P
GC_00000476	1	1	1	1	1	1	1	1	Ga0306812_10180	22.0348	43.173	34.0434	46.3025	46.6839	41.0319	61.9802	0.306321	KO:K03978	GTP-binding protein		pfam01926	MMR_HSR1	TIGR00231,TIGR03598	small GTP-binding protein domain,ribosome biogenesis GTP-binding protein YsxC/EngB	COG0218	GTP-binding protein EngB required for normal cell division		outside	Cytoplasmic		GTP-binding protein
GC_00000477	1	1	1	1	1	1	1	1	Ga0306812_10221	135.999	224.519	233.036	468.733	431.852	299.308	629.933	0.883731				pfam02163	Peptidase_M50			COG1994	Zn-dependent protease (includes SpoIVFB)		inside,TMhelix,outside,TMhelix,inside,TMhelix,outside,TMhelix,inside,TMhelix,outside	CytoplasmicMembrane		Zn-dependent protease
GC_00000478	1	1	1	1	1	1	1	1	Ga0306812_102674	195.455	262.789	288.844	249.596	331.599	334.15	285.958	0.846218	KO:K00948	ribose-phosphate pyrophosphokinase [EC:2.7.6.1]	EC:2.7.6.1	pfam13793,pfam14572	Pribosyltran_N,Pribosyl_synth	TIGR01251	ribose-phosphate pyrophosphokinase	COG0462	Phosphoribosylpyrophosphate synthetase		outside	Cytoplasmic		ribose-phosphate pyrophosphokinase
GC_00000479	1	1	1	1	1	1	1	1	Ga0306812_103240	45.4509	90.5109	82.7063	93.9512	103.4	82.1793	86.3709	0.491192	KO:K02434,KO:K02434	aspartyl-tRNA(Asn)/glutamyl-tRNA(Gln) amidotransferase subunit B [EC:6.3.5.6 6.3.5.7],aspartyl-tRNA(Asn)/glutamyl-tRNA(Gln) amidotransferase subunit B [EC:6.3.5.6 6.3.5.7]	EC:6.3.5.6,EC:6.3.5.7	pfam02934,pfam02637	GatB_N,GatB_Yqey	TIGR00133	aspartyl/glutamyl-tRNA(Asn/Gln) amidotransferase, B subunit	COG0064	Asp-tRNAAsn/Glu-tRNAGln amidotransferase B subunit		outside	Cytoplasmic		aspartyl/glutamyl-tRNA(Asn/Gln) amidotransferase subunit B
GC_00000480	1	1	1	1	1	1	1	1	Ga0306812_103338	142.702	151.716	163.856	218.596	245.598	262.371	278.027	0.779482	KO:K00951	GTP pyrophosphokinase [EC:2.7.6.5]	EC:2.7.6.5	pfam13328,pfam04607,pfam02824,pfam13291	HD_4,RelA_SpoT,TGS,ACT_4	TIGR00691	(p)ppGpp synthetase, RelA/SpoT family	COG0317	(p)ppGpp synthase/hydrolase, HD superfamily		outside	Cytoplasmic		GTP pyrophosphokinase
GC_00000481	1	1	1	2	1	0	1	1	Ga0306812_103675	172.653	132.672	140.719	162.174	155.928	133.221	126.035	0.672953	KO:K09822	uncharacterized protein		pfam10070	DUF2309						outside	Cytoplasmic		hypothetical protein
GC_00000482	1	1	1	1	1	1	1	1	Ga0306812_102217	112.553	124.402	127.769	133.698	166.935	138.364	118.594	0.638756	KO:K11752,KO:K11752	diaminohydroxyphosphoribosylaminopyrimidine deaminase / 5-amino-6-(5-phosphoribosylamino)uracil reductase [EC:3.5.4.26 1.1.1.193],diaminohydroxyphosphoribosylaminopyrimidine deaminase / 5-amino-6-(5-phosphoribosylamino)uracil reductase [EC:3.5.4.26 1.1.1.193]	EC:1.1.1.193,EC:3.5.4.26	pfam00383,pfam01872	dCMP_cyt_deam_1,RibD_C	TIGR00227,TIGR00326	riboflavin-specific deaminase C-terminal domain,riboflavin biosynthesis protein RibD	COG1985	Pyrimidine reductase, riboflavin biosynthesis		outside	Cytoplasmic		diaminohydroxyphosphoribosylaminopyrimidine deaminase/5-amino-6-(5-phosphoribosylamino)uracil reductase
GC_00000483	1	1	1	1	1	1	1	1	Ga0306812_103615	50.0997	81.9229	68.4276	105.036	109.361	77.1202	123.132	0.507979	KO:K03795	sirohydrochlorin cobaltochelatase [EC:4.99.1.3]	EC:4.99.1.3	pfam01903	CbiX						outside	Cytoplasmic		sirohydrochlorin cobaltochelatase
GC_00000484	1	1	1	1	1	1	1	1	Ga0306812_103629	17.4079	20.2704	16.4696	26.0689	30.3719	29.3056	33.706	0.208705				pfam07690	MFS_1			COG2814	Predicted arabinose efflux permease, MFS family		inside,TMhelix,outside,TMhelix,inside,TMhelix,outside,TMhelix,inside,TMhelix,outside,TMhelix,inside,TMhelix,outside,TMhelix,inside,TMhelix,outside,TMhelix,inside,TMhelix,outside,TMhelix,inside	CytoplasmicMembrane		predicted MFS family arabinose efflux permease
GC_00000485	1	1	1	1	1	1	1	1	Ga0306812_103656	30.2433	30.7211	32.4221	33.9388	48.3955	39.8114	47.6362	0.284352	KO:K00833	adenosylmethionine---8-amino-7-oxononanoate aminotransferase [EC:2.6.1.62]	EC:2.6.1.62	pfam00202	Aminotran_3	TIGR00508	adenosylmethionine-8-amino-7-oxononanoate transaminase	COG0161	Adenosylmethionine-8-amino-7-oxononanoate aminotransferase		outside	Cytoplasmic		adenosylmethionine-8-amino-7-oxononanoate aminotransferase
GC_00000486	1	1	1	1	1	1	1	1	Ga0306812_103406	34.5547	58.337	59.9135	77.6715	90.1486	70.5782	84.1666	0.430466											outside	Unknown		hypothetical protein
GC_00000487	1	1	1	1	1	1	1	1	Ga0306812_102240	246.133	198.066	273.422	194.842	330.439	330.332	227.875	0.829223	KO:K13571	proteasome accessory factor A [EC:6.3.2.-]	EC:6.3.2.-	pfam03136	Pup_ligase						outside	Cytoplasmic		proteasome accessory factor A
GC_00000488	1	1	1	1	1	1	1	1	Ga0306812_101400	185.947	311.571	288.297	295.046	332.018	273.393	373.756	0.858031	KO:K03496	chromosome partitioning protein		pfam13614	AAA_31			COG1192	Cellulose biosynthesis protein BcsQ		outside	CytoplasmicMembrane		chromosome segregation ATPase
GC_00000489	1	1	1	1	1	1	1	1	Ga0306812_103196	28.1557	33.5502	26.4285	55.5818	61.5781	49.1617	61.9144	0.323109	KO:K03424	TatD DNase family protein [EC:3.1.21.-]	EC:3.1.21.-	pfam01026	TatD_DNase	TIGR00010	hydrolase, TatD family	COG0084	Tat protein secretion system quality control protein TatD (DNase activity)		outside	Cytoplasmic		TatD DNase family protein
GC_00000490	1	1	1	1	1	1	1	1	Ga0306812_103630	46.7901	43.9717	37.6091	39.1393	49.9872	51.4129	45.619	0.321451				pfam00795	CN_hydrolase			COG0388	Predicted amidohydrolase		outside	Cytoplasmic		predicted amidohydrolase
GC_00000491	1	1	1	1	1	1	1	1	Ga0306812_10439	188.472	339.643	352.106	579.363	543.664	482.924	629.238	0.919171	KO:K02197	cytochrome c-type biogenesis protein CcmE		pfam03100	CcmE			COG2332	Cytochrome c-type biogenesis protein CcmE		inside,TMhelix,outside	Unknown		cytochrome c-type biogenesis protein CcmE
GC_00000492	1	1	1	1	1	1	1	1	Ga0306812_101950	344.138	262.13	343.334	405.978	484.232	429.033	613.057	0.909637	KO:K00823	4-aminobutyrate aminotransferase [EC:2.6.1.19]	EC:2.6.1.19	pfam00202	Aminotran_3	TIGR00700	4-aminobutyrate aminotransferase, prokaryotic type	COG0160	4-aminobutyrate aminotransferase or related aminotransferase		outside	Cytoplasmic		4-aminobutyrate aminotransferase
GC_00000493	2	1	1	3	1	0	0	0	Ga0306812_102449	150.476	171.497	194.803	240.791	256.078	314.828	356.907	0.814301	KO:K03798	cell division protease FtsH [EC:3.4.24.-]	EC:3.4.24.-	pfam06480,pfam00004,pfam01434	FtsH_ext,AAA,Peptidase_M41	TIGR01241	ATP-dependent metalloprotease FtsH	COG0465	ATP-dependent Zn proteases		outside,TMhelix,inside,TMhelix,outside	CytoplasmicMembrane		cell division protease FtsH
GC_00000494	1	1	1	1	1	1	1	1	Ga0306812_101636	196.17	225.581	212.115	234.051	250.72	223.365	277.574	0.807876	KO:K01255	leucyl aminopeptidase [EC:3.4.11.1]	EC:3.4.11.1	pfam02789,pfam00883	Peptidase_M17_N,Peptidase_M17			COG0260	Leucyl aminopeptidase		outside	Cytoplasmic		leucyl aminopeptidase
GC_00000495	1	1	1	1	1	1	1	1	Ga0306812_102506	71.0221	99.3836	96.8125	138.666	142.202	129.348	234.728	0.634611	KO:K02455	general secretion pathway protein F		pfam00482,pfam00482	T2SSF,T2SSF	TIGR02120	type II secretion system protein F	COG1459	Type II secretory pathway, component PulF		inside,TMhelix,outside,TMhelix,inside,TMhelix,outside	CytoplasmicMembrane		type II secretion system protein F (GspF)
GC_00000496	1	1	1	1	1	1	1	1	Ga0306812_1021032	28.3933	36.1357	26.5259	24.4729	31.139	27.2055	36.1352	0.24228	KO:K02013	iron complex transport system ATP-binding protein [EC:3.6.3.34]	EC:3.6.3.34	pfam00005	ABC_tran			COG1120	ABC-type cobalamin/Fe3+-siderophores transport system, ATPase component		outside	CytoplasmicMembrane		iron complex transport system ATP-binding protein
GC_00000497	1	1	1	1	1	1	1	1	Ga0306812_102678	35.815	67.9644	55.9126	45.7646	95.2866	45.8033	45.1223	0.372642	KO:K02668	two-component system, NtrC family, sensor histidine kinase PilS [EC:2.7.13.3]	EC:2.7.13.3	pfam08448,pfam00512,pfam02518	PAS_4,HisKA,HATPase_c	TIGR00229	PAS domain S-box	COG3852	Signal transduction histidine kinase, nitrogen specific		inside,TMhelix,outside,TMhelix,inside,TMhelix,outside,TMhelix,inside,TMhelix,outside,TMhelix,inside	CytoplasmicMembrane		two-component system sensor histidine kinase PilS (NtrC family)
GC_00000498	1	1	1	1	1	1	1	1	Ga0306812_101877	169.794	227.882	137.76	139.324	153.324	224.971	195.629	0.736166	KO:K00626	acetyl-CoA C-acetyltransferase [EC:2.3.1.9]	EC:2.3.1.9	pfam00108,pfam02803	Thiolase_N,Thiolase_C			COG0183	Acetyl-CoA acetyltransferase		outside	Cytoplasmic		acetyl-CoA C-acetyltransferase
GC_00000499	1	1	1	1	1	1	1	1	Ga0306812_103424	105.824	109.503	152.517	228.612	253.173	228.832	393.867	0.781554	KO:K03624	transcription elongation factor GreA		pfam03449,pfam01272	GreA_GreB_N,GreA_GreB	TIGR01462	transcription elongation factor GreA	COG0782	Transcription elongation factor, GreA/GreB family		outside	Cytoplasmic		transcription elongation factor GreA
GC_00000500	1	1	1	1	1	1	1	1	Ga0306812_10390	170.103	177.826	182.465	249.425	368.785	253.554	339.078	0.822798	KO:K00057	glycerol-3-phosphate dehydrogenase (NAD(P)+) [EC:1.1.1.94]	EC:1.1.1.94	pfam01210,pfam07479	NAD_Gly3P_dh_N,NAD_Gly3P_dh_C			COG0240	Glycerol-3-phosphate dehydrogenase		outside	Cytoplasmic		glycerol 3-phosphate dehydrogenase (NAD(P)+)
GC_00000501	1	1	1	1	1	1	1	1	Ga0306812_102567	183.03	157.498	240.005	707.543	559.205	321.598	935.799	0.918964	KO:K04043	molecular chaperone DnaK		pfam00012	HSP70	TIGR02350,TIGR01991	chaperone protein DnaK,Fe-S protein assembly chaperone HscA	COG0443	Molecular chaperone DnaK (HSP70)		outside	Cytoplasmic		chaperone protein HscA
GC_00000502	1	1	1	1	1	1	1	1	Ga0306812_10297	145.536	184.909	138.355	112.871	158.025	166.558	107.021	0.669016				pfam01300	Sua5_yciO_yrdC	TIGR00057	tRNA threonylcarbamoyl adenosine modification protein, Sua5/YciO/YrdC/YwlC family	COG0009	tRNA A37 threonylcarbamoyladenosine synthetase subunit TsaC/SUA5/YrdC		outside	Unknown		tRNA threonylcarbamoyl adenosine modification protein (Sua5/YciO/YrdC/YwlC family)
GC_00000503	1	1	1	1	1	1	1	1	Ga0306812_10140	37.0648	56.0072	56.5725	95.223	88.8289	69.4971	83.1901	0.437513	KO:K00767	nicotinate-nucleotide pyrophosphorylase (carboxylating) [EC:2.4.2.19]	EC:2.4.2.19	pfam02749,pfam01729	QRPTase_N,QRPTase_C	TIGR00078	nicotinate-nucleotide pyrophosphorylase	COG0157	Nicotinate-nucleotide pyrophosphorylase		outside	Cytoplasmic		nicotinate-nucleotide pyrophosphorylase [carboxylating]
GC_00000504	1	1	1	1	1	1	1	1	Ga0306812_10480	172.284	284.864	275.669	320.754	382.569	308.572	365.291	0.861762	KO:K00338	NADH-quinone oxidoreductase subunit I [EC:1.6.5.3]	EC:1.6.5.3	pfam12838	Fer4_7	TIGR01971	NADH-quinone oxidoreductase, chain I	COG1143	Formate hydrogenlyase subunit 6/NADH:ubiquinone oxidoreductase 23 kD subunit (chain I)		outside	Unknown		NADH dehydrogenase subunit I
GC_00000505	1	1	1	1	1	1	1	1	Ga0306812_101878	357.493	860.582	247.765	283.725	202.864	577.167	436.028	0.912953	KO:K02039	phosphate transport system protein		pfam01895,pfam01895	PhoU,PhoU	TIGR02135	phosphate transport system regulatory protein PhoU	COG0704	Phosphate uptake regulator		outside	Cytoplasmic		PhoU-like phosphate uptake regulator
GC_00000506	1	1	1	1	1	1	1	1	Ga0306812_10147	15.8897	27.4182	24.6373	43.7557	39.7465	25.3324	45.9186	0.251813	KO:K00989	ribonuclease PH [EC:2.7.7.56]	EC:2.7.7.56	pfam01138,pfam03725	RNase_PH,RNase_PH_C	TIGR01966	ribonuclease PH	COG0689	Ribonuclease PH		outside	Cytoplasmic		RNAse PH
GC_00000507	1	1	1	1	1	1	1	1	Ga0306812_102574	32.1651	85.0466	85.5782	120.778	128.291	79.9301	149.253	0.539482	KO:K03074	preprotein translocase subunit SecF		pfam07549,pfam02355	Sec_GG,SecD_SecF	TIGR00966,TIGR00916	protein-export membrane protein SecF,protein-export membrane protein, SecD/SecF family	COG0341	Preprotein translocase subunit SecF		inside,TMhelix,outside,TMhelix,inside,TMhelix,outside,TMhelix,inside,TMhelix,outside,TMhelix,inside	CytoplasmicMembrane		protein translocase subunit secF
GC_00000508	1	1	1	1	1	1	1	1	Ga0306812_1011625	131.246	133.916	158.082	166.121	209.087	299.023	234.281	0.753575	KO:K08999	uncharacterized protein		pfam02577	DNase-RNase			COG1259	Bifunctional DNase/RNase		outside	Cytoplasmic		hypothetical protein
GC_00000509	1	1	1	2	1	0	1	1	Ga0306812_102638	192.523	298.026	259.652	258.649	316.963	284.924	275.293	0.839585				pfam06181,pfam06181	Urate_ox_N,Urate_ox_N						outside,TMhelix,inside,TMhelix,outside,TMhelix,inside,TMhelix,outside	CytoplasmicMembrane		uncharacterized protein DUF989
GC_00000510	1	1	1	1	1	1	1	1	Ga0306812_102248	62.8153	123.166	91.5043	131.359	158.289	144.114	123.892	0.606839	KO:K11175	phosphoribosylglycinamide formyltransferase 1 [EC:2.1.2.2]	EC:2.1.2.2	pfam00551	Formyl_trans_N	TIGR00639	phosphoribosylglycinamide formyltransferase, formyltetrahydrofolate-dependent	COG0299	Folate-dependent phosphoribosylglycinamide formyltransferase PurN		outside	Cytoplasmic		phosphoribosylglycinamide formyltransferase-1
GC_00000511	1	1	1	1	1	1	1	1	Ga0306812_103484	116.423	180.498	140.436	180.172	229.313	186.936	221.622	0.737824	KO:K03100	signal peptidase I [EC:3.4.21.89]	EC:3.4.21.89	pfam00717	Peptidase_S24	TIGR02227	signal peptidase I, bacterial type	COG0681	Signal peptidase I		outside,TMhelix,inside	CytoplasmicMembrane		signal peptidase I
GC_00000512	1	1	1	1	1	1	1	1	Ga0306812_1016	342.895	327.59	326.178	363.075	441.516	446.946	372.289	0.895751	KO:K03769	peptidyl-prolyl cis-trans isomerase C [EC:5.2.1.8]	EC:5.2.1.8	pfam13623,pfam13616	SurA_N_2,Rotamase_3			COG0760	Parvulin-like peptidyl-prolyl isomerase	cleavage	inside,TMhelix,outside	Unknown		peptidyl-prolyl cis-trans isomerase C
GC_00000513	1	1	1	1	1	1	1	1	Ga0306812_103371	84.1999	120.764	110.102	118.24	157.67	118.984	121.713	0.605596	KO:K01012	biotin synthase [EC:2.8.1.6]	EC:2.8.1.6	pfam04055,pfam06968	Radical_SAM,BATS	TIGR00433	biotin synthase	COG0502	Biotin synthase or related enzyme		outside	Cytoplasmic		biotin synthase
GC_00000514	1	1	1	1	1	1	1	1	Ga0306812_1011258	151.513	143.183	148.709	228.933	226.473	137.533	294.357	0.752953	KO:K00648	3-oxoacyl-[acyl-carrier-protein] synthase III [EC:2.3.1.180]	EC:2.3.1.180	pfam08545,pfam08541	ACP_syn_III,ACP_syn_III_C	TIGR00747	3-oxoacyl-(acyl-carrier-protein) synthase III	COG0332	3-oxoacyl-[acyl-carrier-protein] synthase III		outside	Cytoplasmic		3-oxoacyl-[acyl-carrier-protein] synthase-3
GC_00000515	1	1	1	2	3	0	0	0	Ga0306812_1021004	60.2098	125.335	103.086	102.61	147.462	93.423	71.592	0.549845				pfam13689	DUF4154						inside,TMhelix,outside	CytoplasmicMembrane		uncharacterized protein DUF4154
GC_00000516	1	1	1	1	1	1	1	1	Ga0306812_1011259	195.086	180.239	211.646	208.673	238.537	162.881	252.946	0.777409				pfam13561	adh_short_C2			COG0623	Enoyl-[acyl-carrier-protein] reductase (NADH)		outside	CytoplasmicMembrane		enoyl-[acyl-carrier-protein] reductase [NADH]
GC_00000517	1	1	1	1	1	1	1	1	Ga0306812_102114	41.6418	106.707	104.531	61.2339	202.12	60.5985	81.598	0.528912	KO:K02664	type IV pilus assembly protein PilO		pfam04350	PilO			COG3167	Tfp pilus assembly protein PilO		inside,TMhelix,outside	CytoplasmicMembrane		type IV pilus assembly protein PilO
GC_00000518	1	1	1	1	1	1	1	1	Ga0306812_102151	370.506	468.83	527.596	500.394	671.649	529.739	574.245	0.935337				pfam00237	Ribosomal_L22	TIGR01044	ribosomal protein L22, bacterial type	COG0091	Ribosomal protein L22		outside	Cytoplasmic		ribosomal protein L22
GC_00000519	1	1	1	1	1	1	1	1	Ga0306812_1011505	9.18517	12.3748	11.6284	23.0824	20.2264	14.3783	16.0386	0.144041	KO:K01992	ABC-2 type transport system permease protein		pfam06182	ABC2_membrane_6			COG3694	ABC-type uncharacterized transport system, permease component		inside,TMhelix,outside,TMhelix,inside,TMhelix,outside,TMhelix,inside,TMhelix,outside,TMhelix,inside	CytoplasmicMembrane		ABC-2 type transport system permease protein
GC_00000520	1	1	1	1	1	1	1	1	Ga0306812_101290	78.5153	98.2889	89.8208	85.8284	99.731	93.1385	92.1722	0.52	KO:K13599	two-component system, NtrC family, nitrogen regulation response regulator NtrX		pfam00072,pfam00158,pfam02954	Response_reg,Sigma54_activat,HTH_8			COG2204	DNA-binding transcriptional response regulator, NtrC family, contains REC, AAA-type ATPase, and a Fis-type DNA-binding domains		outside	Cytoplasmic		two-component system nitrogen regulation response regulator NtrX
GC_00000521	1	1	1	1	1	1	1	1	Ga0306812_101637	225.442	276.734	226.992	199.057	253.348	232.599	227.38	0.810363	KO:K01207	beta-N-acetylhexosaminidase [EC:3.2.1.52]	EC:3.2.1.52	pfam00933	Glyco_hydro_3			COG1472	Periplasmic beta-glucosidase and related glycosidases		outside	Cytoplasmic		beta-N-acetylhexosaminidase
GC_00000522	1	1	1	1	1	1	1	1	Ga0306812_102528	149.527	238.444	215.131	187.911	259.374	212.133	172.365	0.774922	KO:K01784	UDP-glucose 4-epimerase [EC:5.1.3.2]	EC:5.1.3.2	pfam01370	Epimerase			COG0451	Nucleoside-diphosphate-sugar epimerase		outside	Cytoplasmic		UDP-glucose 4-epimerase
GC_00000523	1	1	1	1	1	1	1	1	Ga0306812_1011225	63.8301	118.734	106.549	191.655	181.078	111.538	209.036	0.657824	KO:K01990	ABC-2 type transport system ATP-binding protein		pfam00005	ABC_tran			COG1131	ABC-type multidrug transport system, ATPase component		outside	CytoplasmicMembrane		ABC-2 type transport system ATP-binding protein
GC_00000524	1	1	1	1	1	1	1	1	Ga0306812_1011364	164.505	157.142	191.763	212.866	274.834	233.357	245.824	0.782798	KO:K08301	ribonuclease G [EC:3.1.26.-]	EC:3.1.26.-	pfam10150	RNase_E_G	TIGR00757	ribonuclease, Rne/Rng family	COG1530	Ribonuclease G or E		outside	Cytoplasmic		RNAse G
GC_00000525	1	1	1	1	1	1	1	1	Ga0306812_101394	96.5535	186.169	148.479	390.902	339.137	225.924	472.475	0.837306	KO:K02313	chromosomal replication initiator protein		pfam11638,pfam00308,pfam08299	DnaA_N,Bac_DnaA,Bac_DnaA_C	TIGR00362	chromosomal replication initiator protein DnaA	COG0593	Chromosomal replication initiation ATPase DnaA		outside	Cytoplasmic		chromosomal replication initiator protein DnaA
GC_00000526	1	1	1	1	1	1	1	1	Ga0306812_103364	75.3421	112.519	112.104	143.91	139.203	120.482	190.962	0.628808	KO:K01952	phosphoribosylformylglycinamidine synthase [EC:6.3.5.3]	EC:6.3.5.3	pfam00586,pfam02769,pfam00586,pfam02769	AIRS,AIRS_C,AIRS,AIRS_C	TIGR01736	phosphoribosylformylglycinamidine synthase II	COG0046	Phosphoribosylformylglycinamidine (FGAM) synthase, synthetase domain		outside	Cytoplasmic		phosphoribosylformylglycinamidine synthase subunit II
GC_00000527	1	1	1	1	1	1	1	1	Ga0306812_103611	276.097	294.151	314.121	341.822	389.091	351.947	348.292	0.876269	KO:K01262	Xaa-Pro aminopeptidase [EC:3.4.11.9]	EC:3.4.11.9	pfam00557	Peptidase_M24			COG0006	Xaa-Pro aminopeptidase		outside	Cytoplasmic		Xaa-Pro aminopeptidase
GC_00000528	1	1	1	1	1	1	1	1	Ga0306812_101585	86.5302	85.0234	76.9621	83.0543	106.475	97.0241	116.862	0.526218	KO:K00931	glutamate 5-kinase [EC:2.7.2.11]	EC:2.7.2.11	pfam00696,pfam01472	AA_kinase,PUA	TIGR01027	glutamate 5-kinase	COG0263	Glutamate 5-kinase		outside	Cytoplasmic		glutamate 5-kinase
GC_00000529	1	1	1	1	1	1	1	1	Ga0306812_10438	29.3023	53.5389	73.3439	113.659	98.9746	89.8022	112.78	0.483109				pfam03100	CcmE			COG2332	Cytochrome c-type biogenesis protein CcmE		outside,TMhelix,inside,TMhelix,outside	CytoplasmicMembrane		cytochrome c-type biogenesis protein CcmE
GC_00000530	1	1	1	1	1	1	1	1	Ga0306812_103475	43.9795	64.6122	46.7803	56.408	72.7259	53.6986	69.9606	0.386943	KO:K08591	glycerol-3-phosphate acyltransferase PlsY [EC:2.3.1.15]	EC:2.3.1.15	pfam02660	G3P_acyltransf	TIGR00023	acyl-phosphate glycerol 3-phosphate acyltransferase	COG0344	Phospholipid biosynthesis protein PlsY, probable glycerol-3-phosphate acyltransferase		inside,TMhelix,outside,TMhelix,inside,TMhelix,outside,TMhelix,inside	CytoplasmicMembrane		acyl-phosphate glycerol-3-phosphate acyltransferase
GC_00000531	1	1	1	1	1	1	1	1	Ga0306812_101555	133.885	162.778	145.128	166.39	182.816	142.041	182.363	0.699482	KO:K05365,KO:K05365	penicillin-binding protein 1B [EC:2.4.1.129 3.4.-.-],penicillin-binding protein 1B [EC:2.4.1.129 3.4.-.-]	EC:2.4.1.129,EC:3.4.-	pfam14814,pfam00912,pfam00905	UB2H,Transgly,Transpeptidase	TIGR02071,TIGR02074	penicillin-binding protein 1B,penicillin-binding protein, 1A family	COG0744	Membrane carboxypeptidase (penicillin-binding protein)		inside,TMhelix,outside	CytoplasmicMembrane		penicillin-binding protein 1B
GC_00000532	1	1	1	1	1	1	1	1	Ga0306812_101355	40.747	61.1621	83.2966	94.4695	106.76	88.5979	121.972	0.499689				pfam13419	HAD_2	TIGR01509	haloacid dehalogenase superfamily, subfamily IA, variant 3 with third motif having DD or ED	COG0637	Beta-phosphoglucomutase or related phosphatase, HAD superfamily		outside	Cytoplasmic		HAD superfamily hydrolase (TIGR01509 family)
GC_00000533	1	1	1	1	1	1	1	1	Ga0306812_101221	403.052	613.897	567.222	521.169	677.05	653.647	447.446	0.940518	KO:K00053	ketol-acid reductoisomerase [EC:1.1.1.86]	EC:1.1.1.86	pfam07991,pfam01450	IlvN,IlvC	TIGR00465	ketol-acid reductoisomerase	COG0059	Ketol-acid reductoisomerase		outside	Cytoplasmic		ketol-acid reductoisomerase
GC_00000534	1	1	1	1	1	1	1	1	Ga0306812_101386	85.2628	94.701	79.7117	101.308	102.286	104.596	94.4824	0.531192				pfam07883	Cupin_2			COG1917	Cupin domain protein related to quercetin dioxygenase		outside	Unknown		quercetin dioxygenase-like cupin family protein
GC_00000535	1	1	1	1	1	1	1	1	Ga0306812_103246	63.8678	101.884	111.178	94.0993	107.855	136.563	125.961	0.566632	KO:K10804,KO:K10804	acyl-CoA thioesterase I [EC:3.1.2.- 3.1.1.5],acyl-CoA thioesterase I [EC:3.1.2.- 3.1.1.5]	EC:3.1.1.5,EC:3.1.2.-	pfam13472	Lipase_GDSL_2			COG2755	Lysophospholipase L1 or related esterase		outside	Unknown		acyl-CoA thioesterase-1
GC_00000536	1	1	1	1	1	1	1	1	Ga0306812_103508	82.8167	118.211	103.519	71.9673	130.56	81.6468	82.2203	0.534508	KO:K03522	electron transfer flavoprotein alpha subunit		pfam01012,pfam00766	ETF,ETF_alpha			COG2025	Electron transfer flavoprotein, alpha subunit		outside	Cytoplasmic		electron transfer flavoprotein alpha subunit apoprotein
GC_00000537	1	1	1	1	1	1	1	1	Ga0306812_10273	53.013	74.5137	75.8904	65.1164	82.067	69.9201	57.8358	0.432953	KO:K02843	heptosyltransferase II [EC:2.4.-.-]	EC:2.4.-	pfam01075,pfam13344,pfam13242	Glyco_transf_9,Hydrolase_6,Hydrolase_like	TIGR00213,TIGR01656,TIGR01662,TIGR02195	D,D-heptose 1,7-bisphosphate phosphatase,histidinol-phosphate phosphatase family domain,HAD-superfamily hydrolase, subfamily IIIA,lipopolysaccharide heptosyltransferase II	COG0859	ADP-heptose:LPS heptosyltransferase		outside	Cytoplasmic		heptosyltransferase-2
GC_00000538	1	1	1	1	1	1	1	1	Ga0306812_101833	49.6292	48.1664	52.0775	71.3385	64.3476	86.8117	122.003	0.441865				pfam00535	Glycos_transf_2	TIGR04283	transferase 2, rSAM/selenodomain-associated	COG0463	Glycosyltransferase involved in cell wall bisynthesis		outside	CytoplasmicMembrane		rSAM/selenodomain-associated transferase 2
GC_00000539	1	1	1	1	1	1	1	1	Ga0306812_1011371	157.769	168.7	177.786	141.278	162.797	182.692	162.958	0.70943	KO:K03667	ATP-dependent HslUV protease ATP-binding subunit HslU		pfam00004,pfam07724	AAA,AAA_2	TIGR00390	ATP-dependent protease HslVU, ATPase subunit	COG1220	ATP-dependent protease HslVU (ClpYQ), ATPase subunit		outside	Cytoplasmic		ATP-dependent HslUV protease ATP-binding subunit HslU
GC_00000540	1	1	1	1	1	1	1	1	Ga0306812_102162	310.201	405.225	482.869	508.749	589.106	522.272	718.137	0.932228	KO:K03046	DNA-directed RNA polymerase subunit beta' [EC:2.7.7.6]	EC:2.7.7.6	pfam04997,pfam00623,pfam00623,pfam04983,pfam05000,pfam04998	RNA_pol_Rpb1_1,RNA_pol_Rpb1_2,RNA_pol_Rpb1_2,RNA_pol_Rpb1_3,RNA_pol_Rpb1_4,RNA_pol_Rpb1_5	TIGR02386	DNA-directed RNA polymerase, beta' subunit, predominant form	COG0086	DNA-directed RNA polymerase, beta' subunit/160 kD subunit		outside	Cytoplasmic		DNA-directed RNA polymerase subunit beta'
GC_00000541	1	1	1	1	1	1	1	1	Ga0306812_101831	103.931	157.896	104.625	107.474	103.671	131.357	83.498	0.58943	KO:K10773	endonuclease III [EC:4.2.99.18]	EC:4.2.99.18	pfam00730,pfam00633	HhH-GPD,HHH	TIGR01083	endonuclease III	COG0177	Endonuclease III		outside	Cytoplasmic		endonuclease-3
GC_00000542	1	1	1	1	1	1	1	1	Ga0306812_10134	105.176	149.244	145.058	309.28	309.515	223.645	265.222	0.78715	KO:K03686	molecular chaperone DnaJ		pfam00226,pfam01556,pfam00684	DnaJ,DnaJ_C,DnaJ_CXXCXGXG	TIGR02349	chaperone protein DnaJ	COG0484	DnaJ-class molecular chaperone with C-terminal Zn finger domain		outside	Cytoplasmic		molecular chaperone DnaJ
GC_00000543	1	1	1	1	1	1	1	1	Ga0306812_103592	34.9347	108.52	109.389	235.308	197.991	141.873	270.083	0.694922	KO:K06960	uncharacterized protein		pfam13083	KH_4			COG1837	Predicted RNA-binding protein YlqC, contains KH domain, UPF0109 family		outside	Cytoplasmic		RNA-binding protein with KH domain
GC_00000544	1	1	1	1	1	1	1	1	Ga0306812_1011557	108.625	129.235	151.234	132.352	190.613	162.827	103.099	0.656373	KO:K00343	NADH-quinone oxidoreductase subunit N [EC:1.6.5.3]	EC:1.6.5.3	pfam00361	Proton_antipo_M	TIGR01770	proton-translocating NADH-quinone oxidoreductase, chain N	COG1007	NADH:ubiquinone oxidoreductase subunit 2 (chain N)		outside,TMhelix,inside,TMhelix,outside,TMhelix,inside,TMhelix,outside,TMhelix,inside,TMhelix,outside,TMhelix,inside,TMhelix,outside,TMhelix,inside,TMhelix,outside,TMhelix,inside,TMhelix,outside,TMhelix,inside,TMhelix,outside	CytoplasmicMembrane		NADH dehydrogenase subunit N
GC_00000545	1	1	1	1	1	1	1	1	Ga0306812_102131	162.379	324.441	355.17	324.657	386.766	301.702	379.553	0.871295	KO:K02948	small subunit ribosomal protein S11		pfam00411	Ribosomal_S11	TIGR03632	ribosomal protein uS11, bacterial form	COG0100	Ribosomal protein S11		inside	Cytoplasmic		SSU ribosomal protein S11P
GC_00000546	1	1	1	1	1	1	1	1	Ga0306812_105187	107.929	201.503	183.032	304.624	258.28	214.81	344.869	0.807461				pfam03755,pfam08340	YicC_N,DUF1732	TIGR00255	TIGR00255 family protein	COG1561	Uncharacterized conserved protein YicC, UPF0701 family		outside	Cytoplasmic		uncharacterized protein (TIGR00255 family)
GC_00000547	1	1	1	1	1	1	1	1	Ga0306812_101378	393.797	451.098	391.599	314.038	400.81	448.051	311.966	0.901969	KO:K01895	acetyl-CoA synthetase [EC:6.2.1.1]	EC:6.2.1.1	pfam16177,pfam00501,pfam13193	ACAS_N,AMP-binding,AMP-binding_C	TIGR02188	acetate--CoA ligase	COG0365	Acyl-coenzyme A synthetase/AMP-(fatty) acid ligase		outside	Cytoplasmic		acetyl-coenzyme A synthetase
GC_00000548	1	1	1	1	1	1	1	1	Ga0306812_101557	32.799	27.4148	31.3954	38.6039	38.6481	42.5672	17.5694	0.256995	KO:K02495	oxygen-independent coproporphyrinogen III oxidase [EC:1.3.99.22]	EC:1.3.99.22	pfam04055,pfam06969	Radical_SAM,HemN_C	TIGR00539	putative oxygen-independent coproporphyrinogen III oxidase	COG0635	Coproporphyrinogen III oxidase or related Fe-S oxidoreductase		outside	Cytoplasmic		oxygen-independent coproporphyrinogen-3 oxidase
GC_00000549	3	1	1	2	1	0	0	0	Ga0306812_10789	1.61727	0.961317	0.979983	0.735043	0.866879	0.84588	2.78778	0.0101554											outside	Cytoplasmic		hypothetical protein
GC_00000550	1	1	1	1	1	1	1	1	Ga0306812_101181	132.525	201.291	146.987	197.21	213.987	246.666	206.999	0.757513				pfam01257	2Fe-2S_thioredx			COG3411	(2Fe-2S) ferredoxin		outside	Unknown		(2Fe-2S) ferredoxin
GC_00000551	1	1	1	1	1	1	1	1	Ga0306812_103236	94.8368	189.014	190.646	259.066	282.645	221.999	281.518	0.791295	KO:K02435,KO:K02435	aspartyl-tRNA(Asn)/glutamyl-tRNA(Gln) amidotransferase subunit C [EC:6.3.5.6 6.3.5.7],aspartyl-tRNA(Asn)/glutamyl-tRNA(Gln) amidotransferase subunit C [EC:6.3.5.6 6.3.5.7]	EC:6.3.5.6,EC:6.3.5.7	pfam02686	Glu-tRNAGln	TIGR00135	aspartyl/glutamyl-tRNA(Asn/Gln) amidotransferase, C subunit	COG0721	Asp-tRNAAsn/Glu-tRNAGln amidotransferase C subunit		outside	Cytoplasmic		aspartyl/glutamyl-tRNA(Asn/Gln) amidotransferase subunit C
GC_00000552	1	1	1	1	1	1	1	1	Ga0306812_103302	326.225	402.461	463.954	460.662	530.721	422.291	354.206	0.912746	KO:K15231	ATP-citrate lyase beta-subunit [EC:2.3.3.8]	EC:2.3.3.8	pfam08442,pfam16114	ATP-grasp_2,Citrate_bind			COG0045	Succinyl-CoA synthetase, beta subunit		outside	Cytoplasmic		ATP citrate lyase subunit 1
GC_00000553	1	1	1	1	1	1	1	1	Ga0306812_1011357	339.25	518.299	479.297	490.454	650.28	660.074	572.011	0.936166	KO:K03770	peptidyl-prolyl cis-trans isomerase D [EC:5.2.1.8]	EC:5.2.1.8	pfam13624	SurA_N_3						inside,TMhelix,outside	CytoplasmicMembrane		peptidyl-prolyl cis-trans isomerase D
GC_00000554	1	1	1	1	1	1	1	1	Ga0306812_1011264	23.1624	31.2239	23.8083	33.0338	40.9825	26.7945	26.8471	0.237306	KO:K03685	ribonuclease III [EC:3.1.26.3]	EC:3.1.26.3	pfam14622,pfam00035	Ribonucleas_3_3,dsrm	TIGR02191	ribonuclease III, bacterial	COG0571	dsRNA-specific ribonuclease		outside	Cytoplasmic		RNAse III
GC_00000555	1	1	1	1	1	1	1	1	Ga0306812_101303	181.685	217.155	195.824	205.878	230.05	301.478	203.623	0.793782	KO:K00134	glyceraldehyde 3-phosphate dehydrogenase [EC:1.2.1.12]	EC:1.2.1.12	pfam00044,pfam02800	Gp_dh_N,Gp_dh_C	TIGR01534	glyceraldehyde-3-phosphate dehydrogenase, type I	COG0057	Glyceraldehyde-3-phosphate dehydrogenase/erythrose-4-phosphate dehydrogenase		outside	Cytoplasmic		glyceraldehyde 3-phosphate dehydrogenase
GC_00000556	1	1	1	1	1	1	1	1	Ga0306812_1011253	276.096	408.847	478.05	928.025	904.29	788.296	812.526	0.952124	KO:K00335	NADH-quinone oxidoreductase subunit F [EC:1.6.5.3]	EC:1.6.5.3	pfam01512,pfam10531,pfam10589	Complex1_51K,SLBB,NADH_4Fe-4S			COG1894	NADH:ubiquinone oxidoreductase, NADH-binding 51 kD subunit (chain F)		outside	Cytoplasmic		NADH dehydrogenase subunit F
GC_00000557	1	1	1	1	1	1	1	1	Ga0306812_101392	219.131	260.259	242.234	376.443	375.125	323.183	469.345	0.873575	KO:K02470	DNA gyrase subunit B [EC:5.99.1.3]	EC:5.99.1.3	pfam02518,pfam00204,pfam01751,pfam00986	HATPase_c,DNA_gyraseB,Toprim,DNA_gyraseB_C	TIGR01059	DNA gyrase, B subunit	COG0187	DNA gyrase/topoisomerase IV, subunit B		outside	Cytoplasmic		DNA gyrase subunit B
GC_00000558	1	1	1	1	1	1	1	1	Ga0306812_103295	146.856	158.638	152.064	130.442	167.412	140.278	143.082	0.676891	KO:K06168	tRNA-2-methylthio-N6-dimethylallyladenosine synthase [EC:2.8.4.3]	EC:2.8.4.3	pfam00919,pfam04055,pfam01938	UPF0004,Radical_SAM,TRAM	TIGR00089,TIGR01574	radical SAM methylthiotransferase, MiaB/RimO family,tRNA-N(6)-(isopentenyl)adenosine-37 thiotransferase enzyme MiaB	COG0621	tRNA A37 methylthiotransferase MiaB		outside	Cytoplasmic		tRNA-i(6)A37 thiotransferase enzyme MiaB
GC_00000559	1	1	1	1	1	1	1	1	Ga0306812_103562	117.669	134.872	101.684	86.5424	118.473	88.6163	67.8459	0.554611				pfam01344,pfam01344,pfam07646,pfam01344	Kelch_1,Kelch_1,Kelch_2,Kelch_1						outside	Unknown		kelch motif-containing protein
GC_00000560	1	1	1	1	1	1	1	1	Ga0306812_102152	486.993	536.206	539.922	523.226	787.86	641.788	571.316	0.945907	KO:K02965	small subunit ribosomal protein S19		pfam00203	Ribosomal_S19	TIGR01050	ribosomal protein S19, bacterial/organelle	COG0185	Ribosomal protein S19		outside	Cytoplasmic		small subunit ribosomal protein S19
GC_00000561	1	1	1	1	1	1	1	1	Ga0306812_1011352	42.7538	91.4668	92.8302	133.64	129.584	158.276	127.8	0.582591	KO:K03432	proteasome alpha subunit [EC:3.4.25.1]	EC:3.4.25.1	pfam00227	Proteasome	TIGR03691	proteasome, alpha subunit, bacterial type	COG0638	20S proteasome, alpha and beta subunits		outside	Unknown		proteasome alpha subunit
GC_00000562	1	1	1	1	1	1	1	1	Ga0306812_101229	143.611	160.106	147.476	184.292	178.465	226.154	185.781	0.73057	KO:K06980,KO:K00605	tRNA-modifying protein YgfZ,aminomethyltransferase [EC:2.1.2.10]	nan,EC:2.1.2.10	pfam01571,pfam08669	GCV_T,GCV_T_C	TIGR03317	folate-binding protein YgfZ	COG0404	Glycine cleavage system T protein (aminomethyltransferase)		outside	Cytoplasmic		aminomethyltransferase/hypothetical protein
GC_00000563	1	1	1	1	1	1	1	1	Ga0306812_101296	116.646	207.78	202.514	284.441	250.414	217.531	266.285	0.796269				pfam16864,pfam00891	Dimerisation2,Methyltransf_2						outside	Cytoplasmic		methyltransferase family protein
GC_00000564	1	1	1	1	1	1	1	1	Ga0306812_102694	33.565	55.8506	43.6717	54.0276	59.2666	37.8733	68.0987	0.34943	KO:K01297	muramoyltetrapeptide carboxypeptidase [EC:3.4.17.13]	EC:3.4.17.13	pfam02016	Peptidase_S66			COG1619	Muramoyltetrapeptide carboxypeptidase LdcA (peptidoglycan recycling)		outside	Cytoplasmic		muramoyltetrapeptide carboxypeptidase
GC_00000565	1	1	1	1	1	1	1	1	Ga0306812_103514	63.4819	97.9817	107.269	130.015	144.09	166.637	161.42	0.620104	KO:K01715,KO:K13767	enoyl-CoA hydratase [EC:4.2.1.17],enoyl-CoA hydratase [EC:4.2.1.17]	EC:4.2.1.17,EC:4.2.1.17	pfam00378	ECH_1			COG1024	Enoyl-CoA hydratase/carnithine racemase		outside	Cytoplasmic		enoyl-CoA hydratase/enoyl-CoA hydratase
GC_00000566	1	1	1	1	1	1	1	1	Ga0306812_1018	445.352	372.7	313.16	234.982	311.13	338.29	252.998	0.87399				pfam09699	Paired_CXXCH_1	TIGR01905	doubled CXXCH domain			cleavage	outside	Periplasmic	4	predicted CXXCH cytochrome family protein
GC_00000567	1	1	1	1	1	1	1	1	Ga0306812_10650	34.0495	44.9511	41.384	39.4685	52.1505	73.8075	18.7114	0.314611	KO:K06999	phospholipase/carboxylesterase		pfam02230	Abhydrolase_2			COG0400	Predicted esterase		outside	Unknown		phospholipase/carboxylesterase
GC_00000568	1	1	1	1	1	1	1	1	Ga0306812_102619	73.9703	92.5412	74.0401	72.9621	87.3265	97.2654	88.3593	0.493057	KO:K09817,KO:K09820	zinc transport system ATP-binding protein [EC:3.6.3.-],manganese/iron transport system ATP-binding protein	EC:3.6.3.-,nan	pfam00005	ABC_tran			COG1121	ABC-type Mn2+/Zn2+ transport system, ATPase component		outside	Cytoplasmic		zinc transport system ATP-binding protein/manganese/iron transport system ATP-binding protein
GC_00000569	1	1	1	1	1	1	1	1	Ga0306812_1021049	126.2	122.615	124.551	156.6	178.087	237.034	194.945	0.705699	KO:K00074	3-hydroxybutyryl-CoA dehydrogenase [EC:1.1.1.157]	EC:1.1.1.157	pfam02737,pfam00725	3HCDH_N,3HCDH			COG1250	3-hydroxyacyl-CoA dehydrogenase		outside	Cytoplasmic		3-hydroxyacyl-CoA dehydrogenase
GC_00000570	2	2	2	0	1	0	0	0	Ga0306812_1021074	21.7572	12.7748	20.2346	91.7113	122.847	34.3614	103.76	0.385907				pfam13320	DUF4091					cleavage	inside,TMhelix,outside	Unknown		uncharacterized protein DUF4091
GC_00000571	1	1	1	1	1	1	1	1	Ga0306812_1011441	32.7253	87.58	61.9019	63.8156	77.4057	37.9175	46.5446	0.386321				pfam17170,pfam01436	DUF5128,NHL						inside,TMhelix,outside	Cytoplasmic		NHL repeat-containing protein
GC_00000572	1	1	1	1	1	1	1	1	Ga0306812_1011437	74.9022	188.4	121.26	113.437	164.41	103.251	79.5737	0.611606				pfam01436,pfam01436,pfam01436	NHL,NHL,NHL						outside	Unknown		NHL repeat-containing protein
GC_00000573	1	1	1	1	1	1	1	1	Ga0306812_10685	408.408	450.514	520.014	459.653	627.946	512.743	469.236	0.929948	KO:K01923	phosphoribosylaminoimidazole-succinocarboxamide synthase [EC:6.3.2.6]	EC:6.3.2.6	pfam01259	SAICAR_synt	TIGR00081	phosphoribosylaminoimidazole-succinocarboxamide synthase	COG0152	Phosphoribosylaminoimidazole-succinocarboxamide synthase		outside	Cytoplasmic		phosphoribosylaminoimidazole-succinocarboxamide synthase
GC_00000574	1	1	1	1	1	1	1	1	Ga0306812_101308	59.0088	76.4608	59.4041	114.017	105.686	79.4789	180.937	0.536373	KO:K02033	peptide/nickel transport system permease protein		pfam00528	BPD_transp_1			COG0601	ABC-type dipeptide/oligopeptide/nickel transport system, permease component		inside,TMhelix,outside,TMhelix,inside,TMhelix,outside,TMhelix,inside,TMhelix,outside,TMhelix,inside	CytoplasmicMembrane		peptide/nickel transport system permease protein
GC_00000575	1	1	1	1	1	1	1	1	Ga0306812_102618	96.9	127.819	89.3164	120.994	143.843	129.122	122.448	0.605181	KO:K09815,KO:K09818	zinc transport system substrate-binding protein,manganese/iron transport system substrate-binding protein	nan,nan	pfam01297	ZnuA			COG0803	ABC-type Zn uptake system ZnuABC, Zn-binding component ZnuA	cleavage	outside	Periplasmic		zinc transport system substrate-binding protein/manganese/iron transport system substrate-binding protein
GC_00000576	1	1	1	1	1	1	1	1	Ga0306812_103598	9.23921	15.8135	15.8144	28.06	26.7751	20.1753	29.0244	0.183212	KO:K07091	lipopolysaccharide export system permease protein		pfam03739	YjgP_YjgQ	TIGR04407	LPS export ABC transporter permease LptF	COG0795	Lipopolysaccharide export LptBFGC system, permease protein LptF		inside,TMhelix,outside,TMhelix,inside,TMhelix,outside,TMhelix,inside,TMhelix,outside,TMhelix,inside	CytoplasmicMembrane		lipopolysaccharide export system permease protein
GC_00000577	1	1	1	1	1	1	1	1	Ga0306812_103408	115.72	197.794	142.555	170.197	204.074	176.302	163.884	0.715026				pfam00174,pfam03404	Oxidored_molyb,Mo-co_dimer			COG2041	Periplasmic DMSO/TMAO reductase YedYZ, molybdopterin-dependent catalytic subunit		outside	Unknown		DMSO/TMAO reductase YedYZ molybdopterin-dependent catalytic subunit
GC_00000578	1	1	1	1	1	1	1	1	Ga0306812_103308	111.02	154.74	178.782	162.192	199.807	134.786	143.8	0.69057	KO:K01903	succinyl-CoA synthetase beta subunit [EC:6.2.1.5]	EC:6.2.1.5	pfam08442,pfam00549	ATP-grasp_2,Ligase_CoA	TIGR01016	succinyl-CoA synthetase, beta subunit	COG0045	Succinyl-CoA synthetase, beta subunit		outside	Cytoplasmic		succinyl-CoA synthetase (ADP-forming) beta subunit
GC_00000579	1	1	1	1	1	1	1	1	Ga0306812_101154	246.039	401.09	525.477	594.427	578.549	769.945	627.252	0.936373	KO:K07390	monothiol glutaredoxin		pfam00462	Glutaredoxin	TIGR00365	monothiol glutaredoxin, Grx4 family	COG0278	Glutaredoxin-related protein		outside	Cytoplasmic		monothiol glutaredoxin
GC_00000580	1	1	1	1	1	1	1	1	Ga0306812_102591	32.2145	48.6863	46.3997	47.9153	54.6889	50.3057	47.3136	0.332642	KO:K01657,KO:K01665	anthranilate synthase component I [EC:4.1.3.27],para-aminobenzoate synthetase component I [EC:2.6.1.85]	EC:4.1.3.27,EC:2.6.1.85	pfam04715,pfam00425	Anth_synt_I_N,Chorismate_bind			COG0147	Anthranilate/para-aminobenzoate synthases component I		outside	Cytoplasmic		anthranilate synthase component 1/para-aminobenzoate synthetase component 1
GC_00000581	1	1	1	1	1	1	1	1	Ga0306812_1011629	95.2202	116.82	111.988	140.711	161.218	106.049	181.656	0.63544	KO:K00620,KO:K00620	glutamate N-acetyltransferase / amino-acid N-acetyltransferase [EC:2.3.1.35 2.3.1.1],glutamate N-acetyltransferase / amino-acid N-acetyltransferase [EC:2.3.1.35 2.3.1.1]	EC:2.3.1.1,EC:2.3.1.35	pfam01960	ArgJ	TIGR00120	glutamate N-acetyltransferase/amino-acid acetyltransferase	COG1364	N-acetylglutamate synthase (N-acetylornithine aminotransferase)		outside	Cytoplasmic		glutamate N-acetyltransferase
GC_00000582	1	1	1	1	1	1	1	1	Ga0306812_1011358	10.5733	47.1683	40.42	71.3967	67.2793	51.5713	50.7721	0.339482				pfam06271	RDD						outside,TMhelix,inside,TMhelix,outside,TMhelix,inside	CytoplasmicMembrane		RDD family protein
GC_00000583	1	1	1	1	1	1	1	1	Ga0306812_103500	138.939	178.062	131.966	132.85	173.858	149.362	118.092	0.672746	KO:K11754,KO:K11754	dihydrofolate synthase / folylpolyglutamate synthase [EC:6.3.2.12 6.3.2.17],dihydrofolate synthase / folylpolyglutamate synthase [EC:6.3.2.12 6.3.2.17]	EC:6.3.2.12,EC:6.3.2.17	pfam08245,pfam02875	Mur_ligase_M,Mur_ligase_C	TIGR01499	folylpolyglutamate synthase/dihydrofolate synthase	COG0285	Folylpolyglutamate synthase/Dihydropteroate synthase		outside	Cytoplasmic		dihydrofolate synthase/folylpolyglutamate synthase
GC_00000584	1	1	1	1	1	1	1	1	Ga0306812_102828	93.753	64.8935	78.0583	100.283	88.7494	172.138	137.897	0.563523	KO:K00303	sarcosine oxidase, subunit beta [EC:1.5.3.1]	EC:1.5.3.1	pfam01266	DAO			COG0665	Glycine/D-amino acid oxidase (deaminating)		outside	Unknown		sarcosine oxidase subunit beta
GC_00000585	1	1	1	1	1	1	1	1	Ga0306812_1011487	639.8	588.364	876.908	857.387	1116.69	912.125	1137.38	0.968497	KO:K03593	ATP-binding protein involved in chromosome partitioning		pfam01883,pfam10609	DUF59,ParA			COG0489	Chromosome partitioning ATPase, Mrp family, contains Fe-S cluster		outside	CytoplasmicMembrane	1	ATP-binding protein involved in chromosome partitioning
GC_00000586	1	1	1	1	1	1	1	1	Ga0306812_1011257	180.238	182.536	177.098	389.109	395.77	206.035	567.273	0.860518	KO:K03621	glycerol-3-phosphate acyltransferase PlsX [EC:2.3.1.15]	EC:2.3.1.15	pfam02504	FA_synthesis	TIGR00182	fatty acid/phospholipid synthesis protein PlsX	COG0416	Fatty acid/phospholipid biosynthesis enzyme		outside	Cytoplasmic		phosphate:acyl-[acyl carrier protein] acyltransferase
GC_00000587	3	1	1	2	1	0	0	0	Ga0306812_107102	1.11542	1.6161	0.823738	0.8238	0.323852	1.55131	14.0598	0.0480829	KO:K03630	DNA repair protein RadC		pfam04002	RadC	TIGR00608	DNA repair protein radc				outside	Cytoplasmic		DNA repair protein RadC
GC_00000588	1	1	1	1	1	1	1	1	Ga0306812_101265	154.684	230.947	204.481	364.817	438.876	396.659	482.663	0.874404	KO:K01462	peptide deformylase [EC:3.5.1.88]	EC:3.5.1.88	pfam01327	Pep_deformylase	TIGR00079	peptide deformylase	COG0242	Peptide deformylase		outside	Cytoplasmic		peptide deformylase
GC_00000589	1	1	1	1	1	1	1	1	Ga0306812_104290	449.845	611.237	588.521	539.65	669.347	674.906	524.307	0.945078				pfam00582,pfam00582,pfam08369,pfam08369,pfam08369,pfam08369,pfam08369	Usp,Usp,PCP_red,PCP_red,PCP_red,PCP_red,PCP_red			COG0589	Nucleotide-binding universal stress protein, UspA family		outside	Cytoplasmic		nucleotide-binding universal stress UspA family protein
GC_00000590	1	1	1	1	1	1	1	1	Ga0306812_1011360	24.8007	51.587	52.9513	80.3397	72.0067	48.4943	84.6014	0.390674	KO:K03570	rod shape-determining protein MreC		pfam04085	MreC	TIGR00219	rod shape-determining protein MreC	COG1792	Cell shape-determining protein MreC		inside,TMhelix,outside	Cytoplasmic		rod shape-determining protein MreC
GC_00000591	1	1	1	1	1	1	1	1	Ga0306812_102164	593.793	852.886	1066.29	1348.74	1448.6	1444.8	2058.18	0.980933	KO:K02935	large subunit ribosomal protein L7/L12		pfam16320,pfam00542	Ribosomal_L12_N,Ribosomal_L12	TIGR00855	ribosomal protein L7/L12	COG0222	Ribosomal protein L7/L12		outside	Unknown		LSU ribosomal protein L12P
GC_00000592	1	1	1	1	1	1	1	1	Ga0306812_1021027	209.503	240.31	188.266	191.957	231.987	240.119	237.061	0.794404	KO:K01772	ferrochelatase [EC:4.99.1.1]	EC:4.99.1.1	pfam00762	Ferrochelatase	TIGR00109	ferrochelatase	COG0276	Protoheme ferro-lyase (ferrochelatase)		outside	Cytoplasmic		ferrochelatase
GC_00000593	1	1	1	1	1	1	1	1	Ga0306812_102540	40.7924	87.8966	62.954	145.616	119.956	102.072	145.027	0.550052	KO:K09005	uncharacterized protein		pfam02643	DUF192			COG1430	Uncharacterized conserved membrane protein, UPF0127 family	cleavage	outside	CytoplasmicMembrane		hypothetical protein
GC_00000594	1	1	1	1	1	1	1	1	Ga0306812_1011431	100.374	161.623	146.346	192.672	204.867	180.454	183.513	0.714404	KO:K00012	UDPglucose 6-dehydrogenase [EC:1.1.1.22]	EC:1.1.1.22	pfam03721,pfam00984,pfam03720	UDPG_MGDP_dh_N,UDPG_MGDP_dh,UDPG_MGDP_dh_C	TIGR03026	nucleotide sugar dehydrogenase	COG1004	UDP-glucose 6-dehydrogenase		outside	Cytoplasmic		UDP-glucose dehydrogenase
GC_00000595	1	1	1	1	1	1	1	1	Ga0306812_1011507	20.0178	21.9874	30.0824	33.1816	45.9161	45.0816	53.6949	0.274611	KO:K01990	ABC-2 type transport system ATP-binding protein		pfam00005	ABC_tran			COG4586	ABC-type uncharacterized transport system, ATPase component		outside	CytoplasmicMembrane		ABC-2 type transport system ATP-binding protein
GC_00000596	1	1	1	1	1	1	1	1	Ga0306812_1011311	105.249	137.122	135.041	153.858	174.989	117.459	153.769	0.656166	KO:K01928	UDP-N-acetylmuramoyl-L-alanyl-D-glutamate--2,6-diaminopimelate ligase [EC:6.3.2.13]	EC:6.3.2.13	pfam01225,pfam08245,pfam02875	Mur_ligase,Mur_ligase_M,Mur_ligase_C	TIGR01085	UDP-N-acetylmuramyl-tripeptide synthetase	COG0769	UDP-N-acetylmuramyl tripeptide synthase		outside	Cytoplasmic		UDP-N-acetylmuramoylalanyl-D-glutamate--2,6-diaminopimelate ligase
GC_00000597	1	1	1	2	1	0	1	1	Ga0306812_101202	138.278	113.083	164.252	154.133	226.947	185.11	132.449	0.699275				pfam13181,pfam13432	TPR_8,TPR_16						outside	Cytoplasmic		tetratricopeptide repeat protein
GC_00000598	1	1	1	1	1	1	1	1	Ga0306812_1063	117.429	128.942	114.504	91.9316	119.542	107.364	97.4536	0.583005	KO:K03555	DNA mismatch repair protein MutS		pfam01624,pfam05188,pfam05192,pfam05190,pfam00488	MutS_I,MutS_II,MutS_III,MutS_IV,MutS_V	TIGR01070	DNA mismatch repair protein MutS	COG0249	DNA mismatch repair ATPase MutS		outside	Cytoplasmic		DNA mismatch repair protein MutS
GC_00000599	1	1	1	1	1	1	1	1	Ga0306812_1017	379.482	375.138	373.142	310.923	401.039	434.448	279.979	0.892228	KO:K03431	phosphoglucosamine mutase [EC:5.4.2.10]	EC:5.4.2.10	pfam02878,pfam02879,pfam02880,pfam00408	PGM_PMM_I,PGM_PMM_II,PGM_PMM_III,PGM_PMM_IV	TIGR01455	phosphoglucosamine mutase	COG1109	Phosphomannomutase		outside	Cytoplasmic		phosphoglucosamine mutase
GC_00000600	1	1	1	1	1	1	1	1	Ga0306812_103517	107.402	176.14	118.778	112.648	160.767	176.149	139.686	0.660725	KO:K01897	long-chain acyl-CoA synthetase [EC:6.2.1.3]	EC:6.2.1.3	pfam00501,pfam13193	AMP-binding,AMP-binding_C			COG0318	Acyl-CoA synthetase (AMP-forming)/AMP-acid ligase II		outside	Cytoplasmic		long-chain acyl-CoA synthetase
GC_00000601	1	1	1	1	1	1	1	1	Ga0306812_1011354	45.2237	85.7035	70.0972	93.6394	102.114	98.5299	100.185	0.498446				pfam01551	Peptidase_M23			COG0739	Murein DD-endopeptidase MepM and murein hydrolase activator NlpD, contain LysM domain	cleavage	inside,TMhelix,outside	CytoplasmicMembrane		murein DD-endopeptidase MepM/ murein hydrolase activator NlpD
GC_00000602	1	1	1	1	1	1	1	1	Ga0306812_102550	19.5005	34.6279	29.1202	32.3017	33.2959	31.3717	30.3863	0.242694				pfam13517,pfam13517,pfam13517	VCBS,VCBS,VCBS						outside	CytoplasmicMembrane		VCBS repeat protein
GC_00000603	1	1	1	1	1	1	1	1	Ga0306812_102620	25.0328	33.4579	30.9586	33.7917	48.4073	38.4244	46.299	0.278964	KO:K09819,KO:K09816	manganese/iron transport system permease protein,zinc transport system permease protein	nan,nan	pfam00950	ABC-3			COG1108	ABC-type Mn2+/Zn2+ transport system, permease component		inside,TMhelix,outside,TMhelix,inside,TMhelix,outside,TMhelix,inside,TMhelix,outside,TMhelix,inside,TMhelix,outside,TMhelix,inside	CytoplasmicMembrane		zinc transport system permease protein/manganese/iron transport system permease protein
GC_00000604	1	1	1	1	1	1	1	1	Ga0306812_101818	46.7784	48.5114	51.2469	52.7151	66.3435	74.279	64.5612	0.384249	KO:K00970	poly(A) polymerase [EC:2.7.7.19]	EC:2.7.7.19	pfam01743,pfam01966	PolyA_pol,HD			COG0617	tRNA nucleotidyltransferase/poly(A) polymerase		outside	Cytoplasmic		poly(A) polymerase
GC_00000605	1	1	1	1	1	1	1	1	Ga0306812_10292	67.233	124.661	84.8775	168.09	158.274	157.95	232.864	0.662176	KO:K00954	pantetheine-phosphate adenylyltransferase [EC:2.7.7.3]	EC:2.7.7.3	pfam01467	CTP_transf_like	TIGR01510,TIGR00125	pantetheine-phosphate adenylyltransferase, bacterial,cytidyltransferase-like domain	COG0669	Phosphopantetheine adenylyltransferase		outside	Cytoplasmic		phosphopantetheine adenylyltransferase
GC_00000606	1	1	1	1	1	1	1	1	Ga0306812_1011366	53.5937	68.8417	69.8572	83.2461	87.6543	60.9069	123.346	0.468808	KO:K04096	DNA processing protein		pfam14520,pfam02481	HHH_5,DNA_processg_A	TIGR00732	DNA protecting protein DprA	COG0758	Predicted Rossmann fold nucleotide-binding protein DprA/Smf involved in DNA uptake		outside	Cytoplasmic		DNA protecting protein DprA
GC_00000607	1	1	1	1	1	1	1	1	Ga0306812_1021053	100.281	87.7451	78.7891	56.0063	98.394	124.377	114.264	0.529534	KO:K01849	methylmalonyl-CoA mutase, C-terminal domain [EC:5.4.99.2]	EC:5.4.99.2	pfam02310	B12-binding	TIGR00640	methylmalonyl-CoA mutase C-terminal domain	COG2185	Methylmalonyl-CoA mutase, C-terminal domain/subunit (cobalamin-binding)		outside	Cytoplasmic		methylmalonyl-CoA mutase C-terminal domain/subunit
GC_00000608	1	1	1	1	1	1	1	1	Ga0306812_102215	56.7247	102.164	97.9611	77.0857	122.229	105.351	93.8686	0.527461	KO:K00793	riboflavin synthase [EC:2.5.1.9]	EC:2.5.1.9	pfam00677,pfam00677	Lum_binding,Lum_binding	TIGR00187	riboflavin synthase, alpha subunit	COG0307	Riboflavin synthase alpha chain		outside	Cytoplasmic		riboflavin synthase alpha chain
GC_00000609	1	1	1	1	1	1	1	1	Ga0306812_1011261	154.432	256.774	278.05	341.87	367.854	263.96	312.737	0.849119	KO:K00059	3-oxoacyl-[acyl-carrier protein] reductase [EC:1.1.1.100]	EC:1.1.1.100	pfam13561	adh_short_C2	TIGR01830	3-oxoacyl-(acyl-carrier-protein) reductase	COG1028	NAD(P)-dependent dehydrogenase, short-chain alcohol dehydrogenase family		outside	Cytoplasmic		3-oxoacyl-[acyl-carrier-protein] reductase
GC_00000610	1	1	1	1	1	1	1	1	Ga0306812_1011560	351.848	384.197	408.773	363.192	509.009	420.759	362.018	0.905699	KO:K05568	multicomponent Na+:H+ antiporter subunit D		pfam00361	Proton_antipo_M			COG0651	Formate hydrogenlyase subunit 3/Multisubunit Na+/H+ antiporter, MnhD subunit		outside,TMhelix,inside,TMhelix,outside,TMhelix,inside,TMhelix,outside,TMhelix,inside,TMhelix,outside,TMhelix,inside,TMhelix,outside,TMhelix,inside,TMhelix,outside,TMhelix,inside,TMhelix,outside,TMhelix,inside,TMhelix,outside	CytoplasmicMembrane		multisubunit sodium/proton antiporter MrpD subunit
GC_00000611	1	1	1	1	1	1	1	1	Ga0306812_102285	110.084	278.189	238.618	245.515	292.182	169.539	181.571	0.790259	KO:K05568	multicomponent Na+:H+ antiporter subunit D		pfam00361	Proton_antipo_M			COG0651	Formate hydrogenlyase subunit 3/Multisubunit Na+/H+ antiporter, MnhD subunit		outside,TMhelix,inside,TMhelix,outside,TMhelix,inside,TMhelix,outside,TMhelix,inside,TMhelix,outside,TMhelix,inside,TMhelix,outside,TMhelix,inside,TMhelix,outside,TMhelix,inside,TMhelix,outside,TMhelix,inside,TMhelix,outside,TMhelix,inside	CytoplasmicMembrane		multisubunit sodium/proton antiporter MrpD subunit
GC_00000612	1	1	1	1	1	1	1	1	Ga0306812_102711	85.3146	91.0772	106.637	107.475	126.705	85.983	134.824	0.564974	KO:K01696	tryptophan synthase beta chain [EC:4.2.1.20]	EC:4.2.1.20	pfam00291	PALP	TIGR00263	tryptophan synthase, beta subunit	COG0133	Tryptophan synthase beta chain		outside	Cytoplasmic		tryptophan synthase beta chain
GC_00000613	1	1	1	1	1	1	1	1	Ga0306812_10611	228.776	207.78	231.507	250.852	294.005	363.322	275.467	0.836269	KO:K03474	pyridoxine 5-phosphate synthase [EC:2.6.99.2]	EC:2.6.99.2	pfam03740	PdxJ	TIGR00559	pyridoxine 5'-phosphate synthase	COG0854	Pyridoxine 5'-phosphate synthase PdxJ		outside	Cytoplasmic		pyridoxine 5'-phosphate synthase
GC_00000614	1	1	1	1	1	1	1	1	Ga0306812_103107	24.6296	32.6717	29.1024	71.953	80.409	54.2997	105.785	0.379275	KO:K07042	probable rRNA maturation factor		pfam02130	UPF0054	TIGR00043	rRNA maturation RNase YbeY	COG0319	ssRNA-specific RNase YbeY, 16S rRNA maturation enzyme		inside	Cytoplasmic		probable rRNA maturation factor
GC_00000615	1	1	1	1	1	1	1	1	Ga0306812_103415	72.9913	109.974	105.644	129.033	190.42	227.039	223.342	0.682694	KO:K02825	pyrimidine operon attenuation protein / uracil phosphoribosyltransferase [EC:2.4.2.9]	EC:2.4.2.9	pfam00156	Pribosyltran			COG2065	Pyrimidine operon attenuation protein/uracil phosphoribosyltransferase		outside	Cytoplasmic		pyrimidine operon attenuation protein/uracil phosphoribosyltransferase
GC_00000616	1	1	1	1	1	1	1	1	Ga0306812_10686	157.327	131.912	174.969	1602.36	1145.26	197.09	2111.36	0.963316	KO:K06207	GTP-binding protein		pfam00009,pfam03144,pfam00679	GTP_EFTU,GTP_EFTU_D2,EFG_C	TIGR00231,TIGR01394	small GTP-binding protein domain,GTP-binding protein TypA/BipA	COG1217	Predicted membrane GTPase involved in stress response		outside	CytoplasmicMembrane		GTP-binding protein
GC_00000617	3	1	1	1	2	0	0	0	Ga0306812_101939	31.8923	29.8145	51.8392	138.485	50.4396	136.41	113.126	0.471295										cleavage	outside	Cytoplasmic		hypothetical protein
GC_00000618	1	1	1	1	1	1	1	1	Ga0306812_103109	72.6183	68.4754	95.6233	100.731	121.429	101.747	114.249	0.536166	KO:K03110	fused signal recognition particle receptor		pfam02881,pfam00448	SRP54_N,SRP54	TIGR00064	signal recognition particle-docking protein FtsY	COG0552	Signal recognition particle GTPase		outside	Cytoplasmic		signal recognition particle-docking protein FtsY
GC_00000619	1	1	1	1	1	1	1	1	Ga0306812_1021033	16.1824	27.2108	24.3728	21.2773	27.317	19.1885	22.9836	0.194197	KO:K02015	iron complex transport system permease protein		pfam01032	FecCD			COG0609	ABC-type Fe3+-siderophore transport system, permease component		inside,TMhelix,outside,TMhelix,inside,TMhelix,outside,TMhelix,inside,TMhelix,outside,TMhelix,inside,TMhelix,outside,TMhelix,inside,TMhelix,outside	CytoplasmicMembrane		iron complex transport system permease protein
GC_00000620	1	1	1	1	1	1	1	1	Ga0306812_1011468	134.098	323.206	290.554	420.759	435.621	433.41	418.146	0.886632	KO:K01462	peptide deformylase [EC:3.5.1.88]	EC:3.5.1.88	pfam01327	Pep_deformylase	TIGR00079	peptide deformylase	COG0242	Peptide deformylase		outside	Cytoplasmic		peptide deformylase
GC_00000621	1	1	1	1	1	1	1	1	Ga0306812_101271	171.496	197.65	287.633	209.378	324.712	339.421	234.953	0.82487				pfam00571,pfam00571	CBS,CBS						outside	Unknown		CBS domain protein
GC_00000622	1	1	1	1	0	2	1	1	Ga0306812_105186	29.4069	48.9714	49.1463	62.5153	63.5587	38.5646	53.9608	0.343005	KO:K10773	endonuclease III [EC:4.2.99.18]	EC:4.2.99.18	pfam00730,pfam00633,pfam10576	HhH-GPD,HHH,EndIII_4Fe-2S	TIGR01083	endonuclease III	COG0177	Endonuclease III		outside	Cytoplasmic		DNA-(apurinic or apyrimidinic site) lyase /endonuclease III
GC_00000623	1	1	1	1	1	1	1	1	Ga0306812_102507	148.808	175.032	133.149	175.65	179.559	171.045	253.285	0.732642	KO:K02454	general secretion pathway protein E		pfam05157,pfam00437	T2SSE_N,T2SSE	TIGR02533	type II secretion system protein E	COG2804	Type II secretory pathway ATPase GspE/PulE or T4P pilus assembly pathway ATPase PilB		outside	Cytoplasmic		type II secretion system protein E (GspE)
GC_00000624	1	1	1	1	1	1	1	1	Ga0306812_101497	51.5326	63.6739	58.7809	77.3756	84.538	68.4381	80.0348	0.436062	KO:K02503	histidine triad (HIT) family protein		pfam01230	HIT			COG0537	Diadenosine tetraphosphate (Ap4A) hydrolase or other HIT family hydrolase		outside	Cytoplasmic		histidine triad (HIT) family protein
GC_00000625	1	1	1	1	1	1	1	1	Ga0306812_103305	309.279	391.325	336.367	314.617	375.772	368.916	252.929	0.878549				pfam13510	Fer2_4						outside	Cytoplasmic		2Fe-2S iron-sulfur cluster protein
GC_00000626	1	1	1	1	1	1	1	1	Ga0306812_10379	58.7461	57.3804	46.3909	33.7935	46.9849	44.5818	39.102	0.332228	KO:K02528	16S rRNA (adenine1518-N6/adenine1519-N6)-dimethyltransferase [EC:2.1.1.182]	EC:2.1.1.182	pfam00398	RrnaAD	TIGR00755	ribosomal RNA small subunit methyltransferase A	COG0030	16S rRNA A1518 and A1519 N6-dimethyltransferase RsmA/KsgA/DIM1 (may also have DNA glycosylase/AP lyase activity)		outside	Cytoplasmic		dimethyladenosine transferase
GC_00000627	1	1	1	1	1	1	1	1	Ga0306812_102714	98.7258	106.04	123.273	154.356	138.747	101.517	164.445	0.626321	KO:K00766	anthranilate phosphoribosyltransferase [EC:2.4.2.18]	EC:2.4.2.18	pfam02885,pfam00591	Glycos_trans_3N,Glycos_transf_3	TIGR01245	anthranilate phosphoribosyltransferase	COG0547	Anthranilate phosphoribosyltransferase		outside	Cytoplasmic		anthranilate phosphoribosyltransferase
GC_00000628	1	1	1	1	1	1	1	1	Ga0306812_103479	163.02	174.138	191.537	139.132	203.578	172.865	147.82	0.721036	KO:K06041	arabinose-5-phosphate isomerase [EC:5.3.1.13]	EC:5.3.1.13	pfam01380,pfam00571,pfam00571	SIS,CBS,CBS	TIGR00393	KpsF/GutQ family protein	COG0794	D-arabinose 5-phosphate isomerase GutQ		outside	Cytoplasmic		arabinose-5-phosphate isomerase
GC_00000629	1	1	1	1	1	1	1	1	Ga0306812_1011452	182.037	184.98	199.969	235.041	250.517	250.302	275.094	0.802073	KO:K01778	diaminopimelate epimerase [EC:5.1.1.7]	EC:5.1.1.7	pfam01678,pfam01678	DAP_epimerase,DAP_epimerase	TIGR00652	diaminopimelate epimerase	COG0253	Diaminopimelate epimerase		outside	Cytoplasmic		diaminopimelate epimerase
GC_00000630	1	1	1	1	1	1	1	1	Ga0306812_1011843	139.628	181.013	221.659	379.061	358.691	284.751	620.318	0.867565	KO:K02834	ribosome-binding factor A		pfam02033	RBFA	TIGR00082	ribosome-binding factor A	COG0858	Ribosome-binding factor A		outside	Cytoplasmic		ribosome-binding factor A
GC_00000631	1	1	1	1	1	1	1	1	Ga0306812_102135	139.938	296.225	282.569	302.731	404.857	315.688	268.522	0.853886	KO:K01265	methionyl aminopeptidase [EC:3.4.11.18]	EC:3.4.11.18	pfam00557	Peptidase_M24	TIGR00500	methionine aminopeptidase, type I	COG0024	Methionine aminopeptidase		outside	Cytoplasmic		methionine aminopeptidase type I
GC_00000632	1	1	1	1	1	1	1	1	Ga0306812_1011345	123.733	380.61	323.333	502.61	499.261	625.097	386.58	0.906943	KO:K03154	sulfur carrier protein		pfam02597	ThiS	TIGR01683	thiamine biosynthesis protein ThiS	COG2104	Sulfur carrier protein ThiS (thiamine biosynthesis)		inside	Unknown		sulfur carrier protein ThiS
GC_00000633	1	1	1	1	1	1	1	1	Ga0306812_105174	26.6719	43.4466	33.3405	27.7274	48.5679	25.3358	31.9476	0.261969	KO:K02291	phytoene synthase [EC:2.5.1.32]	EC:2.5.1.32	pfam00494	SQS_PSY	TIGR03465	squalene synthase HpnD	COG1562	Phytoene/squalene synthetase		outside	Cytoplasmic		farnesyl-diphosphate farnesyltransferase
GC_00000634	1	1	1	1	1	1	1	1	Ga0306812_103294	161.153	212.646	186.623	179.234	218.309	175.861	181.512	0.749637	KO:K18707	threonylcarbamoyladenosine tRNA methylthiotransferase MtaB [EC:2.8.4.5]	EC:2.8.4.5	pfam00919,pfam04055	UPF0004,Radical_SAM	TIGR00089,TIGR01579	radical SAM methylthiotransferase, MiaB/RimO family,MiaB-like tRNA modifying enzyme	COG0621	tRNA A37 methylthiotransferase MiaB		outside	Cytoplasmic		threonylcarbamoyladenosine tRNA methylthiotransferase MtaB
GC_00000635	1	1	1	1	1	1	1	1	Ga0306812_101581	278.896	302.025	268.099	307.043	344.94	357.653	305.067	0.865285				pfam14559,pfam13432,pfam13181	TPR_19,TPR_16,TPR_8			COG2956	Lipopolysaccharide biosynthesis regulator YciM, contains six TPR domains and a predicted metal-binding C-terminal domain		outside,TMhelix,inside,TMhelix,outside	Cytoplasmic		lipopolysaccharide biosynthesis regulator YciM
GC_00000636	1	1	1	1	1	1	1	1	Ga0306812_103676	188.664	264.44	246.699	282.603	297.581	295.3	363.655	0.845596								COG0347	Nitrogen regulatory protein PII		outside	Unknown		nitrogen regulatory protein P-II family
GC_00000637	1	1	1	1	1	1	1	1	Ga0306812_102524	153.723	236.66	166.736	149.862	208.592	178.558	116.385	0.725596	KO:K07001	NTE family protein		pfam01734	Patatin			COG1752	Predicted acylesterase/phospholipase RssA, containd patatin domain		outside	Extracellular		NTE family protein
GC_00000638	1	1	1	1	1	1	1	1	Ga0306812_102565	170.132	205.014	263.587	642.029	597.824	358.144	1226.39	0.930363				pfam04384	Fe-S_assembly	TIGR03412	FeS assembly protein IscX	COG2975	Fe-S-cluster formation regulator IscX/YfhJ		outside	Unknown		FeS assembly protein IscX
GC_00000639	1	1	1	1	1	1	1	1	Ga0306812_10394	13.6413	18.7083	20.302	23.995	32.8943	19.6318	35.0021	0.198964	KO:K07712,KO:K07714,KO:K02481	two-component system, NtrC family, nitrogen regulation response regulator GlnG,two-component system, NtrC family, response regulator AtoC,two-component system, NtrC family, response regulator	nan,nan,nan	pfam00072,pfam00158,pfam02954	Response_reg,Sigma54_activat,HTH_8			COG2204	DNA-binding transcriptional response regulator, NtrC family, contains REC, AAA-type ATPase, and a Fis-type DNA-binding domains		outside	Cytoplasmic		two-component system NtrC family response regulator/two-component system nitrogen regulation response regulator GlnG/two-component system response regulator AtoC
GC_00000640	1	1	1	1	1	1	1	1	Ga0306812_103584	28.0447	51.0277	58.6011	128.45	116.142	80.2257	113.267	0.485803	KO:K09811	cell division transport system permease protein		pfam02687	FtsX			COG2177	Cell division protein FtsX		inside,TMhelix,outside,TMhelix,inside,TMhelix,outside,TMhelix,inside	CytoplasmicMembrane		cell division protein FtsX
GC_00000641	1	1	1	1	1	1	1	1	Ga0306812_104292	243.766	308.473	341.484	307.359	387.47	457.441	270.311	0.876477				pfam08369,pfam08369,pfam08369	PCP_red,PCP_red,PCP_red						outside	Cytoplasmic		proto-chlorophyllide reductase subunit
GC_00000642	1	1	1	1	1	1	1	1	Ga0306812_1011024	96.9272	165.74	160.843	178.293	214.116	184.241	181.724	0.71772	KO:K00772	5'-methylthioadenosine phosphorylase [EC:2.4.2.28]	EC:2.4.2.28	pfam01048	PNP_UDP_1	TIGR01694	5'-deoxy-5'-methylthioadenosine phosphorylase	COG0005	Purine nucleoside phosphorylase		outside	Cytoplasmic		methylthioadenosine phosphorylase
GC_00000643	1	1	1	1	1	1	1	1	Ga0306812_103529	131.651	153.752	127.804	134.639	190.04	133.659	123.346	0.662591				pfam16864,pfam00891	Dimerisation2,Methyltransf_2						outside	Cytoplasmic		methyltransferase family protein
GC_00000644	1	1	1	1	1	1	1	1	Ga0306812_103293	92.242	151.679	141.266	146.596	197.057	170.681	107.612	0.666943								COG3411	(2Fe-2S) ferredoxin		outside	Cytoplasmic		(2Fe-2S) ferredoxin
GC_00000645	1	1	1	1	1	1	1	1	Ga0306812_1011559	228.026	218.066	284.394	236.685	346.97	310.521	201.556	0.831917	KO:K00342	NADH-quinone oxidoreductase subunit M [EC:1.6.5.3]	EC:1.6.5.3	pfam00361	Proton_antipo_M	TIGR01972	proton-translocating NADH-quinone oxidoreductase, chain M	COG1008	NADH:ubiquinone oxidoreductase subunit 4 (chain M)		outside,TMhelix,inside,TMhelix,outside,TMhelix,inside,TMhelix,outside,TMhelix,inside,TMhelix,outside,TMhelix,inside,TMhelix,outside,TMhelix,inside,TMhelix,outside,TMhelix,inside,TMhelix,outside	CytoplasmicMembrane		NADH dehydrogenase subunit M
GC_00000646	1	1	1	1	1	1	1	1	Ga0306812_101185	122.483	117.485	150.335	102.093	140.79	142.854	72.4899	0.61285	KO:K00990	[protein-PII] uridylyltransferase [EC:2.7.7.59]	EC:2.7.7.59	pfam08335,pfam01966	GlnD_UR_UTase,HD	TIGR01693	[Protein-PII] uridylyltransferase	COG2844	UTP:GlnB (protein PII) uridylyltransferase		outside	Unknown		UTP--GlnB (protein PII) uridylyltransferase GlnD
GC_00000647	1	1	1	1	1	1	1	1	Ga0306812_10499	26.7469	28.833	31.9421	42.2343	44.3757	57.0702	57.6652	0.302383	KO:K03703	excinuclease ABC subunit C		pfam01541,pfam02151,pfam08459,pfam14520	GIY-YIG,UVR,UvrC_HhH_N,HHH_5	TIGR00194	excinuclease ABC, C subunit	COG0322	Excinuclease UvrABC, nuclease subunit		outside	Cytoplasmic		excinuclease ABC subunit C
GC_00000648	1	1	1	1	1	1	1	1	Ga0306812_101573	99.2343	126.482	116.339	109.567	136.41	95.9963	96.2232	0.58342	KO:K03529	chromosome segregation protein		pfam02463,pfam06470	SMC_N,SMC_hinge	TIGR02168	chromosome segregation protein SMC, common bacterial type	COG1196	Chromosome segregation ATPase		outside	Cytoplasmic		condensin subunit Smc
GC_00000649	1	1	1	1	1	1	1	1	Ga0306812_103272	50.211	78.1735	71.2118	111.148	117.49	70.7157	120.22	0.510259	KO:K01736	chorismate synthase [EC:4.2.3.5]	EC:4.2.3.5	pfam01264	Chorismate_synt	TIGR00033	chorismate synthase	COG0082	Chorismate synthase		outside	Cytoplasmic		chorismate synthase
GC_00000650	1	1	1	1	1	1	1	1	Ga0306812_103649	17.6234	20.2234	16.0982	25.0579	30.9304	23.3897	51.7039	0.219689	KO:K03575	A/G-specific adenine glycosylase [EC:3.2.2.-]	EC:3.2.2.-	pfam00730,pfam00633,pfam14815	HhH-GPD,HHH,NUDIX_4	TIGR01084,TIGR00586	A/G-specific adenine glycosylase,mutator mutT protein	COG1194	Adenine-specific DNA glycosylase, acts on AG and A-oxoG pairs		outside	Cytoplasmic		A/G-specific DNA-adenine glycosylase
GC_00000651	1	1	1	1	1	1	1	1	Ga0306812_102705	108.565	134.245	135.314	181.209	224.882	181.584	262.364	0.730984	KO:K09810	lipoprotein-releasing system ATP-binding protein [EC:3.6.3.-]	EC:3.6.3.-	pfam00005	ABC_tran	TIGR02211	lipoprotein releasing system, ATP-binding protein	COG1136	ABC-type lipoprotein export system, ATPase component		outside	CytoplasmicMembrane		lipoprotein-releasing system ATP-binding protein
GC_00000652	1	1	1	1	1	1	1	1	Ga0306812_10435	66.1869	99.1115	74.9518	132.035	136.072	140.002	143.449	0.589016	KO:K02193	heme exporter protein A [EC:3.6.3.41]	EC:3.6.3.41	pfam00005	ABC_tran	TIGR01189	heme ABC exporter, ATP-binding protein CcmA	COG1131	ABC-type multidrug transport system, ATPase component		outside	CytoplasmicMembrane		heme exporter protein A
GC_00000653	1	1	1	1	1	1	1	1	Ga0306812_101180	41.6593	55.0784	63.1981	90.8343	84.9019	95.7926	84.9218	0.45285	KO:K03089	RNA polymerase sigma-32 factor		pfam00140,pfam04542,pfam04545	Sigma70_r1_2,Sigma70_r2,Sigma70_r4	TIGR02392,TIGR02937	alternative sigma factor RpoH,RNA polymerase sigma factor, sigma-70 family	COG0568	DNA-directed RNA polymerase, sigma subunit (sigma70/sigma32)		outside	Cytoplasmic		RNA polymerase RpoH-like sigma 32 subunit
GC_00000654	1	1	1	1	1	1	1	1	Ga0306812_102673	144.471	261.289	298.411	260.414	323.032	282.916	302.347	0.838549	KO:K02897	large subunit ribosomal protein L25		pfam01386,pfam14693	Ribosomal_L25p,Ribosomal_TL5_C	TIGR00731	ribosomal protein bL25, Ctc-form	COG1825	Ribosomal protein L25 (general stress protein Ctc)		outside	Cytoplasmic		large subunit ribosomal protein L25
GC_00000655	1	1	1	1	1	1	1	1	Ga0306812_103281	155.892	140.252	116.257	111.744	141.935	147.617	152.228	0.652642				pfam03781	FGE-sulfatase			COG1262	Formylglycine-generating enzyme, required for sulfatase activity, contains SUMF1/FGE domain		outside	Unknown		formylglycine-generating enzyme required for sulfatase activity
GC_00000656	1	1	1	1	1	1	1	1	Ga0306812_10433	63.3555	79.084	79.8197	88.4642	102.004	99.9126	112.85	0.514611				pfam09674	DUF2400	TIGR02757	TIGR02757 family protein				outside	Cytoplasmic		uncharacterized protein (TIGR02757 family)
GC_00000657	1	1	1	1	1	1	1	1	Ga0306812_10529	69.4331	117.963	110.625	119.006	121.779	150.715	144.591	0.606218				pfam03781	FGE-sulfatase			COG1262	Formylglycine-generating enzyme, required for sulfatase activity, contains SUMF1/FGE domain	cleavage	inside,TMhelix,outside	Cytoplasmic	2	formylglycine-generating enzyme required for sulfatase activity
GC_00000658	1	1	1	1	1	1	1	1	Ga0306812_102454	88.7379	153.12	129.583	148.869	136.399	160.645	155.212	0.65513				pfam00132,pfam00132	Hexapep,Hexapep			COG0663	Carbonic anhydrase or acetyltransferase, isoleucine patch superfamily		outside	Cytoplasmic		carbonic anhydrase/acetyltransferase-like protein (isoleucine patch superfamily)
GC_00000659	1	1	1	1	1	1	1	1	Ga0306812_101434	106.893	185.55	132.491	119.709	213.609	119.724	139.029	0.670674				pfam00072,pfam12833	Response_reg,HTH_18			COG2207	AraC-type DNA-binding domain and AraC-containing proteins		outside	Cytoplasmic		AraC-like DNA-binding protein
GC_00000660	1	1	1	1	1	1	1	1	Ga0306812_101606	125.066	126.32	129.987	111.366	135.126	167.929	123.854	0.637513				pfam00106	adh_short			COG1028	NAD(P)-dependent dehydrogenase, short-chain alcohol dehydrogenase family		outside	Cytoplasmic		NAD(P)-dependent dehydrogenase (short-subunit alcohol dehydrogenase family)
GC_00000661	1	1	1	1	1	1	1	1	Ga0306812_102132	64.2094	175.417	167.106	206.017	243.534	161.572	256.809	0.740725	KO:K02952	small subunit ribosomal protein S13		pfam00416	Ribosomal_S13	TIGR03631	ribosomal protein uS13, bacterial form	COG0099	Ribosomal protein S13		outside	Cytoplasmic		SSU ribosomal protein S13P
GC_00000662	1	1	1	1	1	1	1	1	Ga0306812_101491	138.899	150.83	162.278	163.608	186.133	126.477	199.897	0.702176	KO:K00013	histidinol dehydrogenase [EC:1.1.1.23]	EC:1.1.1.23	pfam00815	Histidinol_dh	TIGR00069	histidinol dehydrogenase	COG0141	Histidinol dehydrogenase		outside	Cytoplasmic		histidinol dehydrogenase
GC_00000663	1	1	1	0	0	1	2	2	Ga0306812_102893	196.716	165.002	204.587	134.738	174.421	245.754	144.531	0.739275	KO:K02003	putative ABC transport system ATP-binding protein		pfam00005	ABC_tran			COG1136	ABC-type lipoprotein export system, ATPase component		outside	CytoplasmicMembrane		putative ABC transport system ATP-binding protein
GC_00000664	1	1	1	1	1	1	1	1	Ga0306812_1011451	351.478	354.255	336.138	320.645	430.871	371.202	318.58	0.888912	KO:K01714	4-hydroxy-tetrahydrodipicolinate synthase [EC:4.3.3.7]	EC:4.3.3.7	pfam00701	DHDPS	TIGR00674	4-hydroxy-tetrahydrodipicolinate synthase	COG0329	Dihydrodipicolinate synthase/N-acetylneuraminate lyase		outside	Cytoplasmic		4-hydroxy-tetrahydrodipicolinate synthase
GC_00000665	1	1	1	1	1	1	1	1	Ga0306812_101496	66.4534	64.0112	88.9008	78.3018	107.338	77.4791	102.7	0.491606	KO:K11755,KO:K11755	phosphoribosyl-ATP pyrophosphohydrolase / phosphoribosyl-AMP cyclohydrolase [EC:3.6.1.31 3.5.4.19],phosphoribosyl-ATP pyrophosphohydrolase / phosphoribosyl-AMP cyclohydrolase [EC:3.6.1.31 3.5.4.19]	EC:3.5.4.19,EC:3.6.1.31	pfam01502,pfam01503	PRA-CH,PRA-PH	TIGR03188	phosphoribosyl-ATP pyrophosphohydrolase	COG0139	Phosphoribosyl-AMP cyclohydrolase		outside	Cytoplasmic		phosphoribosyl-ATP pyrophosphatase /phosphoribosyl-AMP cyclohydrolase
GC_00000666	1	1	1	1	1	1	1	1	Ga0306812_103327	279.25	290.478	220.714	202.348	315.981	317.008	207.56	0.832953	KO:K08963	methylthioribose-1-phosphate isomerase [EC:5.3.1.23]	EC:5.3.1.23	pfam01008	IF-2B	TIGR00524,TIGR00512	eIF-2B alpha/beta/delta-related uncharacterized proteins,S-methyl-5-thioribose-1-phosphate isomerase	COG0182	Methylthioribose-1-phosphate isomerase (methionine salvage pathway), a paralog of eIF-2B alpha subunit		outside	Cytoplasmic		methylthioribose-1-phosphate isomerase
GC_00000667	1	1	1	1	1	1	1	1	Ga0306812_1021048	239.543	164.074	203.199	268.092	281.847	357.37	349.033	0.837927	KO:K00626	acetyl-CoA C-acetyltransferase [EC:2.3.1.9]	EC:2.3.1.9	pfam00108,pfam02803	Thiolase_N,Thiolase_C	TIGR01930	acetyl-CoA acetyltransferases	COG0183	Acetyl-CoA acetyltransferase		outside	Cytoplasmic		acetyl-CoA C-acetyltransferase
GC_00000668	1	1	1	1	1	1	1	1	Ga0306812_102582	107.866	156.609	122.39	180.084	194.346	195.197	271.591	0.730777	KO:K02836	peptide chain release factor 2		pfam03462,pfam00472	PCRF,RF-1	TIGR00020	peptide chain release factor 2	COG1186	Protein chain release factor B		outside	Cytoplasmic		peptide chain release factor 2 (bRF-2)
GC_00000669	1	1	1	1	1	1	1	1	Ga0306812_102855	184.168	197.425	184.643	218.254	255.557	181.548	219.29	0.775751	KO:K01843	lysine 2,3-aminomutase [EC:5.4.3.2]	EC:5.4.3.2	pfam13394,pfam04055,pfam12544	Fer4_14,Radical_SAM,LAM_C	TIGR00238	KamA family protein	COG1509	L-lysine 2,3-aminomutase (EF-P beta-lysylation pathway)		outside	Cytoplasmic		L-lysine 2,3-aminomutase
GC_00000670	1	1	1	1	1	1	1	1	Ga0306812_102247	93.5614	149.786	122.444	197.026	236.529	182.541	210.518	0.721451	KO:K01933	phosphoribosylformylglycinamidine cyclo-ligase [EC:6.3.3.1]	EC:6.3.3.1	pfam00586,pfam02769	AIRS,AIRS_C	TIGR00878	phosphoribosylaminoimidazole synthetase	COG0150	Phosphoribosylaminoimidazole (AIR) synthetase		outside	Cytoplasmic		phosphoribosylformylglycinamidine cyclo-ligase
GC_00000671	1	1	1	1	1	1	1	1	Ga0306812_101289	65.8915	76.0007	58.8886	61.6884	69.8807	64.1247	62.1656	0.420933	KO:K13598	two-component system, NtrC family, nitrogen regulation sensor histidine kinase NtrY [EC:2.7.13.3]	EC:2.7.13.3	pfam00672,pfam00989,pfam00512,pfam02518	HAMP,PAS,HisKA,HATPase_c	TIGR00229	PAS domain S-box	COG5000	Signal transduction histidine kinase involved in nitrogen fixation and metabolism regulation		outside,TMhelix,inside,TMhelix,outside,TMhelix,inside,TMhelix,outside	CytoplasmicMembrane		PAS/PAC sensor signal transduction histidine kinase
GC_00000672	1	1	1	1	1	1	1	1	Ga0306812_10228	65.5563	83.4085	96.5062	137.556	133.866	111.704	94.8554	0.55772	KO:K00759	adenine phosphoribosyltransferase [EC:2.4.2.7]	EC:2.4.2.7	pfam00156	Pribosyltran	TIGR01090	adenine phosphoribosyltransferase	COG0503	Adenine/guanine phosphoribosyltransferase or related PRPP-binding protein		outside	Cytoplasmic		adenine phosphoribosyltransferase
GC_00000673	1	1	1	1	1	1	1	1	Ga0306812_10283	117.327	183.227	160.687	189.929	197.364	130.263	272.689	0.736788	KO:K02536	UDP-3-O-[3-hydroxymyristoyl] glucosamine N-acyltransferase [EC:2.3.1.191]	EC:2.3.1.191	pfam04613,pfam00132,pfam00132,pfam14602,pfam00132,pfam00132	LpxD,Hexapep,Hexapep,Hexapep_2,Hexapep,Hexapep	TIGR01853	UDP-3-O-[3-hydroxymyristoyl] glucosamine N-acyltransferase LpxD	COG1044	UDP-3-O-[3-hydroxymyristoyl] glucosamine N-acyltransferase		outside	Cytoplasmic		UDP-3-O-[3-hydroxymyristoyl] glucosamine N-acyltransferase
GC_00000674	1	1	1	1	1	1	1	1	Ga0306812_101662	349.718	427.552	403.267	632.284	701	708.995	822.277	0.944456	KO:K01358	ATP-dependent Clp protease, protease subunit [EC:3.4.21.92]	EC:3.4.21.92	pfam00574	CLP_protease	TIGR00493	ATP-dependent Clp endopeptidase, proteolytic subunit ClpP	COG0740	ATP-dependent protease ClpP, protease subunit		outside	Cytoplasmic		ATP-dependent Clp protease protease subunit
GC_00000675	1	1	1	1	1	1	1	1	Ga0306812_102166	119.986	261.503	254.324	533.381	508.674	305.778	837.784	0.906321	KO:K02863	large subunit ribosomal protein L1		pfam00687	Ribosomal_L1	TIGR01169	ribosomal protein L1, bacterial/chloroplast	COG0081	Ribosomal protein L1		outside	Cytoplasmic		LSU ribosomal protein L1P
GC_00000676	1	1	1	1	1	1	1	1	Ga0306812_103631	49.3179	48.2939	53.3761	50.0308	68.7972	68.3279	59.5453	0.378238	KO:K01990	ABC-2 type transport system ATP-binding protein		pfam00005	ABC_tran			COG1131	ABC-type multidrug transport system, ATPase component		outside	Cytoplasmic		ABC-2 type transport system ATP-binding protein
GC_00000677	1	1	1	1	1	1	1	1	Ga0306812_105204	242.378	387.037	498.972	1087.05	772.632	729.25	1191.25	0.956891	KO:K03696	ATP-dependent Clp protease ATP-binding subunit ClpC		pfam02861,pfam02861,pfam00004,pfam07724,pfam10431	Clp_N,Clp_N,AAA,AAA_2,ClpB_D2-small			COG0542	ATP-dependent Clp protease ATP-binding subunit ClpA		outside	Cytoplasmic		ATP-dependent Clp protease ATP-binding subunit ClpC
GC_00000678	1	1	1	1	1	1	1	1	Ga0306812_102274	148.137	373.682	298.377	465.198	441.417	258.594	408.371	0.881036				pfam00032	Cytochrom_B_C						inside,TMhelix,outside,TMhelix,inside,TMhelix,outside,TMhelix,inside,TMhelix,outside	CytoplasmicMembrane		cytochrome b/b6/petD-like protein
GC_00000679	1	1	1	1	1	1	1	1	Ga0306812_104100	244.365	358.96	386.138	479.722	569.824	631.863	559.884	0.923109				pfam01709	Transcrip_reg	TIGR01033	DNA-binding regulatory protein, YebC/PmpR family	COG0217	Transcriptional and/or translational regulatory protein YebC/TACO1		outside	Periplasmic		YebC/PmpR family DNA-binding regulatory protein
GC_00000680	1	1	1	1	1	1	1	1	Ga0306812_101398	73.0229	114.705	91.9162	164.046	158.26	109.748	270.016	0.657409	KO:K03495	tRNA uridine 5-carboxymethylaminomethyl modification enzyme		pfam01134,pfam13932	GIDA,GIDA_assoc	TIGR00136	glucose-inhibited division protein A	COG0445	tRNA U34 5-carboxymethylaminomethyl modifying enzyme MnmG/GidA		outside	Cytoplasmic		tRNA uridine 5-carboxymethylaminomethyl modification enzyme
GC_00000681	1	1	1	2	1	0	1	1	Ga0306812_1021024	28.1677	40.9274	31.4643	33.1946	42.2588	31.1119	53.8079	0.283109	KO:K06901	putative MFS transporter, AGZA family, xanthine/uracil permease						COG2252	Xanthine/uracil/vitamin C permease, AzgA family		inside,TMhelix,outside,TMhelix,inside,TMhelix,outside,TMhelix,inside,TMhelix,outside,TMhelix,inside,TMhelix,outside,TMhelix,inside,TMhelix,outside,TMhelix,inside,TMhelix,outside,TMhelix,inside,TMhelix,outside,TMhelix,inside	CytoplasmicMembrane		AGZA family xanthine/uracil permease-like MFS transporter
GC_00000682	1	1	1	1	1	1	1	1	Ga0306812_1011368	105.136	131.697	126.402	132.189	141.425	138.231	150.405	0.639793	KO:K04094	methylenetetrahydrofolate--tRNA-(uracil-5-)-methyltransferase [EC:2.1.1.74]	EC:2.1.1.74	pfam01134	GIDA	TIGR00137	tRNA:m(5)U-54 methyltransferase	COG1206	Folate-dependent tRNA-U54 methylase TrmFO/GidA		outside	Cytoplasmic		methylenetetrahydrofolate--tRNA-(uracil-5-)-methyltransferase
GC_00000683	1	1	1	1	1	1	1	1	Ga0306812_10679	75.5713	104.429	135.615	153.079	173.245	125.759	235.817	0.665078											inside,TMhelix,outside,TMhelix,inside,TMhelix,outside	CytoplasmicMembrane		hypothetical protein
GC_00000684	1	1	1	1	1	1	1	1	Ga0306812_101584	203.299	214.757	195.326	214.393	243.639	235.806	241.005	0.796891	KO:K00147	glutamate-5-semialdehyde dehydrogenase [EC:1.2.1.41]	EC:1.2.1.41	pfam00171	Aldedh	TIGR00407	gamma-glutamyl phosphate reductase	COG0014	Gamma-glutamyl phosphate reductase		outside	Cytoplasmic		glutamate-5-semialdehyde dehydrogenase
GC_00000685	1	2	1	0	1	1	1	1	Ga0306812_102731	871.248	2148.9	2003.38	1588.48	2005.25	1815.05	1112.95	0.988601											inside,TMhelix,outside	Cytoplasmic	2	hypothetical protein
GC_00000686	1	1	1	1	1	1	1	1	Ga0306812_102123	98.5633	150.439	163.88	253.984	267.362	258.052	316.006	0.788187	KO:K03092	RNA polymerase sigma-54 factor		pfam00309,pfam04963,pfam04552	Sigma54_AID,Sigma54_CBD,Sigma54_DBD	TIGR02395	RNA polymerase sigma-54 factor	COG1508	DNA-directed RNA polymerase specialized sigma subunit, sigma54 homolog		outside	Cytoplasmic		RNA polymerase RpoN-/SigL-like sigma 54 subunit
GC_00000687	1	1	1	1	1	1	1	1	Ga0306812_105175	69.3122	96.1213	95.0214	81.2017	130.554	91.8418	100.115	0.532228				pfam01946	Thi4			COG0644	Dehydrogenase (flavoprotein)		outside	Unknown		flavin-dependent dehydrogenase
GC_00000688	1	1	1	1	1	1	1	1	Ga0306812_102677	23.8851	35.4246	37.0937	33.4654	62.8089	33.2652	36.8488	0.284145	KO:K02667	two-component system, NtrC family, response regulator PilR		pfam00072,pfam00158,pfam02954	Response_reg,Sigma54_activat,HTH_8			COG2204	DNA-binding transcriptional response regulator, NtrC family, contains REC, AAA-type ATPase, and a Fis-type DNA-binding domains		outside	Cytoplasmic		two-component system response regulator PilR (NtrC family)
GC_00000689	1	1	1	0	2	1	1	1	Ga0306812_1011608	187.507	326.284	498.929	467.018	547.827	665.041	539.928	0.923316				pfam13432	TPR_16					cleavage	inside,TMhelix,outside	Unknown		tetratricopeptide repeat protein
GC_00000690	1	1	1	1	1	1	1	1	Ga0306812_103333	157.16	210.5	209.635	177.254	272.888	230.168	162.002	0.772021				pfam03781	FGE-sulfatase			COG1262	Formylglycine-generating enzyme, required for sulfatase activity, contains SUMF1/FGE domain		outside	Cytoplasmic		formylglycine-generating enzyme required for sulfatase activity
GC_00000691	1	1	1	2	1	0	1	1	Ga0306812_1011446	47.2638	49.1376	49.0259	47.2532	56.9855	41.0348	48.5097	0.339689	KO:K01918	pantoate--beta-alanine ligase [EC:6.3.2.1]	EC:6.3.2.1	pfam02569	Pantoate_ligase	TIGR00018,TIGR00125	pantoate--beta-alanine ligase,cytidyltransferase-like domain	COG0414	Panthothenate synthetase		outside	Cytoplasmic		pantoate--beta-alanine ligase
GC_00000692	1	1	1	1	1	1	1	1	Ga0306812_1011841	254.609	297.392	321.468	530.468	509.847	348.754	754.078	0.915648	KO:K02519	translation initiation factor IF-2		pfam04760,pfam04760,pfam00009,pfam11987	IF2_N,IF2_N,GTP_EFTU,IF-2	TIGR00487,TIGR00231	translation initiation factor IF-2,small GTP-binding protein domain	COG0532	Translation initiation factor IF-2, a GTPase		outside	Cytoplasmic		translation initiation factor 2 (bIF-2)
GC_00000693	1	1	1	1	1	1	1	1	Ga0306812_101216	290.136	325.48	305.069	265.897	324.424	283.521	240.136	0.855544	KO:K00133	aspartate-semialdehyde dehydrogenase [EC:1.2.1.11]	EC:1.2.1.11	pfam01118,pfam02774	Semialdhyde_dh,Semialdhyde_dhC	TIGR01296	aspartate-semialdehyde dehydrogenase (peptidoglycan organisms)	COG0136	Aspartate-semialdehyde dehydrogenase		outside	Cytoplasmic		aspartate semialdehyde dehydrogenase
GC_00000694	1	1	1	1	1	1	1	1	Ga0306812_10689	922.759	1565.98	1575.83	1577.48	1737.4	1514.41	1552.87	0.985285	KO:K00170	pyruvate ferredoxin oxidoreductase beta subunit [EC:1.2.7.1]	EC:1.2.7.1	pfam02775	TPP_enzyme_C			COG1013	Pyruvate:ferredoxin oxidoreductase or related 2-oxoacid:ferredoxin oxidoreductase, beta subunit		outside	Cytoplasmic		pyruvate ferredoxin oxidoreductase beta subunit
GC_00000695	1	1	1	1	1	1	1	1	Ga0306812_1011295	100.925	169.065	195.945	199.121	240.219	242.703	179.81	0.751295				pfam02416	MttA_Hcf106	TIGR01410,TIGR01411	twin arginine-targeting protein translocase TatB,twin arginine-targeting protein translocase, TatA/E family	COG1826	Sec-independent protein translocase protein TatA		outside,TMhelix,inside	Unknown		Tat protein translocase TatB subunit
GC_00000696	1	1	1	1	1	1	1	1	Ga0306812_1011254	706.828	827.148	1652.4	3644.66	3482.73	2582.18	5122.29	0.994404	KO:K15724	iron-sulfur cluster insertion protein		pfam01521	Fe-S_biosyn	TIGR00049	Iron-sulfur cluster assembly accessory protein	COG0316	Fe-S cluster assembly iron-binding protein IscA		outside	Cytoplasmic		iron-sulfur cluster insertion protein
GC_00000697	1	1	1	1	1	1	1	1	Ga0306812_1011347	83.3112	165.803	178.177	179.175	192.155	206.245	187.624	0.721658	KO:K00788	thiamine-phosphate pyrophosphorylase [EC:2.5.1.3]	EC:2.5.1.3	pfam02581	TMP-TENI	TIGR00693	thiamine-phosphate diphosphorylase	COG0352	Thiamine monophosphate synthase		outside	Cytoplasmic		thiamine-phosphate diphosphorylase
GC_00000698	1	1	1	1	1	1	1	1	Ga0306812_101227	77.5361	164.389	218.108	245.174	220.821	236.264	327.418	0.783834				pfam01910	Thiamine_BP	TIGR00106	uncharacterized protein, MTH1187 family	COG0011	Uncharacterized conserved protein YqgV, UPF0045/DUF77 family		inside	Cytoplasmic		uncharacterized protein (TIGR00106 family)
GC_00000699	1	1	1	1	1	1	1	1	Ga0306812_10663	104.822	150.86	146.958	144.834	160.961	137.322	140.63	0.659275	KO:K00928	aspartate kinase [EC:2.7.2.4]	EC:2.7.2.4	pfam00696,pfam01842,pfam13840	AA_kinase,ACT,ACT_7	TIGR00656,TIGR00657	aspartate kinase, monofunctional class,aspartate kinase	COG0527	Aspartokinase		outside	Cytoplasmic		aspartate kinase
GC_00000700	1	1	1	1	1	1	1	1	Ga0306812_101848	619.522	1430.5	1276	1048.26	1231.48	1247.22	997.778	0.978031	KO:K00169	pyruvate ferredoxin oxidoreductase alpha subunit [EC:1.2.7.1]	EC:1.2.7.1	pfam01855,pfam17147	POR_N,PFOR_II			COG0674	Pyruvate:ferredoxin oxidoreductase or related 2-oxoacid:ferredoxin oxidoreductase, alpha subunit		outside	Cytoplasmic		pyruvate ferredoxin oxidoreductase alpha subunit
GC_00000701	1	1	1	1	1	1	1	1	Ga0306812_10688	739.961	1444.42	1252.01	1609.66	1779.88	1476.95	1683.3	0.984041	KO:K00169	pyruvate ferredoxin oxidoreductase alpha subunit [EC:1.2.7.1]	EC:1.2.7.1	pfam01855,pfam17147	POR_N,PFOR_II			COG0674	Pyruvate:ferredoxin oxidoreductase or related 2-oxoacid:ferredoxin oxidoreductase, alpha subunit		outside	Unknown		pyruvate ferredoxin oxidoreductase alpha subunit
GC_00000702	1	1	1	1	1	1	1	1	Ga0306812_1011565	171.306	142.844	215.749	221.015	303.17	305.803	191.142	0.79772	KO:K00338	NADH-quinone oxidoreductase subunit I [EC:1.6.5.3]	EC:1.6.5.3	pfam12838	Fer4_7	TIGR01971	NADH-quinone oxidoreductase, chain I	COG1143	Formate hydrogenlyase subunit 6/NADH:ubiquinone oxidoreductase 23 kD subunit (chain I)		outside	Cytoplasmic		NADH dehydrogenase subunit I
GC_00000703	1	1	1	1	1	1	1	1	Ga0306812_104111	109.613	144.302	138.016	111.816	164.693	106.143	129.87	0.632124	KO:K00945	cytidylate kinase [EC:2.7.4.14]	EC:2.7.4.14	pfam02224	Cytidylate_kin	TIGR00017	cytidylate kinase	COG0283	Cytidylate kinase		outside	Cytoplasmic		cytidylate kinase
GC_00000704	1	1	1	1	1	1	1	1	Ga0306812_1011008	57.62	82.9887	61.612	56.8272	77.6553	82.3919	54.4955	0.429016				pfam07494,pfam07494,pfam07494,pfam07494	Reg_prop,Reg_prop,Reg_prop,Reg_prop					cleavage	outside	Unknown		two component regulator with propeller domain
GC_00000705	1	1	1	1	1	1	1	1	Ga0306812_1066	159.006	161.284	128.308	126.047	157.433	141.846	142.124	0.669845	KO:K02334	DNA polymerase bacteriophage-type [EC:2.7.7.7]	EC:2.7.7.7	pfam03167	UDG	TIGR00758	uracil-DNA glycosylase, family 4	COG1573	Uracil-DNA glycosylase		outside	Cytoplasmic		DNA polymerase
GC_00000706	1	1	1	1	1	1	1	1	Ga0306812_101190	218.441	236.764	244.883	499.569	363.811	480.775	602.759	0.897202				pfam00158,pfam02954	Sigma54_activat,HTH_8	TIGR01817	Nif-specific regulatory protein				outside	Cytoplasmic		Nif-specific regulatory protein
GC_00000707	1	1	1	1	1	1	1	1	Ga0306812_101373	24.2197	55.9993	43.8984	106.485	108.84	47.8442	153.043	0.464663	KO:K04015	protein NrfD									outside,TMhelix,inside,TMhelix,outside,TMhelix,inside,TMhelix,outside,TMhelix,inside,TMhelix,outside,TMhelix,inside,TMhelix,outside	CytoplasmicMembrane		protein NrfD
GC_00000708	1	1	1	1	1	1	1	1	Ga0306812_102599	194.819	157.127	167.7	175.185	184.838	158.564	200.72	0.733886	KO:K00958	sulfate adenylyltransferase [EC:2.7.7.4]	EC:2.7.7.4	pfam14306,pfam01747	PUA_2,ATP-sulfurylase	TIGR00339	ATP sulphurylase	COG2046	ATP sulfurylase (sulfate adenylyltransferase)		outside	Cytoplasmic		sulfate adenylyltransferase
GC_00000709	1	1	1	1	1	1	1	1	Ga0306812_103257	75.0264	107.321	91.607	92.5573	102.648	111.559	96.0093	0.536788	KO:K02004	putative ABC transport system permease protein		pfam12704,pfam02687,pfam02687	MacB_PCD,FtsX,FtsX			COG3127	Predicted ABC-type transport system involved in lysophospholipase L1 biosynthesis, permease component		inside,TMhelix,outside,TMhelix,inside,TMhelix,outside,TMhelix,inside,TMhelix,outside,TMhelix,inside,TMhelix,outside,TMhelix,inside,TMhelix,outside,TMhelix,inside	CytoplasmicMembrane		putative ABC transport system permease protein
GC_00000710	1	1	1	1	1	1	1	1	Ga0306812_101853	75.7863	203.498	160.834	170.047	270.879	131.125	255.906	0.739896				pfam03259	Robl_LC7			COG2018	Predicted regulator of Ras-like GTPase activity, Roadblock/LC7/MglB family		outside	Unknown		predicted regulator of Ras-like GTPase activity (Roadblock/LC7/MglB family)
GC_00000711	1	1	1	2	1	0	1	1	Ga0306812_101146	984.991	687.239	1074.73	281.822	324.465	1711.89	414.878	0.962902	KO:K06966	uncharacterized protein				TIGR00725	TIGR00725 family protein	COG1611	Predicted Rossmann fold nucleotide-binding protein		outside	Unknown		hypothetical protein
GC_00000712	1	1	1	1	1	1	1	1	Ga0306812_1011486	41.6146	84.3652	82.1113	87.1806	99.645	61.7751	75.611	0.460933				pfam00582,pfam00582	Usp,Usp			COG0589	Nucleotide-binding universal stress protein, UspA family		outside	Cytoplasmic		nucleotide-binding universal stress UspA family protein
GC_00000713	1	1	1	1	1	1	1	1	Ga0306812_1011248	29.1242	59.3578	56.0787	100.129	112.603	100.974	104.277	0.477927	KO:K08305	membrane-bound lytic murein transglycosylase B		pfam13406	SLT_2	TIGR02282	lytic murein transglycosylase B	COG2951	Membrane-bound lytic murein transglycosylase B		outside	CytoplasmicMembrane		membrane-bound lytic murein transglycosylase B
GC_00000714	1	1	1	1	1	1	1	1	Ga0306812_103307	100.489	131.452	142.856	120.602	160.955	117.242	99.5234	0.620725	KO:K00278,KO:K00239,KO:K00239	L-aspartate oxidase [EC:1.4.3.16],succinate dehydrogenase / fumarate reductase, flavoprotein subunit [EC:1.3.5.1 1.3.5.4],succinate dehydrogenase / fumarate reductase, flavoprotein subunit [EC:1.3.5.1 1.3.5.4]	EC:1.4.3.16,EC:1.3.5.1,EC:1.3.5.4	pfam00890	FAD_binding_2			COG0029	Aspartate oxidase		outside	CytoplasmicMembrane		succinate dehydrogenase / fumarate reductase flavoprotein subunit/L-aspartate oxidase
GC_00000715	1	1	1	1	1	1	1	1	Ga0306812_1011251	23.8212	39.9062	43.9121	67.8791	62.9178	69.4252	76.4929	0.367876				pfam00158,pfam02954	Sigma54_activat,HTH_8			COG3829	Transcriptional regulator containing PAS, AAA-type ATPase, and DNA-binding Fis domains		outside	Cytoplasmic		transcriptional regulator with PAS, ATPase and Fis domain
GC_00000716	1	1	1	1	1	1	1	1	Ga0306812_103407	126.341	208.546	168.233	198.118	239.4	188.251	214.899	0.757098	KO:K01876	aspartyl-tRNA synthetase [EC:6.1.1.12]	EC:6.1.1.12	pfam01336,pfam00152,pfam02938	tRNA_anti-codon,tRNA-synt_2,GAD	TIGR00459	aspartyl-tRNA synthetase, bacterial type	COG0173	Aspartyl-tRNA synthetase		outside	Cytoplasmic		aspartyl-tRNA synthetase
GC_00000717	1	1	1	1	1	1	1	1	Ga0306812_102580	171.579	205.738	166.542	259.826	290.714	278.619	410.599	0.826321				pfam11303	DUF3105					cleavage	outside	Unknown		uncharacterized protein DUF3105
GC_00000718	1	1	1	1	1	1	1	1	Ga0306812_10293	130.007	226.483	177.545	235.103	287.425	334.363	225.537	0.807668	KO:K00812	aspartate aminotransferase [EC:2.6.1.1]	EC:2.6.1.1	pfam00155	Aminotran_1_2			COG0436	Aspartate/methionine/tyrosine aminotransferase		outside	Cytoplasmic		L-aspartate aminotransferase
GC_00000719	1	1	1	1	1	1	1	1	Ga0306812_102684	113.291	233.416	221.102	279.031	311.634	240.771	290.955	0.81513											outside	Cytoplasmic		hypothetical protein
GC_00000720	1	1	1	1	1	1	1	1	Ga0306812_10477	274.5	299.278	421.959	395.794	477.167	377.814	397.027	0.896788	KO:K00335	NADH-quinone oxidoreductase subunit F [EC:1.6.5.3]	EC:1.6.5.3	pfam01512,pfam10531,pfam10589	Complex1_51K,SLBB,NADH_4Fe-4S	TIGR01959	NADH-quinone oxidoreductase, F subunit	COG1894	NADH:ubiquinone oxidoreductase, NADH-binding 51 kD subunit (chain F)		outside	Cytoplasmic		NADH dehydrogenase subunit F
GC_00000721	1	1	1	1	1	1	1	1	Ga0306812_102562	106.029	175.388	146.636	229.618	278.135	212.767	365.911	0.789845				pfam02635	DrsE			COG1553	Sulfur relay (sulfurtransferase) complex TusBCD TusD component, DsrE family		outside	Unknown		sulfur relay (sulfurtransferase) complex TusBCD TusD component (DsrE family)
GC_00000722	1	1	1	1	1	1	1	1	Ga0306812_103343	100.866	169.972	161.191	228.044	268.946	156.83	277.906	0.760829	KO:K14652,KO:K14652	3,4-dihydroxy 2-butanone 4-phosphate synthase / GTP cyclohydrolase II [EC:4.1.99.12 3.5.4.25],3,4-dihydroxy 2-butanone 4-phosphate synthase / GTP cyclohydrolase II [EC:4.1.99.12 3.5.4.25]	EC:3.5.4.25,EC:4.1.99.12	pfam00926,pfam00925	DHBP_synthase,GTP_cyclohydro2	TIGR00506,TIGR00505	3,4-dihydroxy-2-butanone 4-phosphate synthase,GTP cyclohydrolase II	COG0108	3,4-dihydroxy-2-butanone 4-phosphate synthase		outside	Cytoplasmic		3,4-dihydroxy 2-butanone 4-phosphate synthase/GTP cyclohydrolase II
GC_00000723	1	1	1	1	1	1	1	1	Ga0306812_103232	48.4486	98.4301	83.3229	78.1985	109.473	77.071	64.416	0.475648	KO:K07045	uncharacterized protein		pfam04909	Amidohydro_2			COG2159	Predicted metal-dependent hydrolase, TIM-barrel fold		outside	Cytoplasmic		hypothetical protein
GC_00000724	1	1	1	1	1	1	1	1	Ga0306812_102857	135.051	154.603	199.816	227.632	292.062	230.139	244.531	0.78342											outside	Cytoplasmic		hypothetical protein
GC_00000725	1	1	1	1	1	1	1	1	Ga0306812_1011429	38.2376	47.347	32.8882	34.0249	43.5161	39.8674	33.5518	0.288497	KO:K07056	16S rRNA (cytidine1402-2'-O)-methyltransferase [EC:2.1.1.198]	EC:2.1.1.198	pfam00590	TP_methylase	TIGR00096	16S rRNA (cytidine(1402)-2'-O)-methyltransferase	COG0313	16S rRNA C1402 (ribose-2'-O) methylase RsmI		outside	Cytoplasmic		16S rRNA (cytidine1402-2'-O)-methyltransferase
GC_00000726	1	1	1	1	1	1	1	1	Ga0306812_102222	345.767	338.902	348.686	302.532	392.115	446.847	255.575	0.88456	KO:K01878	glycyl-tRNA synthetase alpha chain [EC:6.1.1.14]	EC:6.1.1.14	pfam02091	tRNA-synt_2e	TIGR00388	glycyl-tRNA synthetase, tetrameric type, alpha subunit	COG0752	Glycyl-tRNA synthetase, alpha subunit		outside	Cytoplasmic		glycyl-tRNA synthetase alpha chain
GC_00000727	1	1	1	1	1	1	1	1	Ga0306812_1011290	200.022	240.892	236.874	327.911	300.546	392.086	457.704	0.864456	KO:K04485	DNA repair protein RadA/Sms		pfam13481,pfam13541	AAA_25,ChlI	TIGR00416	DNA repair protein RadA	COG1066	Predicted ATP-dependent serine protease		outside	Cytoplasmic		DNA repair protein RadA/Sms
GC_00000728	1	1	1	1	1	1	1	1	Ga0306812_105250	142.639	140.857	163.268	171.445	166.562	197.888	214.363	0.72228	KO:K00059	3-oxoacyl-[acyl-carrier protein] reductase [EC:1.1.1.100]	EC:1.1.1.100	pfam00106	adh_short			COG4221	NADP-dependent 3-hydroxy acid dehydrogenase YdfG		outside	Cytoplasmic		3-oxoacyl-[acyl-carrier protein] reductase
GC_00000729	1	1	1	1	1	1	1	1	Ga0306812_10410	72.3963	110.555	78.7682	129.664	128.584	87.6041	134.841	0.566839	KO:K02340	DNA polymerase III subunit delta [EC:2.7.7.7]	EC:2.7.7.7	pfam06144	DNA_pol3_delta	TIGR01128	DNA polymerase III, delta subunit	COG1466	DNA polymerase III, delta subunit		outside	Cytoplasmic		DNA polymerase III delta subunit
GC_00000730	1	1	1	1	1	1	1	1	Ga0306812_105203	11.4268	21.3173	13.6744	28.4597	27.8976	21.267	32.2414	0.191295	KO:K00639,KO:K00652	glycine C-acetyltransferase [EC:2.3.1.29],8-amino-7-oxononanoate synthase [EC:2.3.1.47]	EC:2.3.1.29,EC:2.3.1.47	pfam00155	Aminotran_1_2	TIGR00858	8-amino-7-oxononanoate synthase	COG0156	7-keto-8-aminopelargonate synthetase or related enzyme		outside	Cytoplasmic		glycine C-acetyltransferase/8-amino-7-oxononanoate synthase
GC_00000731	1	1	1	1	1	1	1	1	Ga0306812_10216	130.87	172.293	144.58	153.865	181.359	160.204	170.907	0.699067				pfam01207,pfam01207	Dus,Dus			COG0042	tRNA-dihydrouridine synthase		outside	Cytoplasmic		tRNA-dihydrouridine synthase
GC_00000732	1	1	1	1	1	1	1	1	Ga0306812_105179	113.02	145.625	147.829	160.316	178.648	221.623	234.22	0.723109				pfam00850	Hist_deacetyl			COG0123	Acetoin utilization deacetylase AcuC or a related deacetylase		outside	Cytoplasmic		acetoin utilization deacetylase AcuC-like enzyme
GC_00000733	1	1	1	1	1	1	1	1	Ga0306812_101397	36.9311	68.3547	64.2935	117.574	104.237	74.6986	155.608	0.512332	KO:K03650	tRNA modification GTPase [EC:3.6.-.-]	EC:3.6.-	pfam10396,pfam12631,pfam01926	TrmE_N,MnmE_helical,MMR_HSR1	TIGR00450,TIGR00231	tRNA modification GTPase TrmE,small GTP-binding protein domain	COG0486	tRNA U34 5-carboxymethylaminomethyl modifying GTPase MnmE/TrmE		inside,TMhelix,outside	Cytoplasmic		tRNA modification GTPase
GC_00000734	2	1	1	1	1	0	1	1	Ga0306812_11117	12.0908	23.1463	19.1254	29.2664	37.6864	21.119	41.9521	0.21886				pfam00072,pfam00486	Response_reg,Trans_reg_C			COG0745	DNA-binding response regulator, OmpR family, contains REC and winged-helix (wHTH) domain		outside	Cytoplasmic		DNA-binding response OmpR family regulator
GC_00000735	1	1	1	1	1	1	1	1	Ga0306812_102578	48.8383	91.1733	81.7743	157.411	147.809	97.7119	197.637	0.602487	KO:K01887	arginyl-tRNA synthetase [EC:6.1.1.19]	EC:6.1.1.19	pfam03485,pfam00750,pfam05746	Arg_tRNA_synt_N,tRNA-synt_1d,DALR_1	TIGR00456	arginyl-tRNA synthetase	COG0018	Arginyl-tRNA synthetase		outside	Cytoplasmic		arginyl-tRNA synthetase
GC_00000736	1	1	1	1	1	1	1	1	Ga0306812_101529	80.4877	104.247	124.213	114.184	129.485	129.171	128.492	0.598135	KO:K01515	ADP-ribose pyrophosphatase [EC:3.6.1.13]	EC:3.6.1.13	pfam00293	NUDIX			COG0494	8-oxo-dGTP pyrophosphatase MutT and related house-cleaning NTP pyrophosphohydrolases, NUDIX family		outside	Cytoplasmic		ADP-ribose pyrophosphatase
GC_00000737	1	1	1	1	1	1	1	1	Ga0306812_10244	40.0313	96.6495	75.803	96.3217	117.945	119.132	73.0634	0.509637				pfam11306	DUF3108					cleavage	outside	Cytoplasmic		uncharacterized protein DUF3108
GC_00000738	1	1	1	1	1	1	1	1	Ga0306812_101269	66.3911	111.46	98.7577	157.745	154.483	130.782	190.601	0.634197	KO:K03564	peroxiredoxin Q/BCP [EC:1.11.1.15]	EC:1.11.1.15	pfam00578	AhpC-TSA			COG1225	Peroxiredoxin		outside	Unknown		peroxiredoxin Q/BCP
GC_00000739	1	1	1	1	1	1	1	1	Ga0306812_10440	206.918	365.38	334.477	387.031	361.934	350.69	378.504	0.88	KO:K02198	cytochrome c-type biogenesis protein CcmF		pfam01578,pfam16327	Cytochrom_C_asm,CcmF_C	TIGR00353	c-type cytochrome biogenesis protein CcmF	COG1138	Cytochrome c biogenesis factor		outside,TMhelix,inside,TMhelix,outside,TMhelix,inside,TMhelix,outside,TMhelix,inside,TMhelix,outside,TMhelix,inside,TMhelix,outside,TMhelix,inside,TMhelix,outside,TMhelix,inside,TMhelix,outside,TMhelix,inside,TMhelix,outside,TMhelix,inside	CytoplasmicMembrane		cytochrome c-type biogenesis protein CcmF
GC_00000740	1	1	1	1	1	1	1	1	Ga0306812_1021062	65.8863	92.0973	85.8432	75.3864	118.246	95.0363	87.4961	0.510881	KO:K01659,KO:K01647	2-methylcitrate synthase [EC:2.3.3.5],citrate synthase [EC:2.3.3.1]	EC:2.3.3.5,EC:2.3.3.1	pfam00285	Citrate_synt	TIGR01800	2-methylcitrate synthase/citrate synthase II	COG0372	Citrate synthase		outside	Cytoplasmic		citrate synthase/2-methylcitrate synthase
GC_00000741	1	1	1	1	1	1	1	1	Ga0306812_104110	150.653	166.847	177.33	143.107	191.279	122.582	164.081	0.699689	KO:K00800	3-phosphoshikimate 1-carboxyvinyltransferase [EC:2.5.1.19]	EC:2.5.1.19	pfam00275	EPSP_synthase	TIGR01356	3-phosphoshikimate 1-carboxyvinyltransferase	COG0128	5-enolpyruvylshikimate-3-phosphate synthase		outside	Cytoplasmic		3-phosphoshikimate 1-carboxyvinyltransferase
GC_00000742	1	1	1	1	1	1	1	1	Ga0306812_102478	392.647	486.288	474.869	804.75	664.363	780.723	1014.79	0.952953	KO:K07400	Fe/S biogenesis protein NfuA		pfam01521,pfam01106	Fe-S_biosyn,NifU	TIGR00049,TIGR03341	Iron-sulfur cluster assembly accessory protein,IscR-regulated protein YhgI	COG0694	Fe-S cluster biogenesis protein NfuA, 4Fe-4S-binding domain		outside	Cytoplasmic		Fe/S biogenesis protein NfuA
GC_00000743	1	1	1	1	1	1	1	1	Ga0306812_102613	991.411	938.568	844.872	780.798	983.412	1153.11	844.464	0.972228				pfam08369,pfam08369	PCP_red,PCP_red						outside	Unknown		proto-chlorophyllide reductase subunit
GC_00000744	3	1	1	2	1	0	0	0	Ga0306812_10764	2.46155	2.27197	2.01984	1.75066	1.90584	1.26796	10.7257	0.0534715	KO:K12060	conjugal transfer pilus assembly protein TraU		pfam06834	TraU					cleavage	inside,TMhelix,outside	Periplasmic		conjugal transfer pilus assembly protein TraU
GC_00000745	1	1	1	1	1	1	1	1	Ga0306812_1011611	160.082	179.932	168.191	214.407	225.618	183.72	275.887	0.768912	KO:K00796	dihydropteroate synthase [EC:2.5.1.15]	EC:2.5.1.15	pfam00809	Pterin_bind	TIGR01496	dihydropteroate synthase	COG0294	Dihydropteroate synthase		outside	Cytoplasmic		dihydropteroate synthase
GC_00000746	1	1	1	1	1	1	1	1	Ga0306812_101401	211.523	190.957	215.504	185.871	216.346	186	207.145	0.770363	KO:K03497	chromosome partitioning protein, ParB family		pfam02195	ParBc	TIGR00180	ParB/RepB/Spo0J family partition protein	COG1475	Chromosome segregation protein Spo0J, contains ParB-like nuclease domain		outside	Cytoplasmic		chromosome segregation DNA-binding protein
GC_00000747	1	1	1	1	1	1	1	1	Ga0306812_102492	62.5363	95.3649	64.5813	75.1002	87.1808	76.5344	67.3542	0.458653				pfam04055	Radical_SAM			COG1032	Radical SAM superfamily enzyme YgiQ, UPF0313 family		outside	Cytoplasmic		radical SAM superfamily enzyme YgiQ (UPF0313 family)
GC_00000748	1	1	1	1	1	1	1	1	Ga0306812_102120	34.4778	66.8149	60.4135	70.8441	74.4074	74.0034	82.1276	0.423212	KO:K03186	4-hydroxy-3-polyprenylbenzoate decarboxylase [EC:4.1.1.98]	EC:4.1.1.98	pfam02441	Flavoprotein	TIGR00421	polyprenyl P-hydroxybenzoate and phenylacrylic acid decarboxylases	COG0163	3-polyprenyl-4-hydroxybenzoate decarboxylase		outside	Cytoplasmic		4-hydroxy-3-polyprenylbenzoate decarboxylase
GC_00000749	1	1	1	1	1	1	1	1	Ga0306812_103409	119.821	181.47	188.709	175.523	239.231	215.545	181.724	0.746528				pfam03781	FGE-sulfatase			COG1262	Formylglycine-generating enzyme, required for sulfatase activity, contains SUMF1/FGE domain		outside,TMhelix,inside	Cytoplasmic		formylglycine-generating enzyme required for sulfatase activity
GC_00000750	1	1	1	1	1	1	1	1	Ga0306812_102513	22.6427	44.4147	32.157	111.915	96.5888	70.2494	182.956	0.476269											outside	Unknown		hypothetical protein
GC_00000751	2	2	1	1	0	0	1	1	Ga0306812_1011791	37.099	64.9801	59.2324	49.3054	67.0649	99.3027	60.9084	0.405596				pfam00672,pfam00989,pfam00512,pfam02518	HAMP,PAS,HisKA,HATPase_c	TIGR00229	PAS domain S-box				outside,TMhelix,inside,TMhelix,outside	CytoplasmicMembrane		PAS domain S-box-containing protein
GC_00000752	1	1	1	1	1	1	1	1	Ga0306812_1011842	34.1531	90.2577	114.34	381.387	242.745	115.266	642.879	0.80829	KO:K09764	uncharacterized protein		pfam04456	DUF503			COG1550	Uncharacterized conserved protein YlxP, DUF503 family		outside	Unknown		hypothetical protein
GC_00000753	1	1	1	1	1	1	1	1	Ga0306812_102575	101.234	194.304	176.165	201.285	222.649	132.834	239.031	0.739689	KO:K03072	preprotein translocase subunit SecD		pfam07549,pfam02355	Sec_GG,SecD_SecF	TIGR00916,TIGR01129	protein-export membrane protein, SecD/SecF family,protein-export membrane protein SecD	COG0342	Preprotein translocase subunit SecD		inside,TMhelix,outside,TMhelix,inside,TMhelix,outside,TMhelix,inside,TMhelix,outside,TMhelix,inside	CytoplasmicMembrane		preprotein translocase subunit SecD
GC_00000754	1	1	1	1	1	1	1	1	Ga0306812_103256	171.815	202.55	147.748	173.07	165.477	185.928	254.257	0.745907	KO:K02003	putative ABC transport system ATP-binding protein		pfam00005	ABC_tran			COG1136	ABC-type lipoprotein export system, ATPase component		outside	CytoplasmicMembrane		putative ABC transport system ATP-binding protein
GC_00000755	1	1	1	1	1	1	1	1	Ga0306812_10157	130.854	127.822	134.28	149.284	155.558	236.107	218.81	0.709223	KO:K03644	lipoic acid synthetase [EC:2.8.1.8]	EC:2.8.1.8	pfam16881,pfam04055	LIAS_N,Radical_SAM	TIGR00510	lipoate synthase	COG0320	Lipoate synthase		outside	Cytoplasmic		lipoic acid synthetase
GC_00000756	1	1	1	1	1	1	1	1	Ga0306812_102680	25.2512	52.1568	37.8123	29.4261	84.6291	19.2	45.5227	0.305285	KO:K02669	twitching motility protein PilT		pfam00437	T2SSE	TIGR01420	pilus retraction protein PilT	COG2805	Tfp pilus assembly protein PilT, pilus retraction ATPase		outside	Cytoplasmic		twitching motility protein PilT
GC_00000757	1	1	1	1	1	1	1	1	Ga0306812_103297	354.18	258.639	257.976	239.927	307.089	253.007	326.5	0.852435										cleavage	outside	Unknown		hypothetical protein
GC_00000758	1	1	1	1	1	1	1	1	Ga0306812_102726	102.03	165.171	125.688	142.493	153.07	137.509	123.292	0.646425	KO:K01963	acetyl-CoA carboxylase carboxyl transferase subunit beta [EC:6.4.1.2]	EC:6.4.1.2	pfam01039	Carboxyl_trans	TIGR00515	acetyl-CoA carboxylase, carboxyl transferase, beta subunit	COG0777	Acetyl-CoA carboxylase beta subunit		outside	Cytoplasmic		acetyl-CoA carboxylase carboxyltransferase subunit alpha
GC_00000759	1	1	1	1	1	1	1	1	Ga0306812_104108	107.126	131.913	156.281	146.93	179.286	117.908	155.705	0.663212	KO:K03856	3-deoxy-7-phosphoheptulonate synthase [EC:2.5.1.54]	EC:2.5.1.54	pfam00793	DAHP_synth_1	TIGR01361	3-deoxy-7-phosphoheptulonate synthase	COG2876	3-deoxy-D-arabino-heptulosonate 7-phosphate (DAHP) synthase		outside	Cytoplasmic		3-deoxy-D-arabinoheptulosonate-7-phosphate synthase
GC_00000760	1	1	1	1	1	1	1	1	Ga0306812_1105	130.539	234.12	184.099	266.01	265.225	217.732	294.883	0.804974	KO:K05896	segregation and condensation protein A		pfam02616	SMC_ScpA			COG1354	Chromatin segregation and condensation protein Rec8/ScpA/Scc1, kleisin family		outside	Cytoplasmic		condensin subunit ScpA
GC_00000761	1	1	1	1	1	1	1	1	Ga0306812_101602	93.5206	197.562	160.324	154.373	253.687	133.498	188.461	0.717513	KO:K00363	nitrite reductase (NADH) small subunit [EC:1.7.1.15]	EC:1.7.1.15	pfam00355	Rieske	TIGR02378	nitrite reductase [NAD(P)H], small subunit	COG2146	Ferredoxin subunit of nitrite reductase or a ring-hydroxylating dioxygenase		outside	Unknown		nitrite reductase (NADH) small subunit
GC_00000762	1	1	1	1	1	1	1	1	Ga0306812_102967	54.2031	56.6506	60.5265	43.0729	54.455	59.1941	47.2175	0.362487											outside	Cytoplasmic		hypothetical protein
GC_00000763	1	1	1	1	1	1	1	1	Ga0306812_1021044	42.4142	165.439	50.4093	49.748	123.617	30.8931	77.1866	0.464041	KO:K02669	twitching motility protein PilT		pfam00437	T2SSE	TIGR01420	pilus retraction protein PilT	COG2805	Tfp pilus assembly protein PilT, pilus retraction ATPase		outside	Cytoplasmic		pilus retraction ATPase PilT
GC_00000764	1	1	1	1	1	1	1	1	Ga0306812_1011824	174.482	283.289	168.841	209.803	268.938	197.891	209.379	0.789223	KO:K07263	zinc protease [EC:3.4.24.-]	EC:3.4.24.-	pfam00675,pfam05193	Peptidase_M16,Peptidase_M16_C			COG0612	Predicted Zn-dependent peptidase		inside,TMhelix,outside	Cytoplasmic		zinc protease
GC_00000765	1	1	1	1	1	1	1	1	Ga0306812_101248	54.5065	82.1718	77.4491	67.0087	83.134	67.6505	66.6762	0.443938	KO:K00859	dephospho-CoA kinase [EC:2.7.1.24]	EC:2.7.1.24	pfam01121	CoaE	TIGR00152	dephospho-CoA kinase	COG0237	Dephospho-CoA kinase		outside	Cytoplasmic		dephospho-CoA kinase
GC_00000766	1	1	1	1	1	1	1	1	Ga0306812_105202	11.9701	18.7666	17.3732	30.4565	25.2318	23.2235	27.9089	0.189637	KO:K00059	3-oxoacyl-[acyl-carrier protein] reductase [EC:1.1.1.100]	EC:1.1.1.100	pfam00106	adh_short			COG1028	NAD(P)-dependent dehydrogenase, short-chain alcohol dehydrogenase family		outside	Cytoplasmic		3-oxoacyl-[acyl-carrier protein] reductase
GC_00000767	1	1	1	1	1	1	1	1	Ga0306812_103139	20.1082	31.019	31.5114	33.8197	39.3676	32.6703	37.4807	0.254508				pfam01494	FAD_binding_3			COG0654	2-polyprenyl-6-methoxyphenol hydroxylase and related FAD-dependent oxidoreductases		outside	Cytoplasmic		2-polyprenyl-6-methoxyphenol hydroxylase-like FAD-dependent oxidoreductase
GC_00000768	1	1	1	1	1	1	1	1	Ga0306812_10387	64.4639	94.6451	89.1147	82.6489	116.263	115.009	76.4769	0.520415				pfam11249	DUF3047					cleavage	outside	CytoplasmicMembrane		DUF3047 family protein
GC_00000769	1	1	1	1	1	1	1	1	Ga0306812_1021051	100.536	94.72	85.1992	79.0577	102.667	146.918	87.6861	0.54715	KO:K01848	methylmalonyl-CoA mutase, N-terminal domain [EC:5.4.99.2]	EC:5.4.99.2	pfam01642	MM_CoA_mutase	TIGR00641	methylmalonyl-CoA mutase N-terminal domain	COG1884	Methylmalonyl-CoA mutase, N-terminal domain/subunit		outside	Cytoplasmic		methylmalonyl-CoA mutase N-terminal domain/subunit
GC_00000770	1	1	1	1	1	1	1	1	Ga0306812_101826	57.5477	128.012	131.339	156.907	161.266	126.109	141.719	0.631295	KO:K00826	branched-chain amino acid aminotransferase [EC:2.6.1.42]	EC:2.6.1.42	pfam01063	Aminotran_4	TIGR01122	branched-chain amino acid aminotransferase, group I	COG0115	Branched-chain amino acid aminotransferase/4-amino-4-deoxychorismate lyase		outside	Cytoplasmic		branched chain amino acid aminotransferase
GC_00000771	1	1	1	1	1	1	1	1	Ga0306812_1011642	800.807	1246.16	2209.88	1647.1	2248.4	2043.26	1315.14	0.987979				pfam09430	DUF2012					cleavage	inside,TMhelix,outside	Periplasmic		uncharacterized protein DUF2012
GC_00000772	1	1	1	2	2	1	0	0	Ga0306812_101694	335.1	112.458	243.246	72.176	28.2104	354.789	36.2535	0.717927	KO:K08678	UDP-glucuronate decarboxylase [EC:4.1.1.35]	EC:4.1.1.35	pfam16363	GDP_Man_Dehyd			COG0451	Nucleoside-diphosphate-sugar epimerase		outside	Cytoplasmic		UDP-glucuronate decarboxylase
GC_00000773	1	1	1	1	1	1	1	1	Ga0306812_102163	455.916	515.058	513.26	572.098	719.611	593.9	864.147	0.947358	KO:K03043	DNA-directed RNA polymerase subunit beta [EC:2.7.7.6]	EC:2.7.7.6	pfam04563,pfam04561,pfam04565,pfam10385,pfam00562,pfam04560	RNA_pol_Rpb2_1,RNA_pol_Rpb2_2,RNA_pol_Rpb2_3,RNA_pol_Rpb2_45,RNA_pol_Rpb2_6,RNA_pol_Rpb2_7	TIGR02013	DNA-directed RNA polymerase, beta subunit				outside	Cytoplasmic		DNA-directed RNA polymerase subunit beta
GC_00000774	1	1	1	1	1	1	1	1	Ga0306812_1011438	118.786	259.63	152.621	127.816	200.041	126.055	74.017	0.682902											inside,TMhelix,outside	Unknown	4	hypothetical protein
GC_00000775	1	1	1	1	1	1	1	1	Ga0306812_102934	25.9945	24.1605	27.0734	17.4912	19.3097	22.7858	31.3518	0.203731	KO:K07007	uncharacterized protein		pfam03486	HI0933_like	TIGR00275	flavoprotein, HI0933 family	COG2081	Predicted flavoprotein YhiN		inside,TMhelix,outside	Cytoplasmic		hypothetical protein
GC_00000776	1	1	1	1	1	1	1	1	Ga0306812_102505	82.0536	117.194	140.014	187.521	180.63	168.28	300.228	0.715855	KO:K02456	general secretion pathway protein G		pfam07963,pfam08334	N_methyl,T2SSG	TIGR02532,TIGR01710	prepilin-type N-terminal cleavage/methylation domain,type II secretion system protein G	COG2165	Type II secretory pathway, pseudopilin PulG		inside,TMhelix,outside	CytoplasmicMembrane		general secretion pathway protein G
GC_00000777	1	1	1	1	1	1	1	1	Ga0306812_10672	113.768	179.181	263.722	399.891	466.722	531.328	345.232	0.875855	KO:K04764	integration host factor subunit alpha		pfam00216	Bac_DNA_binding	TIGR00987	integration host factor, alpha subunit	COG0776	Bacterial nucleoid DNA-binding protein		inside	Cytoplasmic		integration host factor subunit alpha
GC_00000778	1	1	1	1	1	1	1	1	Ga0306812_103654	51.2995	91.7242	81.1014	100.472	88.9249	112.129	89.4106	0.507772				pfam01938	TRAM			COG4956	Uncharacterized conserved protein YacL, contains PIN and TRAM domains		inside,TMhelix,outside,TMhelix,inside,TMhelix,outside,TMhelix,inside	CytoplasmicMembrane		uncharacterized protein YacL
GC_00000779	1	1	1	1	1	1	1	1	Ga0306812_1011313	28.4902	59.6525	52.7852	78.6451	81.6335	48.267	76.6119	0.39772	KO:K01000	phospho-N-acetylmuramoyl-pentapeptide-transferase [EC:2.7.8.13]	EC:2.7.8.13	pfam10555,pfam00953	MraY_sig1,Glycos_transf_4	TIGR00445	phospho-N-acetylmuramoyl-pentapeptide-transferase	COG0472	UDP-N-acetylmuramyl pentapeptide phosphotransferase/UDP-N-acetylglucosamine-1-phosphate transferase		inside,TMhelix,outside,TMhelix,inside,TMhelix,outside,TMhelix,inside,TMhelix,outside,TMhelix,inside,TMhelix,outside,TMhelix,inside,TMhelix,outside,TMhelix,inside	CytoplasmicMembrane		phospho-N-acetylmuramoyl-pentapeptide-transferase
GC_00000780	1	1	1	1	1	1	1	1	Ga0306812_1011459	175.097	214.709	159.81	147.138	189.295	178.576	111.334	0.716062	KO:K00818	acetylornithine aminotransferase [EC:2.6.1.11]	EC:2.6.1.11	pfam00202	Aminotran_3	TIGR00707	transaminase, acetylornithine/succinylornithine family	COG4992	Acetylornithine/succinyldiaminopimelate/putrescine aminotransferase		outside	Cytoplasmic		acetylornithine aminotransferase
GC_00000781	1	1	1	1	1	1	1	1	Ga0306812_1011319	33.7415	67.8522	62.6514	73.4152	79.7409	47.0762	82.812	0.413679	KO:K01921	D-alanine-D-alanine ligase [EC:6.3.2.4]	EC:6.3.2.4	pfam01820,pfam07478	Dala_Dala_lig_N,Dala_Dala_lig_C	TIGR01205	D-alanine--D-alanine ligase	COG1181	D-alanine-D-alanine ligase and related ATP-grasp enzymes		outside	Cytoplasmic		D-alanine--D-alanine ligase
GC_00000782	1	1	1	1	1	1	1	1	Ga0306812_102203	70.8591	107.088	131.025	111.913	138.316	130.073	131.687	0.601865	KO:K02314	replicative DNA helicase [EC:3.6.4.12]	EC:3.6.4.12	pfam00772,pfam03796	DnaB,DnaB_C	TIGR00665	replicative DNA helicase	COG0305	Replicative DNA helicase		outside	Cytoplasmic		primary replicative DNA helicase
GC_00000783	1	1	1	1	1	1	1	1	Ga0306812_102625	45.4843	60.4566	53.2317	88.1347	95.9589	73.7634	99.8313	0.453057	KO:K00027	malate dehydrogenase (oxaloacetate-decarboxylating) [EC:1.1.1.38]	EC:1.1.1.38	pfam13291,pfam00390,pfam03949	ACT_4,malic,Malic_M			COG0281	Malic enzyme		outside	Cytoplasmic		malate dehydrogenase (oxaloacetate-decarboxylating)
GC_00000784	1	1	1	1	1	1	1	1	Ga0306812_102544	28.814	36.1318	46.352	96.3671	103.211	60.8364	138.923	0.449741	KO:K06158	ATP-binding cassette, subfamily F, member 3		pfam00005,pfam12848,pfam00005	ABC_tran,ABC_tran_Xtn,ABC_tran			COG0488	ATPase components of ABC transporters with duplicated ATPase domains		outside	Cytoplasmic		ATP-binding cassette subfamily F protein 3
GC_00000785	1	1	1	1	1	1	1	1	Ga0306812_1011242	26.6777	36.8148	32.0488	44.9027	42.7304	44.5138	38.7583	0.286425											inside,TMhelix,outside	Unknown		hypothetical protein
GC_00000786	1	1	1	1	1	1	1	1	Ga0306812_101307	117.031	132.813	91.4072	193.867	182.552	141.92	300.269	0.711295				pfam00496	SBP_bac_5			COG0747	ABC-type transport system, periplasmic component	cleavage	outside,TMhelix,inside	Periplasmic		ABC-type transport system substrate-binding protein
GC_00000787	1	1	1	2	1	0	1	1	Ga0306812_102479	370.214	455.384	375.351	277.94	337.921	419.768	304.984	0.891813				pfam13535	ATP-grasp_4			COG0439	Biotin carboxylase		outside	Cytoplasmic		biotin carboxylase
GC_00000788	1	1	1	3	2	0	0	0	Ga0306812_1021003	156.848	311.138	181.046	169.342	256.126	144.671	124.947	0.757306	KO:K02014	iron complex outermembrane recepter protein		pfam07715	Plug			COG4771	Outer membrane receptor for ferrienterochelin and colicins		outside	Unknown		iron complex outermembrane receptor protein
GC_00000789	1	1	1	1	1	1	1	1	Ga0306812_102213	191.179	215.292	154.29	279.645	339.358	233.648	384.8	0.828394	KO:K01090	protein phosphatase [EC:3.1.3.16]	EC:3.1.3.16	pfam13672	PP2C_2			COG0631	Serine/threonine protein phosphatase PrpC		outside	Cytoplasmic		protein phosphatase
GC_00000790	1	1	1	1	1	1	1	1	Ga0306812_103304	781.983	749.967	893.711	746.804	918.145	855.028	679.302	0.96456	KO:K01681	aconitate hydratase [EC:4.2.1.3]	EC:4.2.1.3	pfam00330,pfam00694	Aconitase,Aconitase_C	TIGR01340	aconitate hydratase, mitochondrial	COG1048	Aconitase A		outside	Cytoplasmic		aconitase
GC_00000791	1	1	1	1	1	1	1	1	Ga0306812_101539	103.331	132.263	185.089	91.8865	129.028	85.2205	29.4616	0.57285				pfam02653,pfam00005,pfam12399	BPD_transp_2,ABC_tran,BCA_ABC_TP_C	TIGR03408,TIGR03411	urea ABC transporter, permease protein UrtC,urea ABC transporter, ATP-binding protein UrtD	COG4674	ABC-type uncharacterized transport system, ATPase component		inside,TMhelix,outside,TMhelix,inside,TMhelix,outside,TMhelix,inside,TMhelix,outside,TMhelix,inside,TMhelix,outside,TMhelix,inside,TMhelix,outside	CytoplasmicMembrane		urea ABC transporter permease protein UrtC/urea ABC transporter ATP-binding protein UrtD,TIGR03411
GC_00000792	1	1	1	1	1	1	1	1	Ga0306812_102288	89.4962	192.19	159.262	252.374	266.841	160.995	188.666	0.747979				pfam13442,pfam00034,pfam13442	Cytochrome_CBB3,Cytochrom_C,Cytochrome_CBB3			COG3474	Cytochrome c2		outside	Unknown	3	cytochrome c2
GC_00000793	1	1	1	1	1	1	1	1	Ga0306812_101299	204.778	205.223	216.873	247.07	253.311	255.168	330.141	0.819067				pfam00675,pfam05193	Peptidase_M16,Peptidase_M16_C			COG0612	Predicted Zn-dependent peptidase	cleavage	inside,TMhelix,outside	Cytoplasmic		predicted Zn-dependent peptidase
GC_00000794	1	1	1	1	1	1	1	1	Ga0306812_1011316	32.9508	63.7906	63.1653	83.1049	73.686	43.7961	76.5883	0.404974	KO:K02563	UDP-N-acetylglucosamine--N-acetylmuramyl-(pentapeptide) pyrophosphoryl-undecaprenol N-acetylglucosamine transferase [EC:2.4.1.227]	EC:2.4.1.227	pfam03033,pfam04101	Glyco_transf_28,Glyco_tran_28_C	TIGR01133	undecaprenyldiphospho-muramoylpentapeptide beta-N-acetylglucosaminyltransferase	COG0707	UDP-N-acetylglucosamine:LPS N-acetylglucosamine transferase		outside	CytoplasmicMembrane		UDP-N-acetylglucosamine-N-acetylmuramylpentapeptide N-acetylglucosamine transferase
GC_00000795	1	1	1	1	1	1	1	1	Ga0306812_102713	31.492	43.4754	46.6044	55.8569	60.7423	47.4698	74.2842	0.353575	KO:K01609	indole-3-glycerol phosphate synthase [EC:4.1.1.48]	EC:4.1.1.48	pfam00218	IGPS			COG0134	Indole-3-glycerol phosphate synthase		outside	Cytoplasmic		indole-3-glycerol phosphate synthase
GC_00000796	1	1	1	1	1	1	1	1	Ga0306812_103341	176.571	207.315	230.812	540.676	434.64	371.872	749.648	0.902176	KO:K01950	NAD+ synthase (glutamine-hydrolysing) [EC:6.3.5.1]	EC:6.3.5.1	pfam00795,pfam02540	CN_hydrolase,NAD_synthase	TIGR00552	NAD+ synthetase	COG0171	NH3-dependent NAD+ synthetase		outside	Cytoplasmic		NAD+ synthase (glutamine-hydrolysing)
GC_00000797	1	1	1	1	1	1	1	1	Ga0306812_1011310	101.95	157.948	146.929	168.056	181.824	118.471	177.721	0.681658	KO:K03587	cell division protein FtsI (penicillin-binding protein 3)		pfam03717,pfam00905	PBP_dimer,Transpeptidase			COG0768	Cell division protein FtsI/penicillin-binding protein 2		inside,TMhelix,outside	CytoplasmicMembrane		peptidoglycan synthetase FtsI
GC_00000798	1	1	1	1	1	1	1	1	Ga0306812_101495	92.6794	94.9659	114.422	91.465	122.787	92.1366	140.88	0.57057	KO:K02500	cyclase [EC:4.1.3.-]	EC:4.1.3.-	pfam00977	His_biosynth	TIGR00735	imidazoleglycerol phosphate synthase, cyclase subunit	COG0107	Imidazole glycerol phosphate synthase subunit HisF		outside	Cytoplasmic		imidazole glycerol phosphate synthase subunit HisF
GC_00000799	1	1	2	2	1	0	0	0	Ga0306812_105150	875.079	316.383	690.669	168.369	42.3555	893.475	75.8596	0.916684				pfam07995	GSDH			COG2133	Glucose/arabinose dehydrogenase, beta-propeller fold		inside,TMhelix,outside	Unknown		glucose/arabinose dehydrogenase
GC_00000800	1	1	1	1	1	1	1	1	Ga0306812_101266	100.766	145.904	113.149	231.95	251.895	211.222	347.255	0.767876	KO:K00240,KO:K00240	succinate dehydrogenase / fumarate reductase, iron-sulfur subunit [EC:1.3.5.1 1.3.5.4],succinate dehydrogenase / fumarate reductase, iron-sulfur subunit [EC:1.3.5.1 1.3.5.4]	EC:1.3.5.1,EC:1.3.5.4	pfam13085,pfam13183	Fer2_3,Fer4_8	TIGR00384	succinate dehydrogenase and fumarate reductase iron-sulfur protein	COG0479	Succinate dehydrogenase/fumarate reductase, Fe-S protein subunit		outside	CytoplasmicMembrane		succinate dehydrogenase subunit B
GC_00000801	1	1	1	1	1	1	1	1	Ga0306812_1011348	484.873	609.875	678.317	819.371	903.518	1034.27	1017.69	0.963938	KO:K13527	proteasome-associated ATPase		pfam16450,pfam00004	Prot_ATP_ID_OB,AAA	TIGR03689	proteasome ATPase				outside	CytoplasmicMembrane		proteasome-associated ATPase
GC_00000802	1	1	1	1	1	1	1	1	Ga0306812_102577	55.4396	64.0221	64.9261	118.717	114.961	71.4016	133.698	0.513368	KO:K00773	queuine tRNA-ribosyltransferase [EC:2.4.2.29]	EC:2.4.2.29	pfam01702	TGT	TIGR00449,TIGR00430	tRNA-guanine family transglycosylase,tRNA-guanine transglycosylase	COG0343	Queuine/archaeosine tRNA-ribosyltransferase		outside	Cytoplasmic		tRNA-guanine transglycosylase
GC_00000803	1	1	1	1	1	1	1	1	Ga0306812_10319	75.8673	72.8239	77.4296	113.198	122.347	108.128	156.372	0.560207				pfam01565,pfam02913,pfam13183,pfam02754,pfam02754	FAD_binding_4,FAD-oxidase_C,Fer4_8,CCG,CCG			COG0277	FAD/FMN-containing dehydrogenase		outside	Cytoplasmic		FAD/FMN-containing dehydrogenase
GC_00000804	1	1	1	1	1	1	1	1	Ga0306812_101849	947.583	1772.85	1855.55	1403.69	1706.25	1410.87	1212.21	0.98487	KO:K00170	pyruvate ferredoxin oxidoreductase beta subunit [EC:1.2.7.1]	EC:1.2.7.1	pfam02775	TPP_enzyme_C			COG1013	Pyruvate:ferredoxin oxidoreductase or related 2-oxoacid:ferredoxin oxidoreductase, beta subunit		outside	Cytoplasmic		pyruvate ferredoxin oxidoreductase beta subunit
GC_00000805	1	1	1	1	1	1	1	1	Ga0306812_1011363	12.3056	30.9209	28.3017	41.417	45.9363	33.4954	44.3177	0.261554	KO:K05837	rod shape determining protein RodA		pfam01098	FTSW_RODA_SPOVE	TIGR02210	rod shape-determining protein RodA	COG0772	Bacterial cell division protein FtsW, lipid II flippase		inside,TMhelix,outside,TMhelix,inside,TMhelix,outside,TMhelix,inside,TMhelix,outside,TMhelix,inside,TMhelix,outside,TMhelix,inside	CytoplasmicMembrane		cell elongation-specific peptidoglycan biosynthesis regulator RodA
GC_00000806	1	1	1	1	1	1	1	1	Ga0306812_103640	31.3672	49.5671	71.1773	95.2309	69.5802	143.706	98.5037	0.475026				pfam00293	NUDIX						outside	Cytoplasmic		NUDIX domain-containing protein
GC_00000807	1	1	1	1	1	1	1	1	Ga0306812_104291	240.435	380.204	291.883	307.071	350.899	393.243	303.715	0.873782				pfam13353,pfam04055,pfam13186,pfam08369	Fer4_12,Radical_SAM,SPASM,PCP_red	TIGR04085	radical SAM additional 4Fe4S-binding SPASM domain	COG0535	Radical SAM superfamily enzyme, MoaA/NifB/PqqE/SkfB family		outside	Cytoplasmic		radical SAM protein with 4Fe4S-binding SPASM domain
GC_00000808	1	1	1	1	1	1	1	1	Ga0306812_101614	90.9275	326.351	108.972	339.31	279.053	192.649	408.857	0.823212	KO:K01515	ADP-ribose pyrophosphatase [EC:3.6.1.13]	EC:3.6.1.13	pfam00293	NUDIX			COG0494	8-oxo-dGTP pyrophosphatase MutT and related house-cleaning NTP pyrophosphohydrolases, NUDIX family		outside	Cytoplasmic		ADP-ribose pyrophosphatase
GC_00000809	1	1	1	1	1	1	1	1	Ga0306812_103515	116.008	169.652	145.536	135.883	153.444	194.261	155.547	0.686425	KO:K01782,KO:K01782,KO:K01782	3-hydroxyacyl-CoA dehydrogenase / enoyl-CoA hydratase / 3-hydroxybutyryl-CoA epimerase [EC:1.1.1.35 4.2.1.17 5.1.2.3],3-hydroxyacyl-CoA dehydrogenase / enoyl-CoA hydratase / 3-hydroxybutyryl-CoA epimerase [EC:1.1.1.35 4.2.1.17 5.1.2.3],3-hydroxyacyl-CoA dehydrogenase / enoyl-CoA hydratase / 3-hydroxybutyryl-CoA epimerase [EC:1.1.1.35 4.2.1.17 5.1.2.3]	EC:1.1.1.35,EC:4.2.1.17,EC:5.1.2.3	pfam02737,pfam00725,pfam00725	3HCDH_N,3HCDH,3HCDH			COG1250	3-hydroxyacyl-CoA dehydrogenase		outside	Cytoplasmic		3-hydroxyacyl-CoA dehydrogenase/enoyl-CoA hydratase/3-hydroxybutyryl-CoA epimerase
GC_00000810	1	1	1	1	1	1	1	1	Ga0306812_103588	105.417	132.738	125.209	244.462	268.539	187.983	271.918	0.755026	KO:K03470	ribonuclease HII [EC:3.1.26.4]	EC:3.1.26.4	pfam01351	RNase_HII			COG0164	Ribonuclease HII		outside	Cytoplasmic		RNase HII
GC_00000811	1	1	1	1	1	1	1	1	Ga0306812_1011458	111.928	134.757	144.123	134.216	167.408	150.622	112.85	0.649326	KO:K00611	ornithine carbamoyltransferase [EC:2.1.3.3]	EC:2.1.3.3	pfam02729,pfam00185	OTCace_N,OTCace	TIGR00658	ornithine carbamoyltransferase	COG0078	Ornithine carbamoyltransferase		outside	Cytoplasmic		ornithine carbamoyltransferase
GC_00000812	1	1	1	1	1	1	1	1	Ga0306812_10210	61.7944	119.72	92.7331	138.379	174.124	130.934	186.408	0.631917	KO:K13288	oligoribonuclease [EC:3.1.-.-]	EC:3.1.-	pfam00929	RNase_T			COG1949	Oligoribonuclease (3'-5' exoribonuclease)		outside	Cytoplasmic		oligoribonuclease
GC_00000813	1	1	1	1	1	1	1	1	Ga0306812_10437	86.0317	140.402	146.792	213.63	223.726	205.272	198.674	0.726839	KO:K02195	heme exporter protein C		pfam01578	Cytochrom_C_asm	TIGR01191	heme exporter protein CcmC	COG0755	ABC-type transport system involved in cytochrome c biogenesis, permease component		inside,TMhelix,outside,TMhelix,inside,TMhelix,outside,TMhelix,inside,TMhelix,outside,TMhelix,inside	CytoplasmicMembrane		heme exporter protein C
GC_00000814	1	1	1	1	1	1	1	1	Ga0306812_10416	335.045	304.738	375.522	336.431	495.771	399.301	410.404	0.898031	KO:K02010	iron(III) transport system ATP-binding protein [EC:3.6.3.30]	EC:3.6.3.30	pfam00005,pfam08402	ABC_tran,TOBE_2			COG3842	ABC-type Fe3+/spermidine/putrescine transport systems, ATPase components		outside	CytoplasmicMembrane		iron(III) transport system ATP-binding protein
GC_00000815	1	1	1	1	1	1	1	1	Ga0306812_1011845	202.452	234.777	291.598	370.167	412.92	312.417	520.348	0.878135	KO:K03177	tRNA pseudouridine55 synthase [EC:5.4.99.25]	EC:5.4.99.25	pfam01509,pfam16198,pfam01472	TruB_N,TruB_C_2,PUA	TIGR00431	tRNA pseudouridine(55) synthase	COG0130	tRNA U55 pseudouridine synthase TruB, may also work on U342 of tmRNA		outside	Cytoplasmic		tRNA pseudouridine synthase B
GC_00000816	1	1	1	1	1	1	1	1	Ga0306812_104106	83.9666	133.784	100.691	122.842	141.559	111.195	130.472	0.602694	KO:K14170,KO:K14170	chorismate mutase / prephenate dehydratase [EC:5.4.99.5 4.2.1.51],chorismate mutase / prephenate dehydratase [EC:5.4.99.5 4.2.1.51]	EC:4.2.1.51,EC:5.4.99.5	pfam01817,pfam00800,pfam01842	CM_2,PDT,ACT	TIGR01807	chorismate mutase domain of proteobacterial P-protein, clade 2	COG0077	Prephenate dehydratase		outside	Cytoplasmic		chorismate mutase
GC_00000817	1	1	1	1	1	1	1	1	Ga0306812_103367	73.4981	183.323	163.064	336.231	285.248	354.248	354.42	0.824041	KO:K03636	molybdopterin synthase sulfur carrier subunit		pfam02597	ThiS	TIGR01682,TIGR01687	molybdopterin converting factor, subunit 1, non-archaeal,MoaD family protein, archaeal	COG1977	Molybdopterin converting factor, small subunit		outside	Cytoplasmic		molybdopterin synthase subunit MoaD
GC_00000818	1	1	1	1	1	1	1	1	Ga0306812_102671	38.9785	72.7235	81.1683	96.3782	109.143	59.2522	120.34	0.487461	KO:K06942	ribosome-binding ATPase		pfam01926,pfam06071	MMR_HSR1,YchF-GTPase_C	TIGR00092	GTP-binding protein YchF	COG0012	Ribosome-binding ATPase YchF, GTP1/OBG family		outside	Cytoplasmic		hypothetical protein
GC_00000819	1	1	1	1	1	1	1	1	Ga0306812_101220	243.624	438.388	393.954	529.506	604.689	550.36	614.039	0.927254	KO:K01613	phosphatidylserine decarboxylase [EC:4.1.1.65]	EC:4.1.1.65	pfam02666	PS_Dcarbxylase	TIGR00164	phosphatidylserine decarboxylase precursor-related protein	COG0688	Phosphatidylserine decarboxylase		inside,TMhelix,outside	CytoplasmicMembrane		phosphatidylserine decarboxylase
GC_00000820	1	1	1	1	1	1	1	1	Ga0306812_1011250	116.332	227.497	226.523	327.12	323.631	327.15	310.314	0.837098	KO:K00024	malate dehydrogenase [EC:1.1.1.37]	EC:1.1.1.37	pfam00056,pfam02866	Ldh_1_N,Ldh_1_C	TIGR01763	malate dehydrogenase, NAD-dependent	COG0039	Malate/lactate dehydrogenase		outside	Cytoplasmic		malate dehydrogenase (NAD)
GC_00000821	1	1	1	1	1	1	1	1	Ga0306812_1011369	116.566	130.764	171.761	118.645	152.739	153.142	140.928	0.658653	KO:K03733	integrase/recombinase XerC		pfam02899,pfam00589	Phage_int_SAM_1,Phage_integrase	TIGR02224	tyrosine recombinase XerC	COG4974	Site-specific recombinase XerD		outside	Cytoplasmic		integrase/recombinase XerC
GC_00000822	1	1	1	1	1	1	1	1	Ga0306812_102111	21.8764	66.2433	65.2414	47.9298	126.425	44.8374	52.7755	0.396477	KO:K00891	shikimate kinase [EC:2.7.1.71]	EC:2.7.1.71	pfam01202	SKI			COG0703	Shikimate kinase		outside	Cytoplasmic		shikimate kinase
GC_00000823	1	1	1	1	1	1	1	1	Ga0306812_1011633	199.684	279.568	243.502	288.563	309.589	340.558	304.191	0.848083	KO:K02838	ribosome recycling factor		pfam01765	RRF	TIGR00496	ribosome recycling factor	COG0233	Ribosome recycling factor		outside	Cytoplasmic		ribosome recycling factor
GC_00000824	1	1	1	1	1	1	1	1	Ga0306812_105219	29.6604	53.6579	31.4874	45.9416	59.0855	46.9806	41.5411	0.316684	KO:K11705,KO:K09819	iron/zinc/copper transport system permease protein,manganese/iron transport system permease protein	nan,nan	pfam00950	ABC-3			COG1108	ABC-type Mn2+/Zn2+ transport system, permease component		inside,TMhelix,outside,TMhelix,inside,TMhelix,outside,TMhelix,inside,TMhelix,outside,TMhelix,inside,TMhelix,outside,TMhelix,inside	CytoplasmicMembrane		manganese/iron transport system permease protein/iron/zinc/copper transport system permease protein
GC_00000825	1	1	1	1	1	1	1	1	Ga0306812_101376	101.181	131.104	130.612	166.467	194.414	185.34	228.118	0.704663				pfam00581	Rhodanese			COG0607	Rhodanese-related sulfurtransferase		outside	Unknown		rhodanese-related sulfurtransferase
GC_00000826	1	1	1	1	1	1	1	1	Ga0306812_10110	15.5418	39.2458	31.1536	68.8711	62.5294	45.8039	93.2878	0.351503											outside	Unknown		hypothetical protein
GC_00000827	1	1	1	1	1	1	1	1	Ga0306812_102208	31.2224	48.9817	27.6487	34.6667	47.0496	35.3607	49.3049	0.291813	KO:K06173	tRNA pseudouridine38-40 synthase [EC:5.4.99.12]	EC:5.4.99.12	pfam01416,pfam01416	PseudoU_synth_1,PseudoU_synth_1	TIGR00071	tRNA pseudouridine(38-40) synthase	COG0101	tRNA U38,U39,U40 pseudouridine synthase TruA		outside	Cytoplasmic		tRNA pseudouridine38-40 synthase
GC_00000828	1	1	1	1	1	1	1	1	Ga0306812_103590	156.095	213.169	207.661	333.796	350.835	298.441	423.285	0.850777	KO:K00554	tRNA (guanine37-N1)-methyltransferase [EC:2.1.1.228]	EC:2.1.1.228	pfam01746	tRNA_m1G_MT	TIGR00088	tRNA (guanine-N1)-methyltransferase	COG0336	tRNA G37 N-methylase TrmD		outside	Cytoplasmic		tRNA (guanine37-N(1)-) methyltransferase
GC_00000829	1	1	1	1	1	1	1	1	Ga0306812_103233	116.23	158.471	146.629	119.145	161.463	131.849	118.831	0.647668	KO:K04042,KO:K04042	bifunctional UDP-N-acetylglucosamine pyrophosphorylase / Glucosamine-1-phosphate N-acetyltransferase [EC:2.7.7.23 2.3.1.157],bifunctional UDP-N-acetylglucosamine pyrophosphorylase / Glucosamine-1-phosphate N-acetyltransferase [EC:2.7.7.23 2.3.1.157]	EC:2.3.1.157,EC:2.7.7.23	pfam12804,pfam00132,pfam00132,pfam00132	NTP_transf_3,Hexapep,Hexapep,Hexapep	TIGR01173	UDP-N-acetylglucosamine diphosphorylase/glucosamine-1-phosphate N-acetyltransferase	COG1207	Bifunctional protein GlmU, N-acetylglucosamine-1-phosphate-uridyltransferase/glucosamine-1-phosphate-acetyltransferase		outside	Cytoplasmic		UDP-N-acetylglucosamine pyrophosphorylase /glucosamine-1-phosphate N-acetyltransferase
GC_00000830	1	1	1	1	1	1	1	1	Ga0306812_103645	26.9843	32.1462	33.7668	48.1628	58.7599	58.379	50.3906	0.317098				pfam06155	DUF971			COG3536	Uncharacterized conserved protein, DUF971 family		outside	Cytoplasmic		DUF971 family protein
GC_00000831	1	1	1	1	1	1	1	1	Ga0306812_10195	1058.68	1006.04	885.669	506.822	618.542	1117.28	464.253	0.965389				pfam11866	DUF3386						outside	Cytoplasmic		uncharacterized protein DUF3386
GC_00000832	1	1	1	1	1	1	1	1	Ga0306812_101309	37.3994	64.7503	40.6814	92.0386	76.9901	46.8193	124.804	0.43544	KO:K02034	peptide/nickel transport system permease protein		pfam00528	BPD_transp_1			COG1173	ABC-type dipeptide/oligopeptide/nickel transport system, permease component		outside,TMhelix,inside,TMhelix,outside,TMhelix,inside,TMhelix,outside,TMhelix,inside,TMhelix,outside,TMhelix,inside,TMhelix,outside,TMhelix,inside	CytoplasmicMembrane		peptide/nickel transport system permease protein
GC_00000833	1	1	1	1	1	1	1	1	Ga0306812_102679	23.2874	50.2552	45.7419	49.0723	83.7047	38.0375	58.133	0.345078	KO:K02653	type IV pilus assembly protein PilC		pfam00482,pfam00482	T2SSF,T2SSF	TIGR02120	type II secretion system protein F	COG1459	Type II secretory pathway, component PulF		inside,TMhelix,outside,TMhelix,inside,TMhelix,outside	CytoplasmicMembrane		type IV pilus assembly protein PilC
GC_00000834	1	1	1	1	1	1	1	1	Ga0306812_101588	183.536	452.727	443.767	651.55	710.004	633.86	695.232	0.937617	KO:K02888	large subunit ribosomal protein L21		pfam00829	Ribosomal_L21p	TIGR00061	ribosomal protein L21	COG0261	Ribosomal protein L21		outside	Cytoplasmic		LSU ribosomal protein L21P
GC_00000835	1	1	1	1	1	1	1	1	Ga0306812_101337	78.4101	106.92	85.2045	114.332	114.219	152.672	118.603	0.579482				pfam01171	ATP_bind_3	TIGR00269	TIGR00269 family protein	COG0037	tRNA(Ile)-lysidine synthase TilS/MesJ		outside	Cytoplasmic		uncharacterized protein (TIGR00269 family)
GC_00000836	1	1	1	1	1	1	1	1	Ga0306812_103186	242.164	284.871	260.428	314.338	347.14	526.35	429.937	0.881658	KO:K01647	citrate synthase [EC:2.3.3.1]	EC:2.3.3.1	pfam00285	Citrate_synt	TIGR01800	2-methylcitrate synthase/citrate synthase II	COG0372	Citrate synthase		outside	Cytoplasmic		citrate synthase
GC_00000837	1	1	1	1	1	1	1	1	Ga0306812_102529	129.243	252.792	208.434	155.352	219.653	218.82	157.974	0.756477	KO:K06442,KO:K06442	23S rRNA (cytidine1920-2'-O)/16S rRNA (cytidine1409-2'-O)-methyltransferase [EC:2.1.1.226 2.1.1.227],23S rRNA (cytidine1920-2'-O)/16S rRNA (cytidine1409-2'-O)-methyltransferase [EC:2.1.1.226 2.1.1.227]	EC:2.1.1.226,EC:2.1.1.227	pfam01479,pfam01728	S4,FtsJ	TIGR00478	TlyA family rRNA methyltransferase/putative hemolysin	COG1189	Predicted rRNA methylase YqxC, contains S4 and FtsJ domains		outside	Cytoplasmic		23S rRNA (cytidine1920-2'-O)/16S rRNA (cytidine1409-2'-O)-methyltransferase
GC_00000838	1	1	1	1	1	1	1	1	Ga0306812_102737	33.4349	43.7339	39.7275	43.0414	55.4469	65.0492	31.3927	0.319171	KO:K07465	putative RecB family exonuclease		pfam12705	PDDEXK_1			COG2887	RecB family exonuclease		outside	Cytoplasmic		putative RecB family exonuclease
GC_00000839	1	1	1	1	1	1	1	1	Ga0306812_101489	106.88	103.303	139.299	152.48	181.213	113.173	253.199	0.680415	KO:K00790	UDP-N-acetylglucosamine 1-carboxyvinyltransferase [EC:2.5.1.7]	EC:2.5.1.7	pfam00275	EPSP_synthase	TIGR01072	UDP-N-acetylglucosamine 1-carboxyvinyltransferase	COG0766	UDP-N-acetylglucosamine enolpyruvyl transferase		outside	Cytoplasmic		UDP-N-acetylglucosamine 1-carboxyvinyltransferase
GC_00000840	1	1	1	1	1	1	1	1	Ga0306812_1011840	160.37	222.223	240.953	498.81	456.353	273.186	663.986	0.89057	KO:K02600	N utilization substance protein A		pfam08529,pfam13184,pfam14520	NusA_N,KH_5,HHH_5	TIGR01953	transcription termination factor NusA	COG0195	Transcription antitermination factor NusA, contains S1 and KH domains		outside	Cytoplasmic		NusA antitermination factor
GC_00000841	1	1	1	1	1	1	1	1	Ga0306812_1011434	319.063	504.461	319.29	397.022	486.615	331.804	299.939	0.898238				pfam14522	Cytochrome_C7	TIGR04257	c(7)-type cytochrome triheme domain				outside,TMhelix,inside	Periplasmic	3	c(7)-type cytochrome triheme protein
GC_00000842	1	1	1	1	1	1	1	1	Ga0306812_103533	256.903	353.703	255.133	318.941	396.104	382.832	270.318	0.870881	KO:K03637	cyclic pyranopterin phosphate synthase [EC:4.1.99.18]	EC:4.1.99.18	pfam01967	MoaC	TIGR00581	molybdenum cofactor biosynthesis protein MoaC	COG0315	Molybdenum cofactor biosynthesis enzyme		outside	Cytoplasmic		cyclic pyranopterin phosphate synthase
GC_00000843	1	1	1	1	1	1	1	1	Ga0306812_103625	105.349	156.832	123.727	160.32	162.638	203.63	226.485	0.705285	KO:K01704,KO:K01704	3-isopropylmalate/(R)-2-methylmalate dehydratase small subunit [EC:4.2.1.33 4.2.1.35],3-isopropylmalate/(R)-2-methylmalate dehydratase small subunit [EC:4.2.1.33 4.2.1.35]	EC:4.2.1.33,EC:4.2.1.35	pfam00694	Aconitase_C	TIGR00171	3-isopropylmalate dehydratase, small subunit	COG0066	3-isopropylmalate dehydratase small subunit		outside	Cytoplasmic		3-isopropylmalate/(R)-2-methylmalate dehydratase small subunit
GC_00000844	1	1	1	1	1	1	1	1	Ga0306812_10412	141.478	180.627	168.765	238.155	244.284	227.817	308.673	0.788394	KO:K01869	leucyl-tRNA synthetase [EC:6.1.1.4]	EC:6.1.1.4	pfam00133,pfam13603,pfam00133,pfam08264	tRNA-synt_1,tRNA-synt_1_2,tRNA-synt_1,Anticodon_1	TIGR00396	leucyl-tRNA synthetase, eubacterial and mitochondrial family	COG0495	Leucyl-tRNA synthetase		outside	Cytoplasmic		leucyl-tRNA synthetase
GC_00000845	3	1	1	2	1	0	0	0	Ga0306812_10976	1.47916	1.19402	1.32644	1.17048	0.981626	0.685732	4.43924	0.0178238	KO:K03657	DNA helicase II / ATP-dependent DNA helicase PcrA [EC:3.6.4.12]	EC:3.6.4.12	pfam13245,pfam13361	AAA_19,UvrD_C			COG0210	Superfamily I DNA or RNA helicase		outside	Cytoplasmic		DNA helicase-2/ATP-dependent DNA helicase PcrA
GC_00000846	1	1	1	1	1	1	1	1	Ga0306812_102728	238.002	457.393	462.125	448.537	462.611	483.081	385.356	0.911503	KO:K00789	S-adenosylmethionine synthetase [EC:2.5.1.6]	EC:2.5.1.6	pfam00438,pfam02772,pfam02773	S-AdoMet_synt_N,S-AdoMet_synt_M,S-AdoMet_synt_C	TIGR01034	S-adenosylmethionine synthetase	COG0192	S-adenosylmethionine synthetase		outside	Cytoplasmic		methionine adenosyltransferase
GC_00000847	1	1	1	1	1	1	1	1	Ga0306812_101855	14.9847	18.6221	15.6676	35.5971	37.7956	19.0023	41.5411	0.217202	KO:K07588	LAO/AO transport system kinase [EC:2.7.-.-]	EC:2.7.-	pfam03308	ArgK	TIGR00750	LAO/AO transport system ATPase	COG1703	Putative periplasmic protein kinase ArgK or related GTPase of G3E family		outside	CytoplasmicMembrane		LAO/AO transport system kinase
GC_00000848	1	1	1	1	1	1	1	1	Ga0306812_103275	1017.35	789.632	1000.77	1053.82	1229.8	1198.49	891.77	0.975544	KO:K00031	isocitrate dehydrogenase [EC:1.1.1.42]	EC:1.1.1.42	pfam03971	IDH	TIGR00178	isocitrate dehydrogenase, NADP-dependent, monomeric type	COG2838	Monomeric isocitrate dehydrogenase		outside	Cytoplasmic		isocitrate dehydrogenase
GC_00000849	1	1	1	1	1	1	1	1	Ga0306812_1011620	164.269	146.994	152.388	152.507	201.904	190.04	168.992	0.716477	KO:K02492	glutamyl-tRNA reductase [EC:1.2.1.70]	EC:1.2.1.70	pfam05201,pfam01488,pfam00745	GlutR_N,Shikimate_DH,GlutR_dimer	TIGR01035	glutamyl-tRNA reductase	COG0373	Glutamyl-tRNA reductase		outside	Cytoplasmic		glutamyl-tRNA reductase
GC_00000850	1	1	1	1	1	1	1	1	Ga0306812_103116	196.575	226.082	212.11	383.359	358.63	311.703	501.174	0.867772	KO:K03732	ATP-dependent RNA helicase RhlB [EC:3.6.4.13]	EC:3.6.4.13	pfam00270,pfam00271	DEAD,Helicase_C			COG0513	Superfamily II DNA and RNA helicase		outside	Cytoplasmic		ATP-dependent RNA helicase RhlB
GC_00000851	1	1	1	1	1	1	1	1	Ga0306812_10427	42.7949	95.8999	64.2616	117.997	130.05	90.6004	131.861	0.535751											inside,TMhelix,outside,TMhelix,inside	CytoplasmicMembrane		hypothetical protein
GC_00000852	1	1	1	1	1	1	1	1	Ga0306812_10225	18.9391	26.3031	21.5048	40.4926	38.1779	23.0971	59.2636	0.254922	KO:K04763	integrase/recombinase XerD		pfam02899,pfam00589	Phage_int_SAM_1,Phage_integrase	TIGR02225	tyrosine recombinase XerD	COG4974	Site-specific recombinase XerD		outside	Cytoplasmic		integrase/recombinase XerD
GC_00000853	1	1	1	1	1	1	1	1	Ga0306812_103582	130.115	205.558	205.088	253.333	313.021	227.539	297.291	0.809119	KO:K03797	carboxyl-terminal processing protease [EC:3.4.21.102]	EC:3.4.21.102	pfam13180,pfam03572	PDZ_2,Peptidase_S41	TIGR00225	C-terminal peptidase (prc)	COG0793	C-terminal processing protease CtpA/Prc, contains a PDZ domain		inside,TMhelix,outside	CytoplasmicMembrane		carboxyl-terminal processing protease
GC_00000854	1	1	1	1	1	1	1	1	Ga0306812_101537	1117.4	1058.62	1976.3	817.661	1129.34	712.174	260.605	0.974715	KO:K11959	urea transport system substrate-binding protein		pfam13433	Peripla_BP_5	TIGR03407	urea ABC transporter, urea binding protein	COG0683	ABC-type branched-chain amino acid transport system, periplasmic component		inside,TMhelix,outside	Cytoplasmic		amino acid/amide ABC transporter substrate-binding protein (HAAT family)
GC_00000855	1	1	1	1	1	1	1	1	Ga0306812_102886	216.053	300.379	366.202	390.655	401.97	529.911	470.717	0.899689				pfam02163	Peptidase_M50						inside,TMhelix,outside,TMhelix,inside,TMhelix,outside,TMhelix,inside,TMhelix,outside,TMhelix,inside,TMhelix,outside,TMhelix,inside	CytoplasmicMembrane		peptidase M50-like protein
GC_00000856	1	1	1	1	1	1	1	1	Ga0306812_1011847	335.524	404.2	445.772	470.789	510.284	458.151	592.441	0.922487	KO:K00962	polyribonucleotide nucleotidyltransferase [EC:2.7.7.8]	EC:2.7.7.8	pfam01138,pfam03725,pfam03726,pfam01138,pfam00013,pfam00575	RNase_PH,RNase_PH_C,PNPase,RNase_PH,KH_1,S1	TIGR03591	polyribonucleotide nucleotidyltransferase	COG1185	Polyribonucleotide nucleotidyltransferase (polynucleotide phosphorylase)		outside	Cytoplasmic		polyribonucleotide nucleotidyltransferase
GC_00000857	1	1	1	1	1	1	1	1	Ga0306812_103483	122.172	154.477	138.827	142.59	184.337	167.145	185.01	0.693679	KO:K03272,KO:K03272	D-beta-D-heptose 7-phosphate kinase / D-beta-D-heptose 1-phosphate adenosyltransferase [EC:2.7.1.167 2.7.7.70],D-beta-D-heptose 7-phosphate kinase / D-beta-D-heptose 1-phosphate adenosyltransferase [EC:2.7.1.167 2.7.7.70]	EC:2.7.1.167,EC:2.7.7.70	pfam00294	PfkB	TIGR02198	rfaE bifunctional protein, domain I				outside	Cytoplasmic		D-beta-D-heptose 7-phosphate kinase/D-beta-D-heptose 1-phosphate adenosyltransferase
GC_00000858	1	1	1	1	1	1	1	1	Ga0306812_101946	78.3432	93.7331	104.666	146.378	132.243	124.561	193.261	0.620933	KO:K00263	leucine dehydrogenase [EC:1.4.1.9]	EC:1.4.1.9	pfam02812,pfam00208,pfam00208	ELFV_dehydrog_N,ELFV_dehydrog,ELFV_dehydrog			COG0334	Glutamate dehydrogenase/leucine dehydrogenase		outside	Cytoplasmic		leucine dehydrogenase
GC_00000859	1	1	1	1	1	1	1	1	Ga0306812_101949	134.275	148.22	158.236	187.746	198.74	185.673	224.373	0.733057	KO:K18459,KO:K01480	guanidinopropionase [EC:3.5.3.17],agmatinase [EC:3.5.3.11]	EC:3.5.3.17,EC:3.5.3.11	pfam00491	Arginase	TIGR01229,TIGR01230	arginase,agmatinase	COG0010	Arginase family enzyme		outside	Cytoplasmic		agmatinase/guanidinopropionase
GC_00000860	1	1	1	1	1	1	1	1	Ga0306812_10525	233.53	216.558	209.424	190.796	219.121	246.449	185.703	0.785907	KO:K00265,KO:K00265	glutamate synthase (NADPH/NADH) large chain [EC:1.4.1.13 1.4.1.14],glutamate synthase (NADPH/NADH) large chain [EC:1.4.1.13 1.4.1.14]	EC:1.4.1.13,EC:1.4.1.14	pfam00310,pfam04898,pfam01645,pfam01493	GATase_2,Glu_syn_central,Glu_synthase,GXGXG			COG0069	Glutamate synthase domain 2		outside	CytoplasmicMembrane		glutamate synthase (NADH) large subunit
GC_00000861	1	1	1	1	1	1	1	1	Ga0306812_10173	85.4021	101.737	82.3653	105.833	114.97	101.175	128.745	0.556477	KO:K03723	transcription-repair coupling factor (superfamily II helicase) [EC:3.6.4.-]	EC:3.6.4.-	pfam02559,pfam00270,pfam00271,pfam03461	CarD_CdnL_TRCF,DEAD,Helicase_C,TRCF	TIGR00580	transcription-repair coupling factor (mfd)	COG1197	Transcription-repair coupling factor (superfamily II helicase)		outside	Cytoplasmic		transcription-repair coupling factor
GC_00000862	1	1	1	1	1	1	1	1	Ga0306812_1011325	43.4041	62.072	72.4149	65.377	89.0305	71.7588	55.4814	0.421762	KO:K00286	pyrroline-5-carboxylate reductase [EC:1.5.1.2]	EC:1.5.1.2	pfam03807,pfam14748	F420_oxidored,P5CR_dimer	TIGR00112	pyrroline-5-carboxylate reductase	COG0345	Pyrroline-5-carboxylate reductase		outside	Unknown		pyrroline-5-carboxylate reductase
GC_00000863	1	1	1	1	1	1	1	1	Ga0306812_1021047	218.149	194.77	210.149	183.562	222.552	293.15	261.829	0.803731	KO:K00161	pyruvate dehydrogenase E1 component alpha subunit [EC:1.2.4.1]	EC:1.2.4.1	pfam00676	E1_dh	TIGR03181	pyruvate dehydrogenase E1 component, alpha subunit	COG1071	TPP-dependent pyruvate or acetoin dehydrogenase subunit alpha		outside	Cytoplasmic		pyruvate dehydrogenase E1 component alpha subunit
GC_00000864	1	1	1	1	1	1	1	1	Ga0306812_1011019	130.955	170.984	145.351	124.407	163.603	144.185	131.811	0.667979	KO:K03572	DNA mismatch repair protein MutL		pfam13589,pfam01119,pfam08676	HATPase_c_3,DNA_mis_repair,MutL_C	TIGR00585	DNA mismatch repair protein MutL	COG0323	DNA mismatch repair ATPase MutL		outside	Cytoplasmic		DNA mismatch repair protein MutL
GC_00000865	1	1	1	1	1	1	1	1	Ga0306812_1011321	42.001	64.3346	73.2831	76.9995	84.3366	47.605	69.9299	0.420725	KO:K03590	cell division protein FtsA		pfam14450,pfam02491,pfam14450	FtsA,SHS2_FTSA,FtsA	TIGR01174	cell division protein FtsA	COG0849	Cell division ATPase FtsA		outside,TMhelix,inside	Cytoplasmic		cell division protein FtsA
GC_00000866	1	1	1	1	1	1	1	1	Ga0306812_103606	34.7649	50.675	43.0491	69.7656	74.8359	54.0483	109.184	0.40456	KO:K01507	inorganic pyrophosphatase [EC:3.6.1.1]	EC:3.6.1.1	pfam00719	Pyrophosphatase			COG0221	Inorganic pyrophosphatase		outside	Cytoplasmic		inorganic pyrophosphatase
GC_00000867	1	1	1	1	1	1	1	1	Ga0306812_102751	60.8666	83.6362	69.8901	82.8014	96.3414	107.044	77.5473	0.487668	KO:K08679	UDP-glucuronate 4-epimerase [EC:5.1.3.6]	EC:5.1.3.6	pfam01370	Epimerase			COG0451	Nucleoside-diphosphate-sugar epimerase		outside	Cytoplasmic		UDP-glucuronate 4-epimerase
GC_00000868	1	1	1	1	1	1	1	1	Ga0306812_10329	34.0435	41.2048	46.4524	51.5216	50.9997	43.3531	50.6085	0.325389				pfam07143,pfam17186	CrtC,Lipocalin_9			COG5621	Predicted secreted hydrolase		outside	Unknown		predicted secreted hydrolase
GC_00000869	1	1	1	1	1	1	1	1	Ga0306812_10417	349.736	386.698	418.252	550.09	680.16	468.384	624.364	0.93057	KO:K03711	Fur family transcriptional regulator, ferric uptake regulator		pfam01475	FUR			COG0735	Fe2+ or Zn2+ uptake regulation protein		outside	Cytoplasmic		Fur family ferric uptake transcriptional regulator
GC_00000870	1	1	1	1	1	1	1	1	Ga0306812_102676	44.3025	87.9742	77.7247	114.437	146.65	131.78	171.971	0.581554	KO:K00919	4-diphosphocytidyl-2-C-methyl-D-erythritol kinase [EC:2.7.1.148]	EC:2.7.1.148	pfam00288,pfam08544	GHMP_kinases_N,GHMP_kinases_C	TIGR00154	4-diphosphocytidyl-2C-methyl-D-erythritol kinase	COG1947	4-diphosphocytidyl-2C-methyl-D-erythritol kinase		outside	Unknown		4-diphosphocytidyl-2-C-methyl-D-erythritol kinase
GC_00000871	1	1	1	1	1	1	1	1	Ga0306812_1011307	27.439	55.5049	42.8656	84.9583	93.7618	73.1435	97.5528	0.430259	KO:K03925	MraZ protein		pfam02381,pfam02381	MraZ,MraZ	TIGR00242	division/cell wall cluster transcriptional repressor MraZ	COG2001	MraZ, DNA-binding transcriptional regulator and inhibitor of RsmH methyltransferase activity		outside	Cytoplasmic		MraZ protein
GC_00000872	1	1	1	1	1	1	1	1	Ga0306812_103344	49.7277	88.3333	82.7036	145.115	186.872	101.585	210.638	0.619067	KO:K00794	6,7-dimethyl-8-ribityllumazine synthase [EC:2.5.1.78]	EC:2.5.1.78	pfam00885	DMRL_synthase	TIGR00114	6,7-dimethyl-8-ribityllumazine synthase	COG0054	6,7-dimethyl-8-ribityllumazine synthase (Riboflavin synthase beta chain)		outside	Cytoplasmic		6,7-dimethyl-8-ribityllumazine synthase
GC_00000873	1	1	1	1	1	1	1	1	Ga0306812_1011473	61.753	84.2645	89.7841	116.96	125.506	91.4207	114.53	0.541347	KO:K01889	phenylalanyl-tRNA synthetase alpha chain [EC:6.1.1.20]	EC:6.1.1.20	pfam01409	tRNA-synt_2d	TIGR00468	phenylalanyl-tRNA synthetase, alpha subunit	COG0016	Phenylalanyl-tRNA synthetase alpha subunit		outside	Cytoplasmic		phenylalanyl-tRNA synthetase alpha subunit
GC_00000874	1	1	1	1	1	1	1	1	Ga0306812_102531	240.177	361.112	284.548	259.446	295.652	322.207	263.437	0.854715	KO:K13789,KO:K13789,KO:K13789	geranylgeranyl diphosphate synthase, type II [EC:2.5.1.1 2.5.1.10 2.5.1.29],geranylgeranyl diphosphate synthase, type II [EC:2.5.1.1 2.5.1.10 2.5.1.29],geranylgeranyl diphosphate synthase, type II [EC:2.5.1.1 2.5.1.10 2.5.1.29]	EC:2.5.1.1,EC:2.5.1.10,EC:2.5.1.29	pfam00348	polyprenyl_synt			COG0142	Geranylgeranyl pyrophosphate synthase		outside	Cytoplasmic		farnesyl-diphosphate synthase
GC_00000875	1	1	1	1	1	1	1	1	Ga0306812_101295	83.8728	184.694	194.638	250.174	216.726	200.634	270.033	0.767668				pfam04238	DUF420						outside,TMhelix,inside,TMhelix,outside,TMhelix,inside,TMhelix,outside,TMhelix,inside,TMhelix,outside	CytoplasmicMembrane		uncharacterized protein DUF420
GC_00000876	1	1	1	1	1	1	1	1	Ga0306812_102536	79.9981	89.9956	69.6885	85.1169	98.104	92.4439	139.86	0.527254	KO:K07478	putative ATPase		pfam00004,pfam16193,pfam12002	AAA,AAA_assoc_2,MgsA_C			COG2256	Replication-associated recombination protein RarA (DNA-dependent ATPase)		outside	Cytoplasmic		putative ATPase
GC_00000877	1	1	1	1	1	1	1	1	Ga0306812_102643	118.488	211.006	175.88	132.967	164.91	184.233	150.893	0.705078				pfam13442	Cytochrome_CBB3						inside,TMhelix,outside	CytoplasmicMembrane	1	cbb3-type cytochrome c oxidase subunit III
GC_00000878	2	1	1	1	1	2	0	0	Ga0306812_105228	94.0928	78.3965	90.7593	74.1257	100.207	153.593	133.396	0.559378				pfam00923	TAL_FSA	TIGR00876	transaldolase, mycobacterial type	COG0176	Transaldolase		outside	Cytoplasmic		transaldolase
GC_00000879	1	1	1	1	1	1	1	1	Ga0306812_102455	353.491	396.591	302.277	436.705	464.31	504.699	564.757	0.915855											outside	Unknown		hypothetical protein
GC_00000880	2	2	2	1	0	0	0	0	Ga0306812_103378	44.1936	26.0752	43.2539	28.707	39.2667	76.7681	71.5901	0.334508	KO:K02485	two-component system, response regulator		pfam00072	Response_reg						outside	Cytoplasmic		two-component system response regulator
GC_00000881	1	1	1	1	1	1	1	1	Ga0306812_101391	330.766	385.101	304.404	362.508	375.003	365.927	447.264	0.89285	KO:K02469	DNA gyrase subunit A [EC:5.99.1.3]	EC:5.99.1.3	pfam00521,pfam03989,pfam03989,pfam03989,pfam03989,pfam03989,pfam03989	DNA_topoisoIV,DNA_gyraseA_C,DNA_gyraseA_C,DNA_gyraseA_C,DNA_gyraseA_C,DNA_gyraseA_C,DNA_gyraseA_C	TIGR01063	DNA gyrase, A subunit	COG0188	DNA gyrase/topoisomerase IV, subunit A		outside	Cytoplasmic		DNA gyrase subunit A
GC_00000882	1	1	1	1	1	1	1	1	Ga0306812_105181	135.48	256.113	174.749	182.573	234.019	147.461	127.346	0.738031	KO:K01079	phosphoserine phosphatase [EC:3.1.3.3]	EC:3.1.3.3	pfam13740,pfam12710	ACT_6,HAD	TIGR00338,TIGR01488,TIGR01494	phosphoserine phosphatase SerB,Haloacid Dehalogenase superfamily, subfamily IB, phosphoserine phosphatase-like,ATPase, P-type (transporting), HAD superfamily, subfamily IC	COG0560	Phosphoserine phosphatase		outside	Cytoplasmic		phosphoserine phosphatase
GC_00000883	1	1	1	1	1	1	1	1	Ga0306812_102138	183.894	301.378	309.802	324.245	418.251	305.539	314.829	0.864663	KO:K02876	large subunit ribosomal protein L15		pfam00828	Ribosomal_L27A	TIGR01071	ribosomal protein L15, bacterial/organelle	COG0200	Ribosomal protein L15		outside	Cytoplasmic		LSU ribosomal protein L15P
GC_00000884	1	1	1	1	1	1	1	1	Ga0306812_1011637	91.7666	151.39	131.355	125.659	160.41	114.694	122.633	0.62943	KO:K01775	alanine racemase [EC:5.1.1.1]	EC:5.1.1.1	pfam01168,pfam00842	Ala_racemase_N,Ala_racemase_C	TIGR00492	alanine racemase	COG0787	Alanine racemase		outside	Cytoplasmic		alanine racemase
GC_00000885	1	1	1	1	1	1	1	1	Ga0306812_10291	20.8363	41.2495	26.1453	68.909	58.0336	51.4608	58.8812	0.331606				pfam03602	Cons_hypoth95	TIGR00095	16S rRNA (guanine(966)-N(2))-methyltransferase RsmD	COG0742	16S rRNA G966 N2-methylase RsmD		outside	Cytoplasmic		16S rRNA (guanine(966)-N(2))-methyltransferase RsmD
GC_00000886	2	1	1	1	1	0	1	1	Ga0306812_102245	14.5738	37.3808	29.5177	31.4382	46.0005	33.3803	31.5265	0.252642				pfam00512,pfam02518	HisKA,HATPase_c			COG0642	Signal transduction histidine kinase		outside,TMhelix,inside,TMhelix,outside,TMhelix,inside,TMhelix,outside,TMhelix,inside,TMhelix,outside	CytoplasmicMembrane		signal transduction histidine kinase
GC_00000887	1	1	1	1	1	1	1	1	Ga0306812_101669	73.1493	101.029	84.7496	83.2124	86.1667	86.2325	76.6376	0.496166	KO:K07777	two-component system, NarL family, sensor histidine kinase DegS [EC:2.7.13.3]	EC:2.7.13.3	pfam01113,pfam07730,pfam02518	DapB_N,HisKA_3,HATPase_c						outside	CytoplasmicMembrane		two-component system sensor histidine kinase DegS
GC_00000888	1	1	1	1	1	1	1	1	Ga0306812_10380	84.2908	55.6322	68.254	52.5859	73.1314	77.0502	79.9988	0.440415	KO:K00097	4-hydroxythreonine-4-phosphate dehydrogenase [EC:1.1.1.262]	EC:1.1.1.262	pfam04166	PdxA	TIGR00557	4-hydroxythreonine-4-phosphate dehydrogenase	COG1995	4-hydroxy-L-threonine phosphate dehydrogenase PdxA		outside	Cytoplasmic		4-hydroxythreonine-4-phosphate dehydrogenase
GC_00000889	1	1	1	1	1	1	1	1	Ga0306812_101986	166.094	137.332	147.005	111.774	136.658	177.431	141.176	0.670881				pfam05893	LuxC						outside	Cytoplasmic		acyl-CoA reductase LuxC
GC_00000890	1	1	1	1	1	1	1	1	Ga0306812_101396	35.6049	76.325	57.2363	137.894	133.526	81.2076	160.618	0.539896	KO:K03217	YidC/Oxa1 family membrane protein insertase		pfam14849,pfam02096	YidC_periplas,60KD_IMP	TIGR03593,TIGR03592	membrane protein insertase, YidC/Oxa1 family, N-terminal domain,membrane protein insertase, YidC/Oxa1 family, C-terminal domain	COG0706	Membrane protein insertase Oxa1/YidC/SpoIIIJ, required for the localization of integral membrane proteins		inside,TMhelix,outside,TMhelix,inside,TMhelix,outside,TMhelix,inside,TMhelix,outside,TMhelix,inside	CytoplasmicMembrane		protein translocase subunit yidC
GC_00000891	1	1	1	1	1	1	1	1	Ga0306812_10322	81.6358	109.71	94.1736	123.141	151.733	135.955	146.755	0.610363											inside,TMhelix,outside	Unknown		hypothetical protein
GC_00000892	1	1	1	1	1	1	1	1	Ga0306812_101586	106.403	136.909	111.2	155.801	165.624	140.9	225.674	0.67772	KO:K03979	GTPase [EC:3.6.5.-]	EC:3.6.5.-	pfam01018,pfam01926	GTP1_OBG,MMR_HSR1	TIGR00231,TIGR02729	small GTP-binding protein domain,Obg family GTPase CgtA	COG0536	GTPase involved in cell partioning and DNA repair		outside	Cytoplasmic		GTP-binding protein
GC_00000893	1	1	1	1	1	1	1	1	Ga0306812_103137	33.1558	66.1916	51.0167	47.892	74.7415	66.0155	30.121	0.358756	KO:K07025	putative hydrolase of the HAD superfamily		pfam13419	HAD_2	TIGR01509	haloacid dehalogenase superfamily, subfamily IA, variant 3 with third motif having DD or ED	COG1011	FMN phosphatase YigB, HAD superfamily		outside	Cytoplasmic		putative hydrolase of the HAD superfamily
GC_00000894	1	1	1	1	1	1	1	1	Ga0306812_101402	168.133	200.318	270.373	257.798	259.471	259.862	286.635	0.817409				pfam04519	Bactofilin			COG1664	Cytoskeletal protein CcmA, bactofilin family		outside	Unknown		cytoskeletal protein CcmA (bactofilin family)
GC_00000895	1	1	1	1	1	1	1	1	Ga0306812_102683	112.435	197.985	161.154	253.978	262.799	183.501	324.653	0.785078				pfam00595,pfam04459	PDZ,DUF512	TIGR03279	putative radical SAM enzyme, TIGR03279 family	COG1625	Fe-S oxidoreductase, related to NifB/MoaA family		outside	Cytoplasmic		putative radical SAM enzyme (TIGR03279 family)
GC_00000896	1	1	1	2	2	1	0	0	Ga0306812_1011590	296.585	151.375	281.987	60.4392	35.0764	463.077	112.014	0.767461	KO:K01791	UDP-N-acetylglucosamine 2-epimerase (non-hydrolysing) [EC:5.1.3.14]	EC:5.1.3.14	pfam02350	Epimerase_2	TIGR00236	UDP-N-acetylglucosamine 2-epimerase	COG0381	UDP-N-acetylglucosamine 2-epimerase		outside	Cytoplasmic		UDP-N-acetylglucosamine 2-epimerase (non-hydrolysing)
GC_00000897	1	1	1	2	1	0	1	1	Ga0306812_1011289	230.735	246.179	241.154	322.473	349.794	412.75	481.792	0.874819	KO:K00128	aldehyde dehydrogenase (NAD+) [EC:1.2.1.3]	EC:1.2.1.3	pfam00171	Aldedh			COG1012	Acyl-CoA reductase or other NAD-dependent aldehyde dehydrogenase		outside	Cytoplasmic		aldehyde dehydrogenase (NAD+)
GC_00000898	1	1	1	1	1	1	1	1	Ga0306812_101199	22.5131	42.9044	44.8798	66.9168	57.104	57.8835	88.2089	0.365389											outside	Unknown		hypothetical protein
GC_00000899	1	1	1	1	1	1	1	1	Ga0306812_103587	86.3979	121.04	116.557	180.376	214.11	179.768	200.087	0.69513	KO:K07460	putative endonuclease		pfam02021	UPF0102	TIGR00252	TIGR00252 family protein	COG0792	Predicted endonuclease distantly related to archaeal Holliday junction resolvase		outside	Cytoplasmic		putative endonuclease
GC_00000900	1	1	1	1	1	1	1	1	Ga0306812_101621	162.013	161.582	165.458	152.159	179.771	184.839	154.127	0.711503	KO:K00548	5-methyltetrahydrofolate--homocysteine methyltransferase [EC:2.1.1.13]	EC:2.1.1.13	pfam02574,pfam00809,pfam02607,pfam02310,pfam02965	S-methyl_trans,Pterin_bind,B12-binding_2,B12-binding,Met_synt_B12	TIGR02082	5-methyltetrahydrofolate--homocysteine methyltransferase	COG1410	Methionine synthase I, cobalamin-binding domain		outside	Cytoplasmic		methionine synthase (B12-dependent)
GC_00000901	1	1	1	1	1	1	1	1	Ga0306812_101310	49.9232	68.6395	50.9231	90.5142	84.5662	52.7786	135.205	0.46114	KO:K02032	peptide/nickel transport system ATP-binding protein		pfam00005,pfam08352,pfam00005,pfam08352	ABC_tran,oligo_HPY,ABC_tran,oligo_HPY	TIGR01727	oligopeptide/dipeptide ABC transporter, ATP-binding protein, C-terminal domain	COG0444	ABC-type dipeptide/oligopeptide/nickel transport system, ATPase component		outside	CytoplasmicMembrane		peptide/nickel transport system ATP-binding protein
GC_00000902	1	1	1	1	1	1	1	1	Ga0306812_101985	40.4313	47.4749	35.2194	40.733	49.6401	33.5395	31.3518	0.293886				pfam00202	Aminotran_3			COG4992	Acetylornithine/succinyldiaminopimelate/putrescine aminotransferase		outside	Cytoplasmic		acetylornithine/succinyldiaminopimelate/putrescine aminotransferase
GC_00000903	1	1	1	1	1	1	1	1	Ga0306812_101840	174.66	305.659	245.893	332.818	351.76	347.86	443.422	0.868808	KO:K11991	tRNA(adenine34) deaminase [EC:3.5.4.33]	EC:3.5.4.33	pfam14437	MafB19-deam			COG0590	tRNA(Arg) A34 adenosine deaminase TadA		outside	Cytoplasmic		tRNA(adenine34) deaminase
GC_00000904	1	1	1	1	1	1	1	1	Ga0306812_10677	29.2709	44.3928	53.1516	75.0823	81.4964	55.5305	101.521	0.407668	KO:K01883	cysteinyl-tRNA synthetase [EC:6.1.1.16]	EC:6.1.1.16	pfam01406,pfam09190	tRNA-synt_1e,DALR_2	TIGR00435	cysteinyl-tRNA synthetase	COG0215	Cysteinyl-tRNA synthetase		outside	Cytoplasmic		cysteinyl-tRNA synthetase
GC_00000905	1	1	1	1	1	1	1	1	Ga0306812_101612	37.1388	72.9104	34.6093	71.9122	70.5432	46.7216	86.0278	0.393161	KO:K09773	uncharacterized protein		pfam03618	Kinase-PPPase			COG1806	Regulator of PEP synthase PpsR, kinase-PPPase family (combines ADP:protein kinase and phosphorylase activities)		outside	Unknown		hypothetical protein
GC_00000906	1	1	1	1	1	1	1	1	Ga0306812_103651	72.0223	104.515	119.42	147.431	176.133	149.181	182.453	0.647047	KO:K00640	serine O-acetyltransferase [EC:2.3.1.30]	EC:2.3.1.30	pfam06426,pfam00132,pfam00132	SATase_N,Hexapep,Hexapep	TIGR01172	serine O-acetyltransferase	COG1045	Serine acetyltransferase		outside	Cytoplasmic		serine O-acetyltransferase
GC_00000907	1	1	1	1	1	1	1	1	Ga0306812_102209	76.3473	139.119	117.337	89.5755	113.031	131.48	127.158	0.590881	KO:K13292	phosphatidylglycerol:prolipoprotein diacylglycerol transferase [EC:2.-.-.-]	EC:2.-	pfam01790	LGT	TIGR00544	prolipoprotein diacylglyceryl transferase	COG0682	Prolipoprotein diacylglyceryltransferase		outside,TMhelix,inside,TMhelix,outside,TMhelix,inside,TMhelix,outside,TMhelix,inside	CytoplasmicMembrane		prolipoprotein diacylglyceryl transferase
GC_00000908	1	1	1	1	1	1	1	1	Ga0306812_1011615	50.4501	63.6219	82.0743	129.909	145.082	87.3555	152.727	0.552539	KO:K11753,KO:K11753	riboflavin kinase / FMN adenylyltransferase [EC:2.7.1.26 2.7.7.2],riboflavin kinase / FMN adenylyltransferase [EC:2.7.1.26 2.7.7.2]	EC:2.7.1.26,EC:2.7.7.2	pfam06574,pfam01687	FAD_syn,Flavokinase	TIGR00083	riboflavin kinase/FMN adenylyltransferase	COG0196	FAD synthase		outside	Cytoplasmic		riboflavin kinase/FMN adenylyltransferase
GC_00000909	1	1	1	1	1	1	1	1	Ga0306812_1011430	106.973	163.674	131.826	156.23	186.406	180.82	130.98	0.68228	KO:K03271	D-sedoheptulose 7-phosphate isomerase [EC:5.3.1.28]	EC:5.3.1.28	pfam13580	SIS_2	TIGR00441	phosphoheptose isomerase	COG0279	Phosphoheptose isomerase		outside	Cytoplasmic		phosphoheptose isomerase
GC_00000910	1	1	1	1	1	1	1	1	Ga0306812_102537	117.88	232.442	187.289	192.853	294.53	279.122	165.756	0.78114	KO:K09888	cell division protein ZapA		pfam05164	ZapA			COG3027	Cell division protein ZapA, inhibits GTPase activity of FtsZ		outside	Cytoplasmic		cell division protein ZapA
GC_00000911	1	1	1	1	1	1	1	1	Ga0306812_1011631	329.995	577.245	540.159	683.518	732.436	757.588	743.662	0.948394	KO:K02357	elongation factor Ts		pfam00889	EF_TS	TIGR00116	translation elongation factor Ts				outside	Cytoplasmic		translation elongation factor Ts (EF-Ts)
GC_00000912	1	1	1	1	1	1	1	1	Ga0306812_1021052	89.9575	81.8264	101.782	86.8677	110.34	164.028	147.55	0.58487				pfam00753	Lactamase_B			COG0491	Glyoxylase or a related metal-dependent hydrolase, beta-lactamase superfamily II		outside	Cytoplasmic		glyoxylase-like metal-dependent hydrolase (beta-lactamase superfamily II)
GC_00000913	1	1	1	1	1	1	1	1	Ga0306812_102149	215.08	333.86	353.252	425.46	466.001	355.446	520.527	0.89886	KO:K02878	large subunit ribosomal protein L16		pfam00252	Ribosomal_L16	TIGR01164	ribosomal protein L16, bacterial/organelle	COG0197	Ribosomal protein L16/L10AE		outside	Cytoplasmic		LSU ribosomal protein L16P
GC_00000914	1	1	1	1	1	1	1	1	Ga0306812_101577	94.3914	88.7037	92.7103	86.9743	96.6287	139.149	119.797	0.555648	KO:K12573	ribonuclease R [EC:3.1.-.-]	EC:3.1.-	pfam08206,pfam00773,pfam00575	OB_RNB,RNB,S1	TIGR02063,TIGR00358	ribonuclease R,VacB and RNase II family 3'-5' exoribonucleases	COG0557	Exoribonuclease R		outside	Cytoplasmic		RNAse R
GC_00000915	1	1	1	1	1	1	1	1	Ga0306812_1011287	76.9894	107.943	151.869	127.761	150.379	173.876	141.507	0.641658	KO:K00606	3-methyl-2-oxobutanoate hydroxymethyltransferase [EC:2.1.2.11]	EC:2.1.2.11	pfam02548	Pantoate_transf	TIGR00222	3-methyl-2-oxobutanoate hydroxymethyltransferase	COG0413	Ketopantoate hydroxymethyltransferase		outside	Cytoplasmic		ketopantoate hydroxymethyltransferase
GC_00000916	1	2	2	1	1	0	0	0	Ga0306812_102783	34.9091	38.0157	50.7293	51.9806	54.6013	62.1246	56.778	0.346114				pfam03795	YCII			COG3795	Uncharacterized conserved protein		outside	Cytoplasmic		hypothetical protein
GC_00000917	1	1	1	1	1	1	1	1	Ga0306812_10276	33.0889	50.037	44.8806	45.6393	54.2068	45.1053	60.1536	0.336788	KO:K02527,KO:K02527,KO:K02527,KO:K02527	3-deoxy-D-manno-octulosonic-acid transferase [EC:2.4.99.12 2.4.99.13 2.4.99.14 2.4.99.15],3-deoxy-D-manno-octulosonic-acid transferase [EC:2.4.99.12 2.4.99.13 2.4.99.14 2.4.99.15],3-deoxy-D-manno-octulosonic-acid transferase [EC:2.4.99.12 2.4.99.13 2.4.99.14 2.4.99.15],3-deoxy-D-manno-octulosonic-acid transferase [EC:2.4.99.12 2.4.99.13 2.4.99.14 2.4.99.15]	EC:2.4.99.12,EC:2.4.99.13,EC:2.4.99.14,EC:2.4.99.15	pfam04413	Glycos_transf_N			COG1519	3-deoxy-D-manno-octulosonic-acid transferase		inside,TMhelix,outside	CytoplasmicMembrane		3-deoxy-D-manno-octulosonic-acid transferase
GC_00000918	1	1	1	1	1	1	1	1	Ga0306812_102293	270.461	319.343	229.523	219.011	268.227	314.935	299.509	0.843938	KO:K00941,KO:K00941	hydroxymethylpyrimidine/phosphomethylpyrimidine kinase [EC:2.7.1.49 2.7.4.7],hydroxymethylpyrimidine/phosphomethylpyrimidine kinase [EC:2.7.1.49 2.7.4.7]	EC:2.7.1.49,EC:2.7.4.7	pfam08543	Phos_pyr_kin	TIGR00097	hydroxymethylpyrimidine kinase/phosphomethylpyrimidine kinase	COG0351	Hydroxymethylpyrimidine/phosphomethylpyrimidine kinase		outside	Cytoplasmic		hydroxymethylpyrimidine/phosphomethylpyrimidine kinase
GC_00000919	1	1	1	1	1	1	1	1	Ga0306812_105137	211.064	196.36	237.354	274.237	356.163	270.279	377.21	0.844352	KO:K03526,KO:K03526	(E)-4-hydroxy-3-methylbut-2-enyl-diphosphate synthase [EC:1.17.7.1 1.17.7.3],(E)-4-hydroxy-3-methylbut-2-enyl-diphosphate synthase [EC:1.17.7.1 1.17.7.3]	EC:1.17.7.1,EC:1.17.7.3	pfam04551	GcpE	TIGR00612	1-hydroxy-2-methyl-2-(E)-butenyl 4-diphosphate synthase	COG0821	4-hydroxy-3-methylbut-2-en-1-yl diphosphate synthase IspG/GcpE		outside	Cytoplasmic		4-hydroxy-3-methylbut-2-en-1-yl diphosphate synthase
GC_00000920	1	1	1	1	1	1	1	1	Ga0306812_103677	501.618	472.293	470.662	505.756	540.678	711.058	578.565	0.938238	KO:K03592	PmbA protein		pfam01523	PmbA_TldD			COG0312	Predicted Zn-dependent protease or its inactivated homolog		outside	Cytoplasmic		PmbA protein
GC_00000921	1	1	1	1	1	1	1	1	Ga0306812_10441	149.892	284.397	293.384	288.804	304.32	293.928	283.331	0.840622	KO:K02199	cytochrome c biogenesis protein CcmG, thiol:disulfide interchange protein DsbE		pfam00578	AhpC-TSA	TIGR00385	periplasmic protein thiol:disulfide oxidoreductases, DsbE subfamily	COG1225	Peroxiredoxin		inside,TMhelix,outside	Periplasmic		cytochrome c biogenesis protein CcmG/thiol:disulfide interchange protein DsbE
GC_00000922	1	1	1	1	1	1	1	1	Ga0306812_1011327	34.06	76.611	86.1898	77.0489	106.774	80.8274	96.073	0.47399	KO:K04074	cell division initiation protein		pfam05103	DivIVA	TIGR03544	DivIVA domain	COG3599	Cell division septum initiation DivIVA, interacts with FtsZ, MinD and other proteins		outside	Cytoplasmic		cell division initiation protein
GC_00000923	1	1	1	1	1	1	1	1	Ga0306812_106105	97.0903	102.263	124.804	131.422	118.337	198.784	178.213	0.646632	KO:K07304	peptide-methionine (S)-S-oxide reductase [EC:1.8.4.11]	EC:1.8.4.11	pfam01625	PMSR	TIGR00401	methionine-S-sulfoxide reductase	COG0225	Peptide methionine sulfoxide reductase MsrA		inside,TMhelix,outside	Unknown		peptide-methionine (S)-S-oxide reductase
GC_00000924	1	1	1	1	1	1	1	1	Ga0306812_101536	396.995	393.194	465.73	271.621	311.678	306.987	141.786	0.87544	KO:K03190	urease accessory protein		pfam01774	UreD			COG0829	Urease accessory protein UreH		outside	Cytoplasmic		urease accessory protein
GC_00000925	1	1	1	1	1	1	1	1	Ga0306812_101528	210.077	217.054	198.2	221.46	236.749	230.404	243.457	0.798964	KO:K00283	glycine dehydrogenase subunit 2 [EC:1.4.4.2]	EC:1.4.4.2	pfam02347	GDC-P			COG1003	Glycine cleavage system protein P (pyridoxal-binding), C-terminal domain		outside	Cytoplasmic		glycine dehydrogenase subunit 2
GC_00000926	1	1	1	1	1	1	1	1	Ga0306812_101494	109.937	112.737	139.661	148.506	168.196	104.177	232.155	0.669637	KO:K01814	phosphoribosylformimino-5-aminoimidazole carboxamide ribotide isomerase [EC:5.3.1.16]	EC:5.3.1.16	pfam00977	His_biosynth	TIGR00007	phosphoribosylformimino-5-aminoimidazole carboxamide ribotide isomerase	COG0106	Phosphoribosylformimino-5-aminoimidazole carboxamide ribonucleotide (ProFAR) isomerase		outside	Cytoplasmic		1-(5-phosphoribosyl)-5-[(5-phosphoribosylamino)methylideneamino] imidazole-4-carboxamide isomerase
GC_00000927	1	1	1	1	1	1	1	1	Ga0306812_101500	257.616	189.111	318.371	318.013	382.812	380.216	406.587	0.872953	KO:K03086	RNA polymerase primary sigma factor		pfam03979,pfam00140,pfam04542,pfam04539,pfam04545	Sigma70_r1_1,Sigma70_r1_2,Sigma70_r2,Sigma70_r3,Sigma70_r4	TIGR02937,TIGR02393	RNA polymerase sigma factor, sigma-70 family,RNA polymerase sigma factor RpoD, C-terminal domain	COG0568	DNA-directed RNA polymerase, sigma subunit (sigma70/sigma32)		outside	Cytoplasmic		RNA polymerase RpoD-like sigma 70 subunit
GC_00000928	1	1	1	1	1	1	1	1	Ga0306812_10325	101.14	120.157	105.54	104.288	113.704	137.78	97.9867	0.584041	KO:K00873	pyruvate kinase [EC:2.7.1.40]	EC:2.7.1.40	pfam00224,pfam02887	PK,PK_C	TIGR01064	pyruvate kinase	COG0469	Pyruvate kinase		outside	Cytoplasmic		pyruvate kinase
GC_00000929	1	1	1	1	1	1	1	1	Ga0306812_1011314	56.2668	79.5398	90.79	113.344	110.342	64.8635	132.3	0.52456	KO:K01925	UDP-N-acetylmuramoylalanine--D-glutamate ligase [EC:6.3.2.9]	EC:6.3.2.9	pfam08245,pfam02875	Mur_ligase_M,Mur_ligase_C	TIGR01087	UDP-N-acetylmuramoylalanine--D-glutamate ligase	COG0771	UDP-N-acetylmuramoylalanine-D-glutamate ligase		outside	Cytoplasmic		UDP-N-acetylmuramoylalanine--D-glutamate ligase
GC_00000930	1	1	1	1	1	1	1	1	Ga0306812_10169	83.6574	119.826	95.1594	191.992	196.596	153.311	207.597	0.679793	KO:K05807	outer membrane protein assembly factor BamD		pfam13525	YfiO	TIGR03302	outer membrane assembly lipoprotein YfiO				outside	OuterMembrane		outer membrane protein assembly factor BamD
GC_00000931	1	1	1	1	1	1	1	1	Ga0306812_103612	536.489	631.755	545.157	521.65	657.331	628.258	516.349	0.943834	KO:K00384	thioredoxin reductase (NADPH) [EC:1.8.1.9]	EC:1.8.1.9	pfam07992	Pyr_redox_2	TIGR01292	thioredoxin-disulfide reductase	COG0492	Thioredoxin reductase		outside	Cytoplasmic		thioredoxin reductase (NADPH)
GC_00000932	1	1	1	1	1	1	1	1	Ga0306812_10242	249.961	333.131	391.155	479.04	462.607	591.73	649.395	0.920622				pfam00111	Fer2						outside	Cytoplasmic		2Fe-2S iron-sulfur cluster protein
GC_00000933	1	1	1	1	1	1	1	1	Ga0306812_101369	459.281	654.359	554.716	592.913	704.665	709.809	594.076	0.947979	KO:K00335	NADH-quinone oxidoreductase subunit F [EC:1.6.5.3]	EC:1.6.5.3	pfam01512,pfam10531,pfam10589	Complex1_51K,SLBB,NADH_4Fe-4S			COG1894	NADH:ubiquinone oxidoreductase, NADH-binding 51 kD subunit (chain F)		outside	Cytoplasmic		NADH-quinone oxidoreductase subunit F
GC_00000934	1	1	1	1	1	1	1	1	Ga0306812_10693	89.5531	118.883	94.9632	122.428	99.8132	127.134	150.693	0.595026	KO:K03649	TDG/mug DNA glycosylase family protein [EC:3.2.2.-]	EC:3.2.2.-	pfam03167	UDG	TIGR00584	mismatch-specific thymine-DNA glycosylate (mug)	COG3663	G:T/U-mismatch repair DNA glycosylase		outside	Cytoplasmic		G/U mismatch-specific uracil-DNA glycosylase
GC_00000935	1	1	1	1	1	1	1	1	Ga0306812_1021045	69.9101	67.6105	79.7765	76.0718	111.051	120.541	108.193	0.518135	KO:K00627	pyruvate dehydrogenase E2 component (dihydrolipoamide acetyltransferase) [EC:2.3.1.12]	EC:2.3.1.12	pfam00364,pfam02817,pfam00198	Biotin_lipoyl,E3_binding,2-oxoacid_dh			COG0508	Pyruvate/2-oxoglutarate dehydrogenase complex, dihydrolipoamide acyltransferase (E2) component		outside	Cytoplasmic		pyruvate dehydrogenase E2 component (dihydrolipoamide acetyltransferase)
GC_00000936	1	1	1	2	1	0	1	1	Ga0306812_103110	50.2546	55.3681	55.2191	76.102	92.0777	79.9575	76.6071	0.436891				pfam10114,pfam13185,pfam00990	PocR,GAF_2,GGDEF	TIGR00254	diguanylate cyclase (GGDEF) domain	COG2199	GGDEF domain, diguanylate cyclase (c-di-GMP synthetase) or its enzymatically inactive variants		outside	Cytoplasmic		diguanylate cyclase with GAF sensor
GC_00000937	1	1	1	1	1	1	1	1	Ga0306812_10659	155.133	208.846	192.322	223.453	273.26	266.914	204.902	0.791917	KO:K14261	alanine-synthesizing transaminase [EC:2.6.1.-]	EC:2.6.1.-	pfam00155	Aminotran_1_2			COG0436	Aspartate/methionine/tyrosine aminotransferase		outside	Cytoplasmic		alanine-synthesizing transaminase
GC_00000938	1	1	1	1	1	1	1	1	Ga0306812_1015	29.0808	31.4876	32.2417	28.9483	40.5972	31.4458	23.75	0.247254	KO:K04066	primosomal protein N' (replication factor Y) (superfamily II helicase) [EC:3.6.4.-]	EC:3.6.4.-	pfam04851,pfam00271	ResIII,Helicase_C	TIGR00595	primosomal protein N'	COG1198	Primosomal protein N' (replication factor Y) - superfamily II helicase		outside	Periplasmic		replication restart DNA helicase PriA
GC_00000939	1	1	1	1	1	1	1	1	Ga0306812_101223	320.979	582.534	453.381	533.008	622.189	598.634	518.77	0.934508	KO:K01652	acetolactate synthase I/II/III large subunit [EC:2.2.1.6]	EC:2.2.1.6	pfam02776,pfam00205,pfam02775	TPP_enzyme_N,TPP_enzyme_M,TPP_enzyme_C	TIGR00118	acetolactate synthase, large subunit, biosynthetic type	COG0028	Acetolactate synthase large subunit or other thiamine pyrophosphate-requiring enzyme		outside	Cytoplasmic		acetolactate synthase large subunit
GC_00000940	1	1	1	1	1	1	1	1	Ga0306812_103687	112.09	174.801	157.08	121.738	207.907	190.386	131.052	0.694301	KO:K00872	homoserine kinase [EC:2.7.1.39]	EC:2.7.1.39	pfam00288,pfam08544	GHMP_kinases_N,GHMP_kinases_C	TIGR00191	homoserine kinase	COG0083	Homoserine kinase		outside	Unknown		homoserine kinase
GC_00000941	1	1	1	1	1	1	1	1	Ga0306812_1021008	37.7193	45.138	56.9399	60.8465	72.2712	58.9687	57.5558	0.370984	KO:K01867	tryptophanyl-tRNA synthetase [EC:6.1.1.2]	EC:6.1.1.2	pfam00579	tRNA-synt_1b	TIGR00233	tryptophanyl-tRNA synthetase	COG0180	Tryptophanyl-tRNA synthetase		outside	Cytoplasmic		tryptophanyl-tRNA synthetase
GC_00000942	1	1	1	1	1	1	1	1	Ga0306812_1011838	141.213	170.552	189.644	165.951	208.93	242.096	181.17	0.745699	KO:K00824	D-alanine transaminase [EC:2.6.1.21]	EC:2.6.1.21	pfam01063	Aminotran_4	TIGR01121	D-amino acid aminotransferase	COG0115	Branched-chain amino acid aminotransferase/4-amino-4-deoxychorismate lyase		outside	Cytoplasmic		D-alanine transaminase
GC_00000943	1	1	1	1	1	1	1	1	Ga0306812_103579	184.191	258.803	284.006	503.901	436.081	533.758	471.148	0.899275	KO:K03671	thioredoxin 1		pfam00085	Thioredoxin	TIGR01068	thioredoxin				outside	Cytoplasmic		thioredoxin
GC_00000944	1	1	1	1	1	1	1	1	Ga0306812_10184	72.7307	140.388	153.525	182.214	223.742	129.609	185.739	0.691399								COG4747	Uncharacterized conserved protein, contains tandem ACT domains		outside	Cytoplasmic		hypothetical protein
GC_00000945	1	1	1	0	1	2	1	1	Ga0306812_103106	143.13	195.657	202.912	353.26	393.485	331.165	427.2	0.857202	KO:K06217	phosphate starvation-inducible protein PhoH and related proteins		pfam02562	PhoH			COG1702	Phosphate starvation-inducible protein PhoH, predicted ATPase		outside	Cytoplasmic		phosphate starvation-inducible PhoH-like protein
GC_00000946	1	1	1	1	1	1	1	1	Ga0306812_10285	30.727	53.8835	46.322	85.3211	84.0034	64.783	83.4009	0.414922	KO:K07277	outer membrane protein insertion porin family		pfam07244,pfam07244,pfam07244,pfam07244,pfam07244,pfam01103	POTRA,POTRA,POTRA,POTRA,POTRA,Bac_surface_Ag	TIGR03303	outer membrane protein assembly complex, YaeT protein	COG4775	Outer membrane protein assembly factor BamA		outside	OuterMembrane		Beta-barrel assembly machine subunit BamA
GC_00000947	2	1	2	1	1	0	0	0	Ga0306812_1011651	28.5341	35.6426	36.1096	39.9998	38.6884	46.8769	39.5756	0.28601				pfam09335,pfam11249	SNARE_assoc,DUF3047			COG0398	Uncharacterized membrane protein YdjX, TVP38/TMEM64 family, SNARE-associated domain		inside,TMhelix,outside,TMhelix,inside,TMhelix,outside,TMhelix,inside,TMhelix,outside,TMhelix,inside,TMhelix,outside	CytoplasmicMembrane		uncharacterized membrane protein YdjX (TVP38/TMEM64 family)
GC_00000948	1	1	1	1	1	1	1	1	Ga0306812_1011305	315.64	390.964	359.109	341.859	430.908	462.811	323.989	0.896373	KO:K01738	cysteine synthase A [EC:2.5.1.47]	EC:2.5.1.47	pfam00291	PALP	TIGR01136,TIGR01139	cysteine synthase,cysteine synthase A	COG0031	Cysteine synthase		outside	Cytoplasmic		cysteine synthase
GC_00000949	1	1	1	1	1	1	1	1	Ga0306812_103613	594.916	925.725	798.488	810.546	978.461	896.926	788.76	0.967254	KO:K09162	chlorite dismutase [EC:1.13.11.49]	EC:1.13.11.49	pfam06778	Chlor_dismutase			COG3253	Chlorite dismutase		outside	Cytoplasmic		chlorite dismutase
GC_00000950	3	1	1	1	2	0	0	0	Ga0306812_1011400	23.1703	51.6472	31.3507	60.5521	60.5926	38.4595	100.758	0.358135				pfam00027,pfam13545	cNMP_binding,HTH_Crp_2			COG0664	cAMP-binding domain of CRP or a regulatory subunit of cAMP-dependent protein kinases		outside	Cytoplasmic		Crp/Fnr family transcriptional regulator
GC_00000951	1	1	1	1	1	1	1	1	Ga0306812_101417	82.7943	92.6515	87.7349	73.8762	92.3218	92.4728	71.4851	0.497202											outside,TMhelix,inside,TMhelix,outside,TMhelix,inside,TMhelix,outside,TMhelix,inside,TMhelix,outside	CytoplasmicMembrane		hypothetical protein
GC_00000952	1	1	1	1	1	1	1	1	Ga0306812_102612	323.275	486.241	326.477	420.725	442.479	476.267	391.335	0.908601	KO:K03593	ATP-binding protein involved in chromosome partitioning		pfam10609	ParA			COG0489	Chromosome partitioning ATPase, Mrp family, contains Fe-S cluster		outside	CytoplasmicMembrane		ATP-binding protein involved in chromosome partitioning
GC_00000953	1	1	1	1	1	1	1	1	Ga0306812_103419	72.0647	107.345	115.11	95.2348	117.664	134.949	124.179	0.577202	KO:K04773	protease IV [EC:3.4.21.-]	EC:3.4.21.-	pfam01343	Peptidase_S49	TIGR00706	signal peptide peptidase SppA, 36K type	COG0616	Periplasmic serine protease, ClpP class		inside,TMhelix,outside	CytoplasmicMembrane		signal peptide peptidase A
GC_00000954	1	1	1	1	1	1	1	1	Ga0306812_1048	9.67335	15.265	12.9965	15.1494	15.3626	10.9141	27.4226	0.143627	KO:K03980	putative peptidoglycan lipid II flippase		pfam03023	MVIN	TIGR01695	murein biosynthesis integral membrane protein MurJ	COG0728	Peptidoglycan biosynthesis protein MviN/MurJ, putative lipid II flippase		inside,TMhelix,outside,TMhelix,inside,TMhelix,outside,TMhelix,inside,TMhelix,outside,TMhelix,inside,TMhelix,outside,TMhelix,inside,TMhelix,outside,TMhelix,inside,TMhelix,outside,TMhelix,inside,TMhelix,outside,TMhelix,inside	CytoplasmicMembrane		putative peptidoglycan lipid II flippase
GC_00000955	1	1	1	1	1	1	1	1	Ga0306812_1011616	67.7124	62.5301	71.7571	145.02	140.116	78.8298	180.314	0.568705	KO:K01698	porphobilinogen synthase [EC:4.2.1.24]	EC:4.2.1.24	pfam00490	ALAD			COG0113	Delta-aminolevulinic acid dehydratase, porphobilinogen synthase		outside	Cytoplasmic		porphobilinogen synthase
GC_00000956	1	1	1	1	1	1	1	1	Ga0306812_103345	44.0602	78.1621	72.2196	113.497	152.262	104.622	194.157	0.574508	KO:K03625	N utilization substance protein B		pfam01029	NusB	TIGR01951	transcription antitermination factor NusB	COG0781	Transcription termination factor NusB		outside	Cytoplasmic		NusB antitermination factor
GC_00000957	1	1	1	1	1	1	1	1	Ga0306812_103342	1416.41	1019.99	1863.85	1369.32	1630.71	1630.08	1375.76	0.984663	KO:K01915	glutamine synthetase [EC:6.3.1.2]	EC:6.3.1.2	pfam03951,pfam00120	Gln-synt_N,Gln-synt_C	TIGR00653	glutamine synthetase, type I	COG0174	Glutamine synthetase		outside	Cytoplasmic		L-glutamine synthetase
GC_00000958	1	1	1	1	1	1	1	1	Ga0306812_101493	44.8653	55.6885	78.0063	81.1431	105.646	67.3113	133.589	0.481036	KO:K02501	glutamine amidotransferase [EC:2.4.2.-]	EC:2.4.2.-	pfam00117	GATase	TIGR01855	imidazole glycerol phosphate synthase, glutamine amidotransferase subunit	COG0118	Imidazoleglycerol phosphate synthase glutamine amidotransferase subunit HisH		outside	Cytoplasmic		glutamine amidotransferase
GC_00000959	1	1	1	1	1	1	1	1	Ga0306812_1021058	37.1342	40.2424	48.3793	39.971	53.3663	43.4796	38.2844	0.310674	KO:K07456	DNA mismatch repair protein MutS2		pfam00488,pfam01713	MutS_V,Smr	TIGR01069	MutS2 family protein	COG1193	dsDNA-specific endonuclease/ATPase MutS2		outside	Cytoplasmic		DNA mismatch repair protein MutS2
GC_00000960	1	1	1	1	1	1	1	1	Ga0306812_104112	28.0531	68.5689	57.3322	63.0953	72.0497	43.0628	68.3715	0.380933	KO:K00655	1-acyl-sn-glycerol-3-phosphate acyltransferase [EC:2.3.1.51]	EC:2.3.1.51	pfam01553	Acyltransferase	TIGR00530	1-acyl-sn-glycerol-3-phosphate acyltransferases	COG0204	1-acyl-sn-glycerol-3-phosphate acyltransferase		outside	Cytoplasmic		1-acyl-sn-glycerol-3-phosphate acyltransferase
GC_00000961	1	1	1	1	1	1	1	1	Ga0306812_10191	96.66	114.605	113.437	131.842	158.141	135.107	169.779	0.637098	KO:K00966,KO:K00992	mannose-1-phosphate guanylyltransferase [EC:2.7.7.13],MurNAc alpha-1-phosphate uridylyltransferase [EC:2.7.7.-]	EC:2.7.7.13,EC:2.7.7.-	pfam00483	NTP_transferase						outside	Cytoplasmic		mannose-1-phosphate guanylyltransferase/MurNAc alpha-1-phosphate uridylyltransferase
GC_00000962	1	1	1	1	1	1	1	1	Ga0306812_1011318	84.1491	124.212	123.489	109.74	136.341	79.3276	94.6484	0.571606	KO:K00075	UDP-N-acetylmuramate dehydrogenase [EC:1.3.1.98]	EC:1.3.1.98	pfam01565,pfam02873	FAD_binding_4,MurB_C	TIGR00179	UDP-N-acetylenolpyruvoylglucosamine reductase	COG0812	UDP-N-acetylenolpyruvoylglucosamine reductase		outside	Cytoplasmic		UDP-N-acetylmuramate dehydrogenase
GC_00000963	1	1	1	1	1	1	1	1	Ga0306812_102105	158.555	166.021	147.699	165.367	193.019	175.085	144.814	0.708808	KO:K00602,KO:K00602	phosphoribosylaminoimidazolecarboxamide formyltransferase / IMP cyclohydrolase [EC:2.1.2.3 3.5.4.10],phosphoribosylaminoimidazolecarboxamide formyltransferase / IMP cyclohydrolase [EC:2.1.2.3 3.5.4.10]	EC:2.1.2.3,EC:3.5.4.10	pfam02142,pfam01808	MGS,AICARFT_IMPCHas	TIGR00355	phosphoribosylaminoimidazolecarboxamide formyltransferase/IMP cyclohydrolase	COG0138	AICAR transformylase/IMP cyclohydrolase PurH		outside	Cytoplasmic		IMP cyclohydrolase /phosphoribosylaminoimidazolecarboxamide formyltransferase
GC_00000964	1	1	1	1	1	1	1	1	Ga0306812_102144	158.858	275.039	309.283	407.159	498.979	336.943	479.904	0.887668	KO:K02931	large subunit ribosomal protein L5		pfam00281,pfam00673	Ribosomal_L5,Ribosomal_L5_C			COG0094	Ribosomal protein L5		outside	Cytoplasmic		large subunit ribosomal protein L5
GC_00000965	1	1	1	1	1	1	1	1	Ga0306812_1011370	41.6419	70.6432	84.495	69.5718	89.9148	76.4703	108.716	0.465907	KO:K01419	ATP-dependent HslUV protease, peptidase subunit HslV [EC:3.4.25.2]	EC:3.4.25.2	pfam00227	Proteasome	TIGR03692	ATP-dependent protease HslVU, peptidase subunit	COG5405	ATP-dependent protease HslVU (ClpYQ), peptidase subunit		inside,TMhelix,outside	Cytoplasmic		HslV component of HslUV peptidase
GC_00000966	1	1	1	1	1	1	1	1	Ga0306812_10392	38.6919	91.1773	70.5655	72.5587	112.378	80.3596	99.5215	0.480415	KO:K02654,KO:K02654	leader peptidase (prepilin peptidase) / N-methyltransferase [EC:3.4.23.43 2.1.1.-],leader peptidase (prepilin peptidase) / N-methyltransferase [EC:3.4.23.43 2.1.1.-]	EC:2.1.1.-,EC:3.4.23.43	pfam06750,pfam01478	DiS_P_DiS,Peptidase_A24			COG1989	Prepilin signal peptidase PulO (type II secretory pathway) or related peptidase		outside,TMhelix,inside,TMhelix,outside,TMhelix,inside,TMhelix,outside,TMhelix,inside,TMhelix,outside	CytoplasmicMembrane		type 4 prepilin peptidase 1
GC_00000967	1	1	1	1	1	1	1	1	Ga0306812_10280	86.3498	135.972	110.736	140.68	150.895	117.356	135.826	0.622798	KO:K09949	uncharacterized protein		pfam06230	DUF1009			COG3494	Uncharacterized conserved protein, DUF1009 family		outside	Cytoplasmic		hypothetical protein
GC_00000968	1	1	1	1	1	1	1	1	Ga0306812_10676	25.6404	47.7603	43.5575	89.7837	80.2955	45.1165	79.8526	0.389223	KO:K00573	protein-L-isoaspartate(D-aspartate) O-methyltransferase [EC:2.1.1.77]	EC:2.1.1.77	pfam01135	PCMT	TIGR00080	protein-L-isoaspartate(D-aspartate) O-methyltransferase	COG2518	Protein-L-isoaspartate O-methyltransferase		outside	Cytoplasmic		protein-L-isoaspartate(D-aspartate) O-methyltransferase
GC_00000969	1	1	1	1	1	1	1	1	Ga0306812_103540	109.729	178.898	138.756	194.161	221.83	161.584	178.984	0.718342				pfam13185,pfam13185,pfam03861	GAF_2,GAF_2,ANTAR						outside	Cytoplasmic		ANTAR domain-containing protein
GC_00000970	1	1	1	1	1	1	1	1	Ga0306812_103476	89.4505	144.649	105.437	87.1404	144.526	105.027	129.069	0.596062	KO:K00995	CDP-diacylglycerol--glycerol-3-phosphate 3-phosphatidyltransferase [EC:2.7.8.5]	EC:2.7.8.5	pfam01066	CDP-OH_P_transf	TIGR00560	CDP-diacylglycerol--glycerol-3-phosphate 3-phosphatidyltransferase	COG0558	Phosphatidylglycerophosphate synthase		outside,TMhelix,inside,TMhelix,outside,TMhelix,inside,TMhelix,outside,TMhelix,inside	CytoplasmicMembrane		CDP-diacylglycerol--glycerol-3-phosphate 3-phosphatidyltransferase
GC_00000971	1	1	1	1	1	1	1	1	Ga0306812_1011617	63.8258	57.2796	65.3828	80.4215	79.4655	56.3363	96.8623	0.444767	KO:K13542,KO:K13542	uroporphyrinogen III methyltransferase / synthase [EC:2.1.1.107 4.2.1.75],uroporphyrinogen III methyltransferase / synthase [EC:2.1.1.107 4.2.1.75]	EC:2.1.1.107,EC:4.2.1.75	pfam00590,pfam02602	TP_methylase,HEM4	TIGR01469	uroporphyrin-III C-methyltransferase	COG0007	Uroporphyrinogen-III methylase (siroheme synthase)		outside	Cytoplasmic		uroporphyrinogen-III synthase /uroporphyrinogen-III C-methyltransferase
GC_00000972	1	1	1	1	1	1	1	1	Ga0306812_103290	87.2109	173.377	174.35	186.334	197.657	165.316	118.442	0.696373				pfam00581	Rhodanese			COG0607	Rhodanese-related sulfurtransferase		outside	Cytoplasmic		rhodanese-related sulfurtransferase
GC_00000973	1	1	1	1	1	1	1	1	Ga0306812_102704	74.2181	109.185	96.9572	127.402	132.646	104.467	185.527	0.604974	KO:K09808	lipoprotein-releasing system permease protein		pfam12704,pfam02687	MacB_PCD,FtsX	TIGR02212	lipoprotein releasing system, transmembrane protein, LolC/E family	COG4591	ABC-type transport system, involved in lipoprotein release, permease component		inside,TMhelix,outside,TMhelix,inside,TMhelix,outside,TMhelix,inside	CytoplasmicMembrane		lipoprotein-releasing system permease protein
GC_00000974	1	1	1	1	1	1	1	1	Ga0306812_101210	150.29	171.524	160.691	209.055	233.931	194.318	260.234	0.765181				pfam02547	Queuosine_synth	TIGR00113	S-adenosylmethionine:tRNA ribosyltransferase-isomerase				outside	Cytoplasmic		S-adenosylmethionine:tRNA ribosyltransferase-isomerase
GC_00000975	1	1	1	1	1	1	1	1	Ga0306812_1106	148.288	214.167	202.04	218.168	255.073	217.991	185.802	0.775959	KO:K06024	segregation and condensation protein B		pfam04079	SMC_ScpB	TIGR00281	segregation and condensation protein B	COG1386	Chromosome segregation and condensation protein ScpB		outside	Cytoplasmic		condensin subunit ScpB
GC_00000976	1	1	1	1	1	1	1	1	Ga0306812_1011362	43.9849	69.4509	72.1105	81.1765	95.9679	68.6179	80.4613	0.450363	KO:K05515	penicillin-binding protein 2		pfam03717,pfam00905	PBP_dimer,Transpeptidase	TIGR03423	penicillin-binding protein 2	COG0768	Cell division protein FtsI/penicillin-binding protein 2		inside,TMhelix,outside	CytoplasmicMembrane		peptidoglycan glycosyltransferase
GC_00000977	1	1	1	1	1	1	1	1	Ga0306812_102204	143.418	237.087	173.811	155.236	192.822	191.703	147.404	0.734508	KO:K02502	ATP phosphoribosyltransferase regulatory subunit		pfam13393	tRNA-synt_His	TIGR00442,TIGR00443	histidyl-tRNA synthetase,ATP phosphoribosyltransferase, regulatory subunit	COG0124	Histidyl-tRNA synthetase		outside	Cytoplasmic		histidyl-tRNA synthetase
GC_00000978	1	1	1	1	1	1	1	1	Ga0306812_1011442	272.644	352.972	249.241	218.765	311.132	180.319	180.524	0.825078				pfam09699,pfam09699	Paired_CXXCH_1,Paired_CXXCH_1	TIGR01905	doubled CXXCH domain				inside,TMhelix,outside	Extracellular	12	predicted CXXCH cytochrome family protein
GC_00000979	1	1	1	1	1	1	1	1	Ga0306812_102752	49.5263	86.8703	93.9476	117.804	133.787	129.371	116.116	0.560622	KO:K02474	UDP-N-acetyl-D-galactosamine dehydrogenase [EC:1.1.1.-]	EC:1.1.1.-	pfam03721,pfam00984,pfam03720	UDPG_MGDP_dh_N,UDPG_MGDP_dh,UDPG_MGDP_dh_C	TIGR03026	nucleotide sugar dehydrogenase	COG0677	UDP-N-acetyl-D-mannosaminuronate dehydrogenase		outside	Cytoplasmic		UDP-N-acetyl-D-galactosamine dehydrogenase
GC_00000980	1	1	1	1	1	1	1	1	Ga0306812_10121	30.3088	36.0383	45.9225	37.9963	47.2792	41.4791	56.3901	0.306528				pfam02464	CinA	TIGR00199	amidohydrolase, PncC family	COG1546	Nicotinamide mononucleotide (NMN) deamidase PncC		outside	Cytoplasmic		PncC family amidohydrolase
GC_00000981	1	1	1	1	1	1	1	1	Ga0306812_101549	118.874	135.531	132.714	163.843	177.164	165.054	197.655	0.692642	KO:K03684	ribonuclease D [EC:3.1.13.5]	EC:3.1.13.5	pfam01612,pfam00570,pfam00570	DNA_pol_A_exo1,HRDC,HRDC	TIGR01388	ribonuclease D	COG0349	Ribonuclease D		outside	Cytoplasmic		ribonuclease D
GC_00000982	1	1	1	1	1	1	1	1	Ga0306812_1109	195.822	212.589	175.509	171.44	211.111	237.391	170.331	0.763938	KO:K02337	DNA polymerase III subunit alpha [EC:2.7.7.7]	EC:2.7.7.7	pfam02811,pfam07733,pfam14579	PHP,DNA_pol3_alpha,HHH_6	TIGR00594	DNA-directed DNA polymerase III (polc)	COG0587	DNA polymerase III, alpha subunit		outside	Cytoplasmic		DNA polymerase-3 subunit alpha
GC_00000983	1	1	1	1	1	1	1	1	Ga0306812_102153	298.117	356.907	394.976	400.105	537.232	442.395	482.8	0.910466	KO:K02886	large subunit ribosomal protein L2		pfam00181,pfam03947	Ribosomal_L2,Ribosomal_L2_C	TIGR01171	ribosomal protein L2, bacterial/organellar	COG0090	Ribosomal protein L2		outside	Cytoplasmic		LSU ribosomal protein L2P
GC_00000984	1	1	1	1	1	1	1	1	Ga0306812_101306	425.439	394.463	450.365	666.071	690.702	663.759	719.251	0.943212	KO:K03075	preprotein translocase subunit SecG		pfam03840	SecG	TIGR00810	protein translocase, SecG subunit	COG1314	Preprotein translocase subunit SecG		inside,TMhelix,outside,TMhelix,inside	CytoplasmicMembrane		protein translocase subunit secG
GC_00000985	1	1	1	1	1	1	1	1	Ga0306812_103530	113.412	112.561	108.785	104.972	158.255	143.777	113.06	0.61513				pfam00300	His_Phos_1			COG0406	Broad specificity phosphatase PhoE		outside	Cytoplasmic		broad specificity phosphatase PhoE
GC_00000986	1	1	1	1	1	1	1	1	Ga0306812_10232	203.505	354.517	318.328	419.099	444.568	362.574	433.773	0.891399	KO:K00259	alanine dehydrogenase [EC:1.4.1.1]	EC:1.4.1.1	pfam05222,pfam01262	AlaDh_PNT_N,AlaDh_PNT_C	TIGR00518	alanine dehydrogenase	COG0686	Alanine dehydrogenase		outside	Cytoplasmic		L-alanine dehydrogenase
GC_00000987	1	1	1	1	1	1	1	1	Ga0306812_103610	183.189	256.303	201.701	249.06	295.018	241.38	243.554	0.812435	KO:K01495	GTP cyclohydrolase I [EC:3.5.4.16]	EC:3.5.4.16	pfam01227	GTP_cyclohydroI	TIGR00063	GTP cyclohydrolase I	COG0302	GTP cyclohydrolase I		outside	Cytoplasmic		GTP cyclohydrolase I
GC_00000988	1	1	1	2	2	1	0	0	Ga0306812_102851	122.735	134.161	110.143	161.428	144.382	177.086	202.494	0.681451	KO:K03724	ATP-dependent helicase Lhr and Lhr-like helicase [EC:3.6.4.-]	EC:3.6.4.-	pfam00270,pfam00271,pfam08494	DEAD,Helicase_C,DEAD_assoc			COG1201	Lhr-like helicase		outside	Unknown		Lhr family ATP dependent helicase
GC_00000989	1	1	1	1	1	1	1	1	Ga0306812_102530	318.842	418.751	348.062	263.473	351.891	355.769	257.159	0.876062	KO:K01662	1-deoxy-D-xylulose-5-phosphate synthase [EC:2.2.1.7]	EC:2.2.1.7	pfam13292,pfam02779,pfam02780	DXP_synthase_N,Transket_pyr,Transketolase_C	TIGR00204	1-deoxy-D-xylulose-5-phosphate synthase	COG1154	Deoxyxylulose-5-phosphate synthase		outside	Cytoplasmic		1-deoxy-D-xylulose-5-phosphate synthase
GC_00000990	1	1	1	1	1	1	1	1	Ga0306812_1011012	144.307	239.182	227.352	282.152	336.159	297.851	281.197	0.830052	KO:K03560	biopolymer transport protein TolR		pfam02472	ExbD			COG0848	Biopolymer transport protein ExbD		inside,TMhelix,outside	CytoplasmicMembrane		cell division and transport-associated protein TolR
GC_00000991	1	1	1	1	1	1	1	1	Ga0306812_101854	46.6511	108.146	67.542	98.5971	127.845	71.2929	142.554	0.531606	KO:K06883	uncharacterized protein		pfam00025	Arf			COG2229	Signal recognition particle receptor subunit beta, a GTPase		outside	Cytoplasmic		hypothetical protein
GC_00000992	1	1	1	1	1	1	1	1	Ga0306812_105133	40.0755	75.828	76.2381	93.3773	110.462	81.4133	77.978	0.472953	KO:K00806	undecaprenyl diphosphate synthase [EC:2.5.1.31]	EC:2.5.1.31	pfam01255	Prenyltransf	TIGR00055	undecaprenyl diphosphate synthase	COG0020	Undecaprenyl pyrophosphate synthase		outside	Cytoplasmic		undecaprenyl diphosphate synthase
GC_00000993	1	1	1	1	1	1	1	1	Ga0306812_101201	107.338	122.816	103.716	150.771	146.066	157.074	174.919	0.652021	KO:K04748	nitric oxide reductase NorQ protein		pfam07728,pfam08406	AAA_5,CbbQ_C						outside	Cytoplasmic		nitric oxide reductase NorQ protein
GC_00000994	1	1	1	1	1	1	1	1	Ga0306812_10373	69.9312	81.9856	91.9623	135.249	147.544	173.825	138.498	0.60829	KO:K09767	uncharacterized protein		pfam04461	DUF520			COG1666	Uncharacterized conserved protein YajQ, UPF0234 family		outside	Cytoplasmic		hypothetical protein
GC_00000995	1	1	1	1	1	1	1	1	Ga0306812_101267	64.5643	94.7229	64.6859	117.711	127.68	114.285	182.117	0.576995	KO:K00241	succinate dehydrogenase / fumarate reductase, cytochrome b subunit		pfam02754,pfam02754	CCG,CCG			COG2048	Heterodisulfide reductase, subunit B		outside	Cytoplasmic	1	succinate dehydrogenase / fumarate reductase cytochrome b subunit
GC_00000996	1	1	1	1	1	1	1	1	Ga0306812_101372	36.5103	91.691	92.8722	159.992	143.224	110.959	231.811	0.619275				pfam07883	Cupin_2						inside	Unknown		cupin domain
GC_00000997	2	1	1	3	1	0	0	0	Ga0306812_101886	748.837	3135.48	819.693	56.1701	121.946	2587.31	54.2476	0.976373	KO:K00971	mannose-1-phosphate guanylyltransferase [EC:2.7.7.13]	EC:2.7.7.13	pfam00483	NTP_transferase			COG0836	Mannose-1-phosphate guanylyltransferase		outside	Cytoplasmic		mannose-1-phosphate guanylyltransferase
GC_00000998	1	1	1	1	1	1	1	1	Ga0306812_102672	372.969	372.733	515.229	380.172	604.395	545.401	492.667	0.924145	KO:K01056	peptidyl-tRNA hydrolase, PTH1 family [EC:3.1.1.29]	EC:3.1.1.29	pfam01195	Pept_tRNA_hydro	TIGR00447	aminoacyl-tRNA hydrolase	COG0193	Peptidyl-tRNA hydrolase		outside	Cytoplasmic		PTH1 family peptidyl-tRNA hydrolase
GC_00000999	1	1	1	1	1	0	1	2	Ga0306812_10654	80.03	66.4628	73.5367	105.334	108.566	107.954	115.491	0.528497	KO:K08997	uncharacterized protein		pfam02696	UPF0061			COG0397	Uncharacterized conserved protein YdiU, UPF0061 family		outside	Cytoplasmic		hypothetical protein
GC_00001000	1	1	1	1	1	1	1	1	Ga0306812_101301	100.335	129.571	128.485	195.906	194.784	212.487	257.514	0.728705	KO:K01091	phosphoglycolate phosphatase [EC:3.1.3.18]	EC:3.1.3.18	pfam13419	HAD_2	TIGR01509,TIGR01449,TIGR01549	haloacid dehalogenase superfamily, subfamily IA, variant 3 with third motif having DD or ED,2-phosphoglycolate phosphatase, prokaryotic,haloacid dehalogenase superfamily, subfamily IA, variant 1 with third motif having Dx(3-4)D or Dx(3-4)E	COG0546	Phosphoglycolate phosphatase, HAD superfamily		outside	Cytoplasmic		phosphoglycolate phosphatase
GC_00001001	1	1	1	1	1	1	1	1	Ga0306812_103331	224.452	200.423	212.355	174.379	212.801	231.836	165.249	0.772642	KO:K03182	4-hydroxy-3-polyprenylbenzoate decarboxylase [EC:4.1.1.98]	EC:4.1.1.98	pfam01977	UbiD	TIGR00148,TIGR03701	UbiD family decarboxylase,menaquinone biosynthesis decarboxylase, SCO4490 family	COG0043	3-polyprenyl-4-hydroxybenzoate decarboxylase		outside	Cytoplasmic		3-octaprenyl-4-hydroxybenzoate decarboxylase
GC_00001002	1	1	1	1	1	1	1	1	Ga0306812_10497	111.426	119.866	86.5417	144.247	182.624	115.154	185.166	0.644974	KO:K02114	F-type H+-transporting ATPase subunit epsilon		pfam02823	ATP-synt_DE_N	TIGR01216	ATP synthase, F1 epsilon subunit (delta in mitochondria)				outside	Unknown		ATP synthase F1 subcomplex epsilon subunit
GC_00001003	1	1	1	1	1	1	1	1	Ga0306812_103683	42.3092	71.2383	57.3408	65.1859	79.6578	56.165	66.472	0.40601	KO:K00077	2-dehydropantoate 2-reductase [EC:1.1.1.169]	EC:1.1.1.169	pfam02558,pfam08546	ApbA,ApbA_C	TIGR00745	2-dehydropantoate 2-reductase	COG1893	Ketopantoate reductase		inside,TMhelix,outside	Cytoplasmic		ketopantoate reductase
GC_00001004	1	1	1	0	1	1	1	1	Ga0306812_103525	50.5467	134.765	140.497	185.923	234.581	177.041	122.077	0.679378	KO:K03639	cyclic pyranopterin phosphate synthase [EC:4.1.99.18]	EC:4.1.99.18	pfam13353,pfam04055,pfam06463	Fer4_12,Radical_SAM,Mob_synth_C	TIGR02666	molybdenum cofactor biosynthesis protein A, bacterial	COG2896	Molybdenum cofactor biosynthesis enzyme MoaA		outside	Cytoplasmic		cyclic pyranopterin monophosphate synthase subunit MoaA
GC_00001005	1	1	1	1	1	1	1	0	Ga0306812_101486	451.468	363.595	455.639	1111.02	1046.63	772.115	1805.9	0.968083	KO:K02909	large subunit ribosomal protein L31		pfam01197	Ribosomal_L31	TIGR00105	ribosomal protein L31	COG0254	Ribosomal protein L31		inside	Cytoplasmic	1	LSU ribosomal protein L31P
GC_00001006	1	1	1	1	0	1	1	1	Ga0306812_102734	152.207	430.472	298.034	282.64	294.95	382.247	497.001	0.877927											outside,TMhelix,inside	CytoplasmicMembrane		hypothetical protein
GC_00001007	1	1	1	1	1	0	1	1	Ga0306812_103361	98.787	211.381	186.18	300.789	288.096	225.819	387.365	0.816166				pfam13185	GAF_2			COG2203	GAF domain		outside	Cytoplasmic		GAF domain-containing protein
GC_00001008	1	1	1	0	1	1	1	1	Ga0306812_1011350	54.5921	101.445	122.869	206.077	148.943	265.138	247.582	0.708394	KO:K13570	prokaryotic ubiquitin-like protein Pup		pfam05639	Pup	TIGR03687	ubiquitin-like protein Pup				inside	Unknown		ubiquitin-like protein Pup
GC_00001009	1	1	1	1	1	0	1	1	Ga0306812_102212	21.9811	49.1365	48.5446	66.7925	69.7767	43.0905	31.6653	0.335337				pfam13482	RNase_H_2						outside	Unknown		RNase H superfamily protein
GC_00001010	1	1	1	1	1	0	1	1	Ga0306812_103349	34.4046	64.0833	71.0931	89.0564	95.6647	53.1405	101.468	0.449326				pfam14332	DUF4388						outside	Unknown		uncharacterized protein DUF4388
GC_00001011	1	1	1	1	1	0	1	1	Ga0306812_10320	30.7679	38.0015	49.6659	62.087	77.7139	65.4734	79.12	0.383212				pfam04134	DUF393			COG3011	Predicted thiol-disulfide oxidoreductase YuxK, DCC family		outside,TMhelix,inside	Unknown		predicted DCC family thiol-disulfide oxidoreductase YuxK
GC_00001012	1	1	1	1	1	0	1	1	Ga0306812_10127	186.321	228.598	243	256.384	294.248	303.561	345.633	0.836891											outside	Cytoplasmic		hypothetical protein
GC_00001013	1	1	1	1	1	0	1	1	Ga0306812_101525	19.3959	47.6309	42.2434	26.2221	88.576	28.0424	27.6255	0.294922				pfam16697	Yop-YscD_cpl						outside	Unknown		type III secretion system (T3SS) inner membrane Yop/YscD-like protein
GC_00001014	1	1	1	1	1	0	1	1	Ga0306812_101638	20.2648	51.179	35.2847	61.327	60.6548	41.8559	77.5312	0.34487	KO:K03975	membrane-associated protein		pfam09335	SNARE_assoc			COG0586	Uncharacterized membrane protein DedA, SNARE-associated domain		inside,TMhelix,outside,TMhelix,inside,TMhelix,outside,TMhelix,inside	CytoplasmicMembrane		membrane-associated protein
GC_00001015	1	1	1	1	1	0	1	1	Ga0306812_102594	64.9764	104.482	109.889	256.392	254.708	229.79	322.687	0.756891	KO:K03699	putative hemolysin		pfam01595,pfam00571,pfam00571,pfam03471	DUF21,CBS,CBS,CorC_HlyC			COG1253	Hemolysin or related protein, contains CBS domains		inside,TMhelix,outside,TMhelix,inside,TMhelix,outside	CytoplasmicMembrane		putative hemolysin
GC_00001016	1	0	1	1	1	1	1	1	Ga0306812_10691	818.133	888.276	1512.77	1335.44	1820.32	2013.56	1958.08	0.985078				pfam13237	Fer4_10			COG1144	Pyruvate:ferredoxin oxidoreductase or related 2-oxoacid:ferredoxin oxidoreductase, delta subunit		outside	Cytoplasmic		Pyruvate/2-oxoacid:ferredoxin oxidoreductase delta subunit
GC_00001017	1	1	1	1	1	0	1	1	Ga0306812_1011018	277.821	415.905	433.247	334.96	477.675	311.899	302.729	0.892435				pfam13174,pfam13525	TPR_6,YfiO	TIGR02795	tol-pal system protein YbgF	COG1729	Periplasmic TolA-binding protein (function unknown)		outside	Cytoplasmic		tol-pal system protein YbgF
GC_00001018	1	1	1	1	1	1	0	1	Ga0306812_102139	191.548	296.03	304.589	318.671	406.226	305.93	266.607	0.859896	KO:K02907	large subunit ribosomal protein L30		pfam00327	Ribosomal_L30	TIGR01308	ribosomal protein L30, bacterial/organelle	COG1841	Ribosomal protein L30/L7E		inside	Cytoplasmic		LSU ribosomal protein L30P
GC_00001019	1	1	1	1	2	1	0	0	Ga0306812_105103	10.2576	17.6644	10.3889	11.2555	28.5907	9.78246	0	0.12601	KO:K03563	carbon storage regulator		pfam02599	CsrA	TIGR00202	carbon storage regulator (csrA)	COG1551	sRNA-binding carbon storage regulator CsrA		outside	Cytoplasmic		carbon storage regulator CsrA
GC_00001020	1	1	1	0	1	1	1	1	Ga0306812_102570	678.322	656.163	971.25	2575.31	2229.83	2179.13	3345.25	0.990259	KO:K04488	nitrogen fixation protein NifU and related proteins		pfam01592	NifU_N	TIGR01999	FeS cluster assembly scaffold IscU	COG0822	NifU homolog involved in Fe-S cluster formation		outside	Cytoplasmic		FeS assembly scaffold apoprotein IscU
GC_00001021	1	1	1	1	1	0	1	1	Ga0306812_103596	30.1961	62.5205	62.9432	59.5308	114.68	58.8174	81.8542	0.427979				pfam13401	AAA_22			COG3267	Type II secretory pathway, component ExeA (predicted ATPase)		outside	Cytoplasmic		type II secretion system protein A
GC_00001022	1	1	1	1	1	0	1	1	Ga0306812_102117	38.1588	81.0189	88.4914	70.5878	160.698	51.5827	71.9239	0.47772				pfam13411	MerR_1						inside	Unknown		MerR-like DNA binding protein
GC_00001023	1	1	1	1	1	0	1	1	Ga0306812_10448	29.2067	46.5484	44.679	92.4463	78.742	48.3574	140.248	0.433575											inside,TMhelix,outside,TMhelix,inside	CytoplasmicMembrane		hypothetical protein
GC_00001024	1	1	1	1	0	1	1	1	Ga0306812_102122	62.463	127.693	105.844	123.231	130.427	167.993	179.759	0.629223	KO:K05808	putative sigma-54 modulation protein		pfam02482,pfam16321	Ribosomal_S30AE,Ribosom_S30AE_C	TIGR00741	ribosomal subunit interface protein	COG1544	Ribosome-associated translation inhibitor RaiA		outside	Cytoplasmic		putative sigma-54 modulation protein
GC_00001025	1	1	1	1	1	0	1	1	Ga0306812_10133	65.6711	87.4544	86.4642	168.728	185.978	137.269	173.489	0.632332	KO:K09761	16S rRNA (uracil1498-N3)-methyltransferase [EC:2.1.1.193]	EC:2.1.1.193	pfam04452	Methyltrans_RNA	TIGR00046	RNA methyltransferase, RsmE family	COG1385	16S rRNA U1498 N3-methylase RsmE		outside	Cytoplasmic		16S rRNA (uracil1498-N3)-methyltransferase
GC_00001026	1	1	1	1	0	1	1	1	Ga0306812_102269	38.3118	62.5341	75.154	66.3174	82.0357	43.0153	57.8497	0.396269	KO:K03499	trk system potassium uptake protein		pfam02254,pfam02080	TrkA_N,TrkA_C			COG0569	Trk K+ transport system, NAD-binding component		outside	Cytoplasmic		trk system potassium uptake protein TrkA
GC_00001027	1	1	1	1	0	1	1	1	Ga0306812_1029	197.788	547.921	375.601	645.247	713.397	648.668	626.842	0.937202											outside	Cytoplasmic		hypothetical protein
GC_00001028	1	1	1	1	1	0	1	1	Ga0306812_10665	114.292	113.474	93.1244	114.806	115.826	138.601	107.892	0.592539				pfam13365	Trypsin_2					cleavage	outside	Periplasmic		trypsin-like peptidase
GC_00001029	1	1	1	1	1	0	1	1	Ga0306812_103493	52.4643	151.052	62.7976	59.603	107.513	87.4706	74.1532	0.498238				pfam00072,pfam00512,pfam02518	Response_reg,HisKA,HATPase_c			COG0642	Signal transduction histidine kinase		outside	CytoplasmicMembrane		signal transduction histidine kinase
GC_00001030	1	1	1	0	1	1	1	1	Ga0306812_105206	12.9215	35.8888	32.5526	65.3982	62.8576	46.3855	73.7548	0.333886	KO:K01409	N6-L-threonylcarbamoyladenine synthase [EC:2.3.1.234]	EC:2.3.1.234	pfam00814	Peptidase_M22	TIGR03723,TIGR00329	tRNA threonylcarbamoyl adenosine modification protein TsaD,metallohydrolase, glycoprotease/Kae1 family	COG0533	tRNA A37 threonylcarbamoyltransferase TsaD		outside	Extracellular		O-sialoglycoprotein endopeptidase
GC_00001031	1	1	1	1	1	0	1	1	Ga0306812_103586	66.6878	82.0193	90.0298	203.251	183.284	122.266	380.362	0.701969											outside	Unknown		hypothetical protein
GC_00001032	1	1	1	0	1	1	1	1	Ga0306812_102732	1091.12	2943.43	2537.95	1733.67	2167.39	2487.55	1256.99	0.992332				pfam01654	Cyt_bd_oxida_I						inside,TMhelix,outside,TMhelix,inside,TMhelix,outside,TMhelix,inside,TMhelix,outside,TMhelix,inside,TMhelix,outside,TMhelix,inside,TMhelix,outside,TMhelix,inside,TMhelix,outside,TMhelix,inside,TMhelix,outside,TMhelix,inside	CytoplasmicMembrane		bd-type cytochrome oxidase subunit I
GC_00001033	1	1	1	1	1	0	1	1	Ga0306812_1011822	170.319	164.374	153.909	133.398	171.234	123.38	140.91	0.682487	KO:K06864	uncharacterized protein		pfam02540	NAD_synthase	TIGR00268	TIGR00268 family protein	COG1606	ATP-utilizing enzyme, PP-loop superfamily		outside	Cytoplasmic		uncharacterized protein
GC_00001034	1	1	1	1	1	0	1	1	Ga0306812_101541	17.7596	60.9635	65.2411	67.9366	63.4627	25.3331	30.6133	0.335751	KO:K01430	urease subunit gamma [EC:3.5.1.5]	EC:3.5.1.5	pfam00547	Urease_gamma	TIGR00193	urease, gamma subunit	COG0831	Urease gamma subunit		outside	Cytoplasmic		urease subunit gamma
GC_00001035	1	1	1	1	1	0	1	1	Ga0306812_101319	104.231	119.66	107.822	80.3029	131.499	90.0882	89.641	0.557513				pfam01276,pfam03711	OKR_DC_1,OKR_DC_1_C			COG1982	Arginine/lysine/ornithine decarboxylase		outside	Cytoplasmic		arginine decarboxylase
GC_00001036	1	1	1	1	0	1	1	1	Ga0306812_1011772	40.7508	29.5213	41.7561	217.073	59.7498	67.3023	243.99	0.548808	KO:K02485	two-component system, response regulator		pfam00072	Response_reg						outside	Cytoplasmic		two-component system response regulator
GC_00001037	1	1	1	0	1	1	1	1	Ga0306812_102833	300.612	300.259	267.645	292.957	311.444	323.844	377.375	0.866528	KO:K01845	glutamate-1-semialdehyde 2,1-aminomutase [EC:5.4.3.8]	EC:5.4.3.8	pfam00202	Aminotran_3	TIGR00713	glutamate-1-semialdehyde-2,1-aminomutase	COG0001	Glutamate-1-semialdehyde aminotransferase		outside	Cytoplasmic		glutamate-1-semialdehyde 2,1-aminomutase
GC_00001038	1	1	1	0	1	1	1	1	Ga0306812_102614	315.473	297.406	320.952	364.082	408.267	421.827	372.25	0.889741	KO:K06137	pyrroloquinoline-quinone synthase [EC:1.3.3.11]	EC:1.3.3.11	pfam14518	Haem_oxygenas_2			COG5424	Pyrroloquinoline quinone (PQQ) biosynthesis protein C		outside	Cytoplasmic		pyrroloquinoline-quinone synthase
GC_00001039	1	1	1	1	1	0	1	1	Ga0306812_10330	30.9034	27.9408	23.7891	25.6984	30.4535	29.5679	37.3786	0.237098	KO:K02004	putative ABC transport system permease protein		pfam12704,pfam02687,pfam12704,pfam02687	MacB_PCD,FtsX,MacB_PCD,FtsX			COG4591	ABC-type transport system, involved in lipoprotein release, permease component		inside,TMhelix,outside,TMhelix,inside,TMhelix,outside,TMhelix,inside,TMhelix,outside,TMhelix,inside,TMhelix,outside,TMhelix,inside,TMhelix,outside,TMhelix,inside	CytoplasmicMembrane		putative ABC transport system permease protein
GC_00001040	1	1	1	0	1	1	1	1	Ga0306812_10288	30.9241	65.1557	56.987	110.994	92.9741	101.426	131.147	0.494922	KO:K03630	DNA repair protein RadC		pfam04002	RadC	TIGR00608	DNA repair protein radc	COG2003	DNA repair protein RadC, contains a helix-hairpin-helix DNA-binding motif		outside	Cytoplasmic		DNA replication and repair protein RadC
GC_00001041	1	1	1	0	1	1	1	1	Ga0306812_10414	206.975	246.527	282.652	425.794	579.142	399.66	551.137	0.90114	KO:K02012	iron(III) transport system substrate-binding protein		pfam13343	SBP_bac_6			COG1840	ABC-type Fe3+ transport system, periplasmic component		outside	Periplasmic		iron(III) transport system substrate-binding protein
GC_00001042	1	1	1	1	1	2	0	0	Ga0306812_103146	38.2885	92.9311	78.4502	48.2643	56.5867	59.3236	42.3356	0.391503				pfam02397	Bac_transf	TIGR03013,TIGR03025	sugar transferase, PEP-CTERM system associated,exopolysaccharide biosynthesis polyprenyl glycosylphosphotransferase	COG2148	Sugar transferase involved in LPS biosynthesis (colanic, teichoic acid)		inside,TMhelix,outside,TMhelix,inside,TMhelix,outside	CytoplasmicMembrane		sugar transferase (PEP-CTERM system associated)/exopolysaccharide biosynthesis polyprenyl glycosylphosphotransferase
GC_00001043	1	1	1	1	1	0	1	1	Ga0306812_105198	18.2425	32.2247	27.5909	46.5631	53.8977	39.5118	68.6774	0.300311	KO:K00788	thiamine-phosphate pyrophosphorylase [EC:2.5.1.3]	EC:2.5.1.3	pfam02581	TMP-TENI	TIGR00693	thiamine-phosphate diphosphorylase	COG0352	Thiamine monophosphate synthase		outside	Cytoplasmic		thiamine-phosphate diphosphorylase
GC_00001044	1	1	1	1	1	0	1	1	Ga0306812_102627	179.507	187.583	219.28	432.748	431.05	398.158	610.032	0.887047										cleavage	outside	Unknown		hypothetical protein
GC_00001045	2	1	2	1	0	0	0	0	Ga0306812_105240	55.6866	38.3076	41.3044	27.4851	27.7662	78.2381	30.909	0.309223	KO:K02347	DNA polymerase (family X)		pfam14716,pfam14520,pfam14791,pfam02811	HHH_8,HHH_5,DNA_pol_B_thumb,PHP			COG1796	DNA polymerase/3'-5' exonuclease PolX		outside	Cytoplasmic		DNA polymerase (family 10)
GC_00001046	1	1	1	0	1	1	1	1	Ga0306812_10258	53.0129	92.8332	96.0286	99.3074	101.478	89.1645	88.8569	0.511503	KO:K15778,KO:K15778	phosphomannomutase / phosphoglucomutase [EC:5.4.2.8 5.4.2.2],phosphomannomutase / phosphoglucomutase [EC:5.4.2.8 5.4.2.2]	EC:5.4.2.2,EC:5.4.2.8	pfam02878,pfam02879,pfam02880,pfam00408	PGM_PMM_I,PGM_PMM_II,PGM_PMM_III,PGM_PMM_IV			COG1109	Phosphomannomutase		outside	Cytoplasmic		phosphomannomutase
GC_00001047	1	0	0	1	0	4	1	1	Ga0306812_106101	5.18041	9.50125	3.74892	5.47015	8.40839	4.78394	6.29389	0.082487				pfam00072,pfam01590,pfam00990,pfam00563	Response_reg,GAF,GGDEF,EAL	TIGR00254	diguanylate cyclase (GGDEF) domain				outside	CytoplasmicMembrane		diguanylate cyclase (GGDEF)-like protein
GC_00001048	1	1	1	1	1	0	1	1	Ga0306812_101635	93.7567	242.402	168.056	253.216	267.203	186.601	301.347	0.789016	KO:K10026	7-carboxy-7-deazaguanine synthase [EC:4.3.99.3]	EC:4.3.99.3	pfam13394,pfam04055	Fer4_14,Radical_SAM			COG0602	Organic radical activating enzyme		outside	Cytoplasmic		7-carboxy-7-deazaguanine synthase
GC_00001049	1	1	1	1	1	0	1	1	Ga0306812_101556	38.8885	28.1615	43.7626	64.7736	56.7773	53.7079	44.8173	0.33513	KO:K09931	uncharacterized protein		pfam09837	DUF2064	TIGR04282	transferase 1, rSAM/selenodomain-associated	COG3222	Uncharacterized conserved protein, glycosyltransferase A (GT-A) superfamily, DUF2064 family		outside	Cytoplasmic		hypothetical protein
GC_00001050	1	1	1	0	1	1	1	1	Ga0306812_11046	11.8726	25.245	25.0005	42.1842	43.1356	29.38	32.3578	0.241036	KO:K01866	tyrosyl-tRNA synthetase [EC:6.1.1.1]	EC:6.1.1.1	pfam00579,pfam01479	tRNA-synt_1b,S4	TIGR00234	tyrosyl-tRNA synthetase	COG0162	Tyrosyl-tRNA synthetase		outside	Cytoplasmic		tyrosyl-tRNA synthetase
GC_00001051	1	1	1	1	1	0	1	1	Ga0306812_101852	56.9712	101.721	101.146	181.056	173.765	155.268	280.479	0.681036											outside	Unknown		hypothetical protein
GC_00001052	1	1	1	1	1	0	1	1	Ga0306812_101390	163.16	214.239	148.377	235.254	219.312	204.289	322.498	0.786943				pfam13174,pfam13432,pfam13174	TPR_6,TPR_16,TPR_6						inside,TMhelix,outside	Cytoplasmic		tetratricopeptide repeat protein
GC_00001053	1	1	1	2	1	1	0	0	Ga0306812_10542	6.89201	12.069	10.9851	4.54085	15.0869	3.67782	3.33328	0.0959585	KO:K02410	flagellar motor switch protein FliG		pfam14842,pfam14841,pfam01706	FliG_N,FliG_M,FliG_C	TIGR00207	flagellar motor switch protein FliG	COG1536	Flagellar motor switch protein FliG		outside	Cytoplasmic		flagellar motor switch protein FliG
GC_00001054	1	1	1	1	3	0	0	0	Ga0306812_103197	89.1088	170.717	176.981	140.121	113.95	406.966	306.456	0.768705				pfam04972,pfam04972	BON,BON			COG2823	Osmotically-inducible protein OsmY, contains BON domain		outside	Cytoplasmic		osmotically-inducible protein OsmY
GC_00001055	1	1	1	1	1	0	1	1	Ga0306812_1021064	135.541	113.166	128.497	115.332	162.871	167.181	186.805	0.667565	KO:K01720	2-methylcitrate dehydratase [EC:4.2.1.79]	EC:4.2.1.79	pfam03972	MmgE_PrpD			COG2079	2-methylcitrate dehydratase PrpD		outside	Cytoplasmic		2-methylcitrate dehydratase
GC_00001056	1	1	1	0	1	1	1	1	Ga0306812_1011300	211.382	250.728	178.094	171.37	215.637	211.481	134.687	0.763523	KO:K11996	adenylyltransferase and sulfurtransferase		pfam00899	ThiF			COG0476	Molybdopterin or thiamine biosynthesis adenylyltransferase		inside,TMhelix,outside	Unknown		adenylyltransferase/sulfurtransferase
GC_00001057	1	1	1	1	1	0	1	1	Ga0306812_101318	207.237	297.095	217.065	204.878	298.181	236.041	168.074	0.808705	KO:K00797	spermidine synthase [EC:2.5.1.16]	EC:2.5.1.16	pfam01564	Spermine_synth	TIGR00417	spermidine synthase	COG0421	Spermidine synthase		outside	Cytoplasmic		spermidine synthase
GC_00001058	2	1	1	2	1	0	0	0	Ga0306812_104235	5677.93	914.087	9144	931.586	1882.9	1851.35	2269.18	0.996477											outside,TMhelix,inside	Unknown		hypothetical protein
GC_00001059	1	1	1	0	1	1	1	1	Ga0306812_102178	21.0619	44.994	35.5154	45.0242	65.0921	36.019	39.331	0.300725	KO:K13018	UDP-2-acetamido-3-amino-2,3-dideoxy-glucuronate N-acetyltransferase [EC:2.3.1.201]	EC:2.3.1.201	pfam01408,pfam00132,pfam00132	GFO_IDH_MocA,Hexapep,Hexapep			COG0673	Predicted dehydrogenase		outside	Cytoplasmic		UDP-2-acetamido-3-amino-2,3-dideoxy-glucuronate N-acetyltransferase
GC_00001060	1	1	1	1	1	0	1	1	Ga0306812_101990	5.31937	9.82653	11.7851	17.679	8.49439	8.63113	0	0.100311	KO:K06199	CrcB protein		pfam02537	CRCB	TIGR00494	protein CrcB	COG0239	Fluoride ion exporter CrcB/FEX, affects chromosome condensation		inside,TMhelix,outside,TMhelix,inside,TMhelix,outside,TMhelix,inside	CytoplasmicMembrane		camphor resistance protein CrcB
GC_00001061	1	1	1	1	1	0	1	1	Ga0306812_102107	44.4746	89.2988	76.061	126.277	145.853	135.693	150.52	0.578238				pfam04191	PEMT						inside,TMhelix,outside,TMhelix,inside	CytoplasmicMembrane		phospholipid methyltransferase
GC_00001062	2	2	2	0	0	0	0	0	Ga0306812_103183	57.9424	123.212	87.9404	68.4271	87.8679	82.5378	53.6942	0.477098				pfam07589	VPEP	TIGR02595	PEP-CTERM protein-sorting domain			cleavage	inside,TMhelix,outside	CytoplasmicMembrane		predicted secreted protein with PEP-CTERM sorting signal
GC_00001063	3	1	1	1	1	0	0	0	Ga0306812_101147	832.034	742.325	1437.97	322.033	378.855	2325.38	492.425	0.972021	KO:K13993	HSP20 family protein		pfam00011	HSP20			COG0071	Molecular chaperone IbpA, HSP20 family		outside	Unknown		heat shock protein Hsp20
GC_00001064	1	1	1	1	1	0	1	1	Ga0306812_1021023	50.6867	85.6005	82.2914	98.5393	97.0974	79.6325	141.979	0.519378	KO:K00231	oxygen-dependent protoporphyrinogen oxidase [EC:1.3.3.4]	EC:1.3.3.4	pfam01593	Amino_oxidase	TIGR00562	protoporphyrinogen oxidase	COG1232	Protoporphyrinogen oxidase		outside	Cytoplasmic		oxygen-dependent protoporphyrinogen oxidase
GC_00001065	1	1	1	1	1	0	1	1	Ga0306812_11021	435.054	438.514	396.267	463.659	548	431.619	335.586	0.916269	KO:K00324	NAD(P) transhydrogenase subunit alpha [EC:1.6.1.2]	EC:1.6.1.2	pfam05222,pfam01262	AlaDh_PNT_N,AlaDh_PNT_C	TIGR00561	NAD(P) transhydrogenase, alpha subunit	COG3288	NAD/NADP transhydrogenase alpha subunit		outside	CytoplasmicMembrane		NAD(P) transhydrogenase subunit alpha
GC_00001066	1	1	1	1	1	0	1	1	Ga0306812_101838	14.7507	32.7173	23.4006	36.314	40.1836	29.2107	52.0304	0.255959				pfam04892	VanZ			COG5652	VanZ like family protein (function unknown)		outside,TMhelix,inside,TMhelix,outside,TMhelix,inside,TMhelix,outside,TMhelix,inside	CytoplasmicMembrane		VanZ family protein
GC_00001067	1	1	1	1	1	0	1	1	Ga0306812_102840	96.085	115.889	108.427	164.537	219.723	135.21	157.199	0.66342	KO:K03793	pteridine reductase [EC:1.5.1.33]	EC:1.5.1.33	pfam13561	adh_short_C2			COG1028	NAD(P)-dependent dehydrogenase, short-chain alcohol dehydrogenase family		outside	Cytoplasmic		pteridine reductase
GC_00001068	1	1	1	1	1	0	1	1	Ga0306812_103140	30.2898	62.5986	57.3536	65.0296	86.6598	60.8716	75.6958	0.406218				pfam13414,pfam13432,pfam13432,pfam13432,pfam13432,pfam14559,pfam13432,pfam13174	TPR_11,TPR_16,TPR_16,TPR_16,TPR_16,TPR_19,TPR_16,TPR_6			COG3063	Tfp pilus assembly protein PilF		outside	Cytoplasmic		Tfp pilus assembly protein PilF
GC_00001069	1	1	1	1	1	0	1	1	Ga0306812_10286	38.2317	83.8103	63.2542	97.0294	95.2176	87.5299	94.6815	0.475855	KO:K02347	DNA polymerase (family X)		pfam14716,pfam14520,pfam14791,pfam02811	HHH_8,HHH_5,DNA_pol_B_thumb,PHP	TIGR01856	histidinol phosphate phosphatase, HisJ family	COG1796	DNA polymerase/3'-5' exonuclease PolX		outside	Cytoplasmic		DNA polymerase (family 10)
GC_00001070	1	1	1	1	1	0	1	1	Ga0306812_10675	84.3526	111.285	111.047	160.585	179.195	121.324	149.694	0.636684	KO:K03787	5'-nucleotidase [EC:3.1.3.5]	EC:3.1.3.5	pfam01975	SurE	TIGR00087	5'/3'-nucleotidase SurE	COG0496	Broad specificity polyphosphatase and 5'/3'-nucleotidase SurE		outside	Cytoplasmic		5'-nucleotidase /3'-nucleotidase /exopolyphosphatase
GC_00001071	1	1	1	1	1	0	1	1	Ga0306812_101983	117.621	180.739	185.081	186.609	223.651	193.048	200.266	0.74342				pfam01987	AIM24	TIGR00266	TIGR00266 family protein	COG2013	Uncharacterized conserved protein, AIM24 family		outside	Unknown		uncharacterized protein (TIGR00266 family)
GC_00001072	1	1	2	1	1	0	0	0	Ga0306812_1037	201.866	182.664	179.747	374.359	258.246	206.581	398.303	0.829637	KO:K01595	phosphoenolpyruvate carboxylase [EC:4.1.1.31]	EC:4.1.1.31	pfam00311	PEPcase			COG2352	Phosphoenolpyruvate carboxylase		outside	Cytoplasmic		phosphoenolpyruvate carboxylase type 1
GC_00001073	1	1	1	0	1	1	1	1	Ga0306812_10230	31.0595	42.788	37.6024	124.85	107.032	59.4846	154.035	0.473575	KO:K01512	acylphosphatase [EC:3.6.1.7]	EC:3.6.1.7	pfam00708	Acylphosphatase			COG1254	Acylphosphatase		outside	Cytoplasmic		acylphosphatase
GC_00001074	1	1	1	1	1	0	1	1	Ga0306812_10696	51.2833	64.4308	64.9056	58.0849	67.6611	73.7603	67.0029	0.413264	KO:K02017	molybdate transport system ATP-binding protein [EC:3.6.3.29]	EC:3.6.3.29	pfam00005,pfam03459	ABC_tran,TOBE	TIGR00638	molybdenum-pterin binding domain	COG3842	ABC-type Fe3+/spermidine/putrescine transport systems, ATPase components		outside	CytoplasmicMembrane		molybdate transport system ATP-binding protein
GC_00001075	1	1	1	1	1	0	1	1	Ga0306812_101521	180.715	283.728	257.66	209.846	269.321	322.524	275.047	0.828808				pfam13180	PDZ_2						outside	Unknown		PDZ domain-containing protein
GC_00001076	1	1	1	1	1	0	1	1	Ga0306812_101406	57.7042	54.086	57.0403	55.5543	70.1728	68.9118	64.0577	0.398549	KO:K00982	glutamate-ammonia-ligase adenylyltransferase [EC:2.7.7.42]	EC:2.7.7.42	pfam03710,pfam08335	GlnE,GlnD_UR_UTase						outside	Cytoplasmic		glutamate-ammonia-ligase adenylyltransferase
GC_00001077	1	1	1	1	1	0	1	1	Ga0306812_102468	13.0952	19.9586	18.4511	27.6432	27.6158	19.3195	30.804	0.191917	KO:K15738	ATP-binding cassette, subfamily F, uup		pfam00005,pfam12848,pfam00005,pfam16326	ABC_tran,ABC_tran_Xtn,ABC_tran,ABC_tran_CTD			COG0488	ATPase components of ABC transporters with duplicated ATPase domains		outside	Cytoplasmic		ATP-binding cassette subfamily F protein uup
GC_00001078	1	1	1	1	1	0	1	1	Ga0306812_10658	22.9827	33.7925	29.5349	23.9172	61.3464	21.576	20.8188	0.244352				pfam13426,pfam08447,pfam00990,pfam00563	PAS_9,PAS_3,GGDEF,EAL	TIGR00229,TIGR00254	PAS domain S-box,diguanylate cyclase (GGDEF) domain				outside	CytoplasmicMembrane		PAS domain S-box-containing protein/diguanylate cyclase (GGDEF)-like protein
GC_00001079	1	1	1	1	1	0	1	1	Ga0306812_10386	130.181	127.832	105.116	120.781	156.22	159.351	145.625	0.645389	KO:K09121	uncharacterized protein		pfam01969	DUF111	TIGR00299	TIGR00299 family protein	COG1641	Uncharacterized conserved protein, DUF111 family		outside	Cytoplasmic		hypothetical protein
GC_00001080	1	1	1	0	1	1	1	1	Ga0306812_1046	106.73	304.599	181.074	186.847	235.201	159.057	138.332	0.748601	KO:K02535	UDP-3-O-[3-hydroxymyristoyl] N-acetylglucosamine deacetylase [EC:3.5.1.108]	EC:3.5.1.108	pfam03331	LpxC	TIGR00325	UDP-3-0-acyl N-acetylglucosamine deacetylase	COG0774	UDP-3-O-acyl-N-acetylglucosamine deacetylase		outside	Cytoplasmic		UDP-3-O-[3-hydroxymyristoyl] N-acetylglucosamine deacetylase
GC_00001081	1	1	1	1	1	0	1	1	Ga0306812_102743	60.0671	83.8899	78.5954	95.3667	86.2796	110.157	118.914	0.518342	KO:K09778	uncharacterized protein		pfam04028	DUF374			COG2121	Uncharacterized conserved protein, lysophospholipid acyltransferase (LPLAT) superfamily		outside	CytoplasmicMembrane		hypothetical protein
GC_00001082	1	1	1	2	2	0	0	0	Ga0306812_101351	107.019	107.243	113.355	174.244	166.048	195.292	296.19	0.711088	KO:K07305	peptide-methionine (R)-S-oxide reductase [EC:1.8.4.12]	EC:1.8.4.12	pfam01641	SelR	TIGR00357	methionine-R-sulfoxide reductase	COG0229	Peptide methionine sulfoxide reductase MsrB		inside	Cytoplasmic		peptide-methionine (R)-S-oxide reductase
GC_00001083	1	1	1	1	1	0	1	1	Ga0306812_102535	71.3403	81.449	79.1932	84.4043	89.3119	90.2662	125.415	0.511917	KO:K03601	exodeoxyribonuclease VII large subunit [EC:3.1.11.6]	EC:3.1.11.6	pfam13742,pfam02601	tRNA_anti_2,Exonuc_VII_L	TIGR00237	exodeoxyribonuclease VII, large subunit	COG1570	Exonuclease VII, large subunit		outside	Cytoplasmic		exodeoxyribonuclease VII large subunit
GC_00001084	1	1	1	0	1	1	1	1	Ga0306812_102595	47.0414	52.6552	81.763	85.0693	79.8582	61.4541	95.9578	0.446632				pfam02082	Rrf2	TIGR00738	Rrf2 family protein	COG1959	DNA-binding transcriptional regulator, IscR family		outside	Cytoplasmic		BadM/Rrf2 family transcriptional regulator
GC_00001085	1	1	1	1	1	0	1	1	Ga0306812_101545	351.142	339.452	491.589	133.794	257.338	184.171	40.8675	0.828601	KO:K03189	urease accessory protein		pfam02492	cobW	TIGR00101	urease accessory protein UreG	COG0378	Ni2+-binding GTPase involved in regulation of expression and maturation of urease and hydrogenase		outside	Cytoplasmic		urease accessory protein
GC_00001086	1	1	1	0	1	1	1	1	Ga0306812_1011622	163.131	165.467	212.166	285.919	244.323	532.515	346.723	0.846632	KO:K08999	uncharacterized protein		pfam02577	DNase-RNase			COG1259	Bifunctional DNase/RNase		outside	Unknown		hypothetical protein
GC_00001087	1	1	1	1	1	0	1	1	Ga0306812_102519	174.222	142.876	142.466	86.9558	128.792	129.345	114.964	0.637306				pfam13646,pfam13646,pfam13646	HEAT_2,HEAT_2,HEAT_2			COG1413	HEAT repeat		outside	Cytoplasmic		HEAT repeat protein
GC_00001088	1	1	1	1	1	0	1	1	Ga0306812_10383	15.7561	26.6624	23.0285	26.355	29.5837	24.2802	26.7575	0.207461	KO:K02050	NitT/TauT family transport system permease protein		pfam00528,pfam00528	BPD_transp_1,BPD_transp_1			COG4986	ABC-type anion transport system, duplicated permease component		inside,TMhelix,outside,TMhelix,inside,TMhelix,outside,TMhelix,inside,TMhelix,outside,TMhelix,inside,TMhelix,outside,TMhelix,inside,TMhelix,outside,TMhelix,inside,TMhelix,outside,TMhelix,inside	CytoplasmicMembrane		NitT/TauT family transport system permease protein
GC_00001089	1	1	1	1	1	0	1	1	Ga0306812_102106	36.9497	58.6582	51.4809	84.653	102.172	95.2427	53.5103	0.435026											outside	Cytoplasmic		serine/threonine protein kinase
GC_00001090	1	1	1	1	1	1	1	0	Ga0306812_103399	19.0087	33.3972	34.8731	37.2402	40.8987	31.5388	67.2573	0.284974				pfam14279	HNH_5						outside	Unknown		HNH endonuclease
GC_00001091	1	1	1	1	1	0	1	1	Ga0306812_103499	37.59	44.2505	33.5475	38.8735	50.1773	33.6874	29.5808	0.287047	KO:K04744	LPS-assembly protein		pfam03968,pfam04453	OstA,OstA_C			COG1452	LPS assembly outer membrane protein LptD (organic solvent tolerance protein OstA)		inside,TMhelix,outside	OuterMembrane		LPS-assembly protein
GC_00001092	1	1	1	1	1	0	1	1	Ga0306812_102753	46.4196	60.5417	60.3988	66.4591	60.2082	96.569	67.1573	0.420104	KO:K08602	oligoendopeptidase F [EC:3.4.24.-]	EC:3.4.24.-	pfam08439,pfam01432	Peptidase_M3_N,Peptidase_M3	TIGR02290	oligoendopeptidase, pepF/M3 family	COG1164	Oligoendopeptidase F		outside	Cytoplasmic		oligoendopeptidase F
GC_00001093	1	1	1	0	1	1	1	1	Ga0306812_102183	12.4736	33.0345	22.3315	25.4599	50.0439	27.4766	10.1643	0.215337											outside	Unknown		hypothetical protein
GC_00001094	1	1	1	1	1	0	1	1	Ga0306812_1011027	72.6022	114.79	99.6454	134.002	168.321	117.458	109.068	0.599585				pfam13414,pfam13424,pfam13414	TPR_11,TPR_12,TPR_11						outside	OuterMembrane		TPR repeat protein
GC_00001095	1	1	1	1	1	0	1	1	Ga0306812_10171	91.2384	120.101	99.1988	128.984	146.174	106.434	152.727	0.611399											outside	Unknown		hypothetical protein
GC_00001096	1	1	1	1	1	0	1	1	Ga0306812_101543	216.721	200.802	266.114	108.704	167.116	105.882	24.8657	0.692228	KO:K01428	urease subunit alpha [EC:3.5.1.5]	EC:3.5.1.5	pfam00449,pfam01979	Urease_alpha,Amidohydro_1	TIGR01792	urease, alpha subunit	COG0804	Urease alpha subunit		outside	Cytoplasmic		urease subunit alpha
GC_00001097	1	1	1	2	2	0	0	0	Ga0306812_106107	405.197	218.747	905.914	562.447	155.357	2112.13	597.042	0.957513											inside,TMhelix,outside	Unknown		hypothetical protein
GC_00001098	1	1	1	1	1	0	1	1	Ga0306812_1011447	27.6494	38.3609	29.7005	34.9008	47.0962	29.6759	39.4286	0.270259				pfam01712	dNK			COG1428	Deoxyadenosine/deoxycytidine kinase		outside	Cytoplasmic		deoxyadenosine/deoxycytidine kinase
GC_00001099	1	1	1	1	1	0	1	1	Ga0306812_103633	95.8515	103.838	97.5477	128.866	156.188	135.557	161.186	0.623627	KO:K10747,KO:K10747,KO:K10747	DNA ligase 1 [EC:6.5.1.1 6.5.1.6 6.5.1.7],DNA ligase 1 [EC:6.5.1.1 6.5.1.6 6.5.1.7],DNA ligase 1 [EC:6.5.1.1 6.5.1.6 6.5.1.7]	EC:6.5.1.1,EC:6.5.1.6,EC:6.5.1.7	pfam04675,pfam01068,pfam04679	DNA_ligase_A_N,DNA_ligase_A_M,DNA_ligase_A_C	TIGR00574	DNA ligase I, ATP-dependent (dnl1)	COG1793	ATP-dependent DNA ligase		outside	Cytoplasmic		DNA ligase-1
GC_00001100	1	1	1	1	1	0	1	1	Ga0306812_102637	497.264	872.852	785.804	730.221	992.438	887.405	676.091	0.96228				pfam06181	Urate_ox_N						outside,TMhelix,inside,TMhelix,outside,TMhelix,inside,TMhelix,outside	CytoplasmicMembrane		uncharacterized protein DUF989
GC_00001101	1	1	1	1	1	0	1	1	Ga0306812_102518	93.7192	137.271	87.4002	71.5653	105.087	95.1404	79.7064	0.534301				pfam03109	ABC1			COG0661	Predicted unusual protein kinase regulating ubiquinone biosynthesis, AarF/ABC1/UbiB family		outside,TMhelix,inside,TMhelix,outside,TMhelix,inside	CytoplasmicMembrane		predicted unusual protein kinase regulating ubiquinone biosynthesis (AarF/ABC1/UbiB family)
GC_00001102	1	1	1	1	1	0	1	1	Ga0306812_10190	99.7863	127.681	95.4718	115.901	137.627	116.869	111.654	0.595855	KO:K07102	anomeric MurNAc/GlcNAc kinase [EC:2.7.1.-]	EC:2.7.1.-	pfam01636	APH			COG3178	Predicted phosphotransferase, aminoglycoside/choline kinase (APH/ChoK) family		outside	Cytoplasmic		hypothetical protein
GC_00001103	1	1	1	0	1	1	1	1	Ga0306812_102182	11.74	32.5349	30.2661	31.5296	50.4473	27.0151	32.2871	0.246425	KO:K01990	ABC-2 type transport system ATP-binding protein		pfam00005	ABC_tran			COG1131	ABC-type multidrug transport system, ATPase component		outside	CytoplasmicMembrane		ABC-2 type transport system ATP-binding protein
GC_00001104	1	1	1	1	1	0	1	1	Ga0306812_10338	42.6375	56.8836	50.2641	58.2254	62.2596	62.2539	82.8113	0.391295				pfam02310,pfam04055	B12-binding,Radical_SAM			COG1032	Radical SAM superfamily enzyme YgiQ, UPF0313 family		outside	Cytoplasmic		radical SAM superfamily enzyme YgiQ (UPF0313 family)
GC_00001105	1	1	1	2	2	0	0	0	Ga0306812_101236	15.5003	12.532	13.8494	121.615	119.065	27.6788	165.631	0.431088				pfam13320	DUF4091					cleavage	inside,TMhelix,outside	Unknown		uncharacterized protein DUF4091
GC_00001106	1	1	1	1	1	1	0	1	Ga0306812_102148	94.0833	187.069	171.367	251.577	260.854	222.738	249.996	0.77513	KO:K02904	large subunit ribosomal protein L29		pfam00831	Ribosomal_L29	TIGR00012	ribosomal protein L29	COG0255	Ribosomal protein L29		outside	Unknown		LSU ribosomal protein L29P
GC_00001107	1	1	1	1	1	0	1	1	Ga0306812_102464	515.425	490.448	381.755	388.853	500.924	752.492	579.488	0.933679				pfam01116	F_bP_aldolase			COG0191	Fructose/tagatose bisphosphate aldolase		outside	Cytoplasmic		fructose/tagatose bisphosphate aldolase
GC_00001108	1	1	1	0	1	1	1	1	Ga0306812_103225	113.53	134.219	112.022	84.197	117.59	110.124	85.7197	0.573264	KO:K01874	methionyl-tRNA synthetase [EC:6.1.1.10]	EC:6.1.1.10	pfam09334,pfam09334,pfam01588	tRNA-synt_1g,tRNA-synt_1g,tRNA_bind	TIGR00399,TIGR00398	methionyl-tRNA synthetase C-terminal region/beta chain,methionine--tRNA ligase	COG0143	Methionyl-tRNA synthetase		outside	Cytoplasmic		methionyl-tRNA synthetase
GC_00001109	1	1	1	1	1	2	0	0	Ga0306812_1011317	48.3967	79.0028	73.2806	75.753	82.0264	51.0345	79.526	0.439378	KO:K01924	UDP-N-acetylmuramate--alanine ligase [EC:6.3.2.8]	EC:6.3.2.8	pfam01225,pfam08245,pfam02875	Mur_ligase,Mur_ligase_M,Mur_ligase_C	TIGR01082	UDP-N-acetylmuramate--L-alanine ligase	COG0773	UDP-N-acetylmuramate-alanine ligase		inside,TMhelix,outside	Cytoplasmic		UDP-N-acetylmuramate--L-alanine ligase
GC_00001110	1	1	1	1	1	0	1	1	Ga0306812_102581	30.2782	57.9939	38.7899	78.5382	66.8559	58.1584	111.332	0.408497	KO:K03820	apolipoprotein N-acyltransferase [EC:2.3.1.-]	EC:2.3.1.-	pfam00795	CN_hydrolase	TIGR00546	apolipoprotein N-acyltransferase	COG0815	Apolipoprotein N-acyltransferase		inside,TMhelix,outside,TMhelix,inside,TMhelix,outside,TMhelix,inside,TMhelix,outside,TMhelix,inside,TMhelix,outside,TMhelix,inside	CytoplasmicMembrane		apolipoprotein N-acyltransferase
GC_00001111	1	1	1	1	1	0	1	1	Ga0306812_10449	48.6426	76.9787	65.6364	48.5456	123.128	40.2922	44.959	0.414715	KO:K02652	type IV pilus assembly protein PilB		pfam05157,pfam00437	T2SSE_N,T2SSE	TIGR02538,TIGR02533	type IV-A pilus assembly ATPase PilB,type II secretion system protein E	COG2804	Type II secretory pathway ATPase GspE/PulE or T4P pilus assembly pathway ATPase PilB		outside	Cytoplasmic		type IV pilus assembly protein PilB
GC_00001112	1	1	1	1	1	0	1	1	Ga0306812_11020	291.501	344.96	436.94	416.666	511.505	444.718	402.202	0.907358	KO:K00324	NAD(P) transhydrogenase subunit alpha [EC:1.6.1.2]	EC:1.6.1.2	pfam12769	PNTB_4TM						outside,TMhelix,inside,TMhelix,outside,TMhelix,inside	CytoplasmicMembrane		NAD(P) transhydrogenase subunit alpha
GC_00001113	1	1	1	0	1	1	1	1	Ga0306812_103292	206.137	201.92	231.617	205.482	279.79	291.383	191.29	0.806632											outside	Unknown		hypothetical protein
GC_00001114	1	1	1	2	1	1	0	0	Ga0306812_1011676	962.811	1289.77	1121.98	189.041	620.874	335.549	182.096	0.953782				pfam03783	CsgG					cleavage	outside	Unknown		curli production assembly/transport component CsgG
GC_00001115	1	1	1	1	1	0	1	1	Ga0306812_1021063	106.109	103.276	118.22	100.33	146.406	178.523	156.941	0.63399	KO:K03417	methylisocitrate lyase [EC:4.1.3.30]	EC:4.1.3.30	pfam13714	PEP_mutase	TIGR02317	methylisocitrate lyase	COG2513	2-Methylisocitrate lyase and related enzymes, PEP mutase family		outside	Cytoplasmic		methylisocitrate lyase
GC_00001116	1	1	1	0	1	1	1	1	Ga0306812_10466	122.768	310.761	230.135	248.022	411.213	243.653	158.137	0.820518				pfam01551	Peptidase_M23						inside,TMhelix,outside	OuterMembrane		peptidase M23-like protein
GC_00001117	1	1	1	1	0	1	1	1	Ga0306812_101239	42.8114	51.6235	59.323	59.8375	62.2833	74.1601	79.3016	0.399378				pfam05368	NmrA			COG0702	Uncharacterized conserved protein YbjT, contains NAD(P)-binding and DUF2867 domains		outside	Cytoplasmic		uncharacterized protein YbjT (DUF2867 family)
GC_00001118	1	1	1	1	1	0	1	1	Ga0306812_103591	123.428	200.187	190.5	254.456	270.447	263.667	268.628	0.801036	KO:K02860	16S rRNA processing protein RimM		pfam01782,pfam05239	RimM,PRC	TIGR02273	16S rRNA processing protein RimM	COG0806	Ribosomal 30S subunit maturation factor RimM, required for 16S rRNA processing		outside	Cytoplasmic		16S rRNA processing protein RimM
GC_00001119	1	1	1	1	1	0	1	1	Ga0306812_101413	824.024	781.902	1175.68	501.568	599.325	979.654	391.517	0.960829	KO:K02589	nitrogen regulatory protein PII 1		pfam00543	P-II			COG0347	Nitrogen regulatory protein PII		outside	Unknown		nitrogen regulatory protein P-II family
GC_00001120	1	1	1	0	1	1	1	1	Ga0306812_10130	69.06	96.8761	98.4587	88.7687	121.406	140.238	76.3876	0.544249				pfam14588	YjgF_endoribonc			COG0251	Enamine deaminase RidA, house cleaning of reactive enamine intermediates, YjgF/YER057c/UK114 family		outside	Unknown		enamine deaminase RidA (YjgF/YER057c/UK114 family)
GC_00001121	1	1	1	2	2	0	0	0	Ga0306812_1011744	19.3295	22.7584	20.5352	32.8975	37.0011	25.8225	35.1601	0.225492				pfam13414,pfam14559,pfam13432	TPR_11,TPR_19,TPR_16						inside,TMhelix,outside	Cytoplasmic		tetratricopeptide repeat protein
GC_00001122	1	1	1	1	1	0	1	1	Ga0306812_102290	81.5391	129.083	285.871	324.561	415.669	310.765	382.27	0.844974	KO:K04078	chaperonin GroES		pfam00166	Cpn10			COG0234	Co-chaperonin GroES (HSP10)		outside	Cytoplasmic		chaperonin GroES
GC_00001123	1	1	1	1	1	0	1	1	Ga0306812_1011255	166.981	190.556	203.95	600.922	617.733	277.303	763.17	0.906114	KO:K07040	uncharacterized protein		pfam02620	DUF177			COG1399	Uncharacterized metal-binding protein YceD, DUF177 family		outside	Cytoplasmic		uncharacterized protein
GC_00001124	1	1	1	1	1	0	1	1	Ga0306812_102523	253.687	334.408	339.431	260.103	323.508	378.191	300.963	0.867979				pfam13783	DUF4177						inside	Unknown		uncharacterized protein DUF4177
GC_00001125	1	1	1	0	1	1	1	1	Ga0306812_102616	282.021	246.827	250.089	203.657	311.802	611.795	317.72	0.869845	KO:K09001	anhydro-N-acetylmuramic acid kinase [EC:2.7.1.170]	EC:2.7.1.170	pfam03702	AnmK			COG2377	1,6-Anhydro-N-acetylmuramate kinase		outside	Cytoplasmic		anhydro-N-acetylmuramic acid kinase
GC_00001126	1	1	1	1	1	0	1	1	Ga0306812_103113	41.1534	53.612	47.1598	63.0154	82.7127	77.2187	86.4564	0.416373				pfam13185,pfam00990	GAF_2,GGDEF	TIGR00254	diguanylate cyclase (GGDEF) domain	COG2199	GGDEF domain, diguanylate cyclase (c-di-GMP synthetase) or its enzymatically inactive variants		outside	CytoplasmicMembrane		diguanylate cyclase (GGDEF)-like protein
GC_00001127	1	1	1	1	1	0	1	1	Ga0306812_101412	860.037	524.502	869.786	278.559	452.304	683.328	163.172	0.940104	KO:K00362	nitrite reductase (NADH) large subunit [EC:1.7.1.15]	EC:1.7.1.15	pfam07992,pfam04324,pfam03460,pfam01077,pfam03460,pfam01077	Pyr_redox_2,Fer2_BFD,NIR_SIR_ferr,NIR_SIR,NIR_SIR_ferr,NIR_SIR	TIGR02374	nitrite reductase [NAD(P)H], large subunit	COG1251	NAD(P)H-nitrite reductase, large subunit		outside	Cytoplasmic		nitrite reductase (NADH) large subunit
GC_00001128	1	1	1	1	1	0	1	1	Ga0306812_10129	133.748	128.961	122.287	90.5813	123.357	166.88	98.4163	0.618653	KO:K01839	phosphopentomutase [EC:5.4.2.7]	EC:5.4.2.7	pfam01676	Metalloenzyme	TIGR01696	phosphopentomutase	COG1015	Phosphopentomutase		outside	Cytoplasmic		phosphopentomutase
GC_00001129	1	1	1	1	1	0	1	1	Ga0306812_103478	33.2214	62.0387	58.2683	71.9038	80.6474	69.3057	65.9152	0.407876	KO:K03270	3-deoxy-D-manno-octulosonate 8-phosphate phosphatase (KDO 8-P phosphatase) [EC:3.1.3.45]	EC:3.1.3.45	pfam08282	Hydrolase_3	TIGR01670	3-deoxy-D-manno-octulosonate 8-phosphate phosphatase, YrbI family	COG1778	3-deoxy-D-manno-octulosonate 8-phosphate phosphatase KdsC and related HAD superfamily phosphatases		outside	Cytoplasmic		3-deoxy-D-manno-octulosonate 8-phosphate phosphatase (KDO 8-P phosphatase)
GC_00001130	1	1	1	1	1	0	1	1	Ga0306812_101542	78.517	116.148	172.341	117.22	170.268	107.563	33.9086	0.592332	KO:K01429	urease subunit beta [EC:3.5.1.5]	EC:3.5.1.5	pfam00699	Urease_beta	TIGR00192	urease, beta subunit	COG0832	Urease beta subunit		outside	Cytoplasmic		urease subunit beta
GC_00001131	1	1	1	1	1	0	1	1	Ga0306812_101499	186.259	160.432	259.595	377.643	362.512	370.335	517.531	0.871088	KO:K02316	DNA primase [EC:2.7.7.-]	EC:2.7.7.-	pfam01807,pfam08275,pfam13155,pfam10410	zf-CHC2,Toprim_N,Toprim_2,DnaB_bind	TIGR01391	DNA primase, catalytic core	COG0358	DNA primase (bacterial type)		outside	Cytoplasmic		DNA primase
GC_00001132	1	1	1	1	1	0	1	1	Ga0306812_1021035	19.9139	26.3923	25.9927	26.2227	24.203	21.0403	23.3502	0.202694				pfam01902	Diphthami_syn_2	TIGR00290	MJ0570-related uncharacterized domain	COG2102	Diphthamide synthase (EF-2-diphthine--ammonia ligase)		outside	Unknown		uncharacterized protein (TIGR00290 family)
GC_00001133	1	1	1	1	1	0	1	1	Ga0306812_102239	226.035	189.025	229.112	175.879	241.27	318.026	201.222	0.802487	KO:K03432	proteasome alpha subunit [EC:3.4.25.1]	EC:3.4.25.1	pfam00227	Proteasome	TIGR03691	proteasome, alpha subunit, bacterial type	COG0638	20S proteasome, alpha and beta subunits		outside	Cytoplasmic		proteasome alpha subunit
GC_00001134	1	1	1	0	1	1	1	1	Ga0306812_10465	46.323	115.231	61.8585	51.8651	97.7698	106.297	85.3189	0.479378	KO:K03926	periplasmic divalent cation tolerance protein		pfam03091	CutA1			COG1324	Uncharacterized protein involved in tolerance to divalent cations		outside	Cytoplasmic		periplasmic divalent cation tolerance protein
GC_00001135	1	1	1	1	1	0	1	1	Ga0306812_102682	61.3614	62.0522	68.2341	94.0899	110.082	79.8226	89.5177	0.48	KO:K00014	shikimate dehydrogenase [EC:1.1.1.25]	EC:1.1.1.25	pfam08501,pfam01488	Shikimate_dh_N,Shikimate_DH	TIGR00507	shikimate dehydrogenase	COG0169	Shikimate 5-dehydrogenase		outside	Cytoplasmic		shikimate dehydrogenase
GC_00001136	1	1	1	1	1	0	1	1	Ga0306812_101880	111.279	308.816	125.159	217.08	109.03	352.737	298.136	0.791503	KO:K02036	phosphate transport system ATP-binding protein [EC:3.6.3.27]	EC:3.6.3.27	pfam00005	ABC_tran	TIGR00972	phosphate ABC transporter, ATP-binding protein	COG1117	ABC-type phosphate transport system, ATPase component		outside	CytoplasmicMembrane		phosphate ABC transporter ATP-binding protein (PhoT family)
GC_00001137	1	1	1	1	1	0	1	1	Ga0306812_101411	858.604	1014.92	1313.85	474.535	811.374	1109.12	148.536	0.966632	KO:K02589	nitrogen regulatory protein PII 1		pfam00543	P-II			COG0347	Nitrogen regulatory protein PII		outside	Unknown		nitrogen regulatory protein P-II family
GC_00001138	1	1	1	1	1	0	1	1	Ga0306812_104104	178.071	212.186	189.456	233.074	264.642	260.704	342.644	0.813679				pfam00994	MoCF_biosynth	TIGR00177	molybdenum cofactor synthesis domain	COG0521	Molybdopterin biosynthesis enzyme MoaB		outside	Cytoplasmic		molybdopterin adenylyltransferase
GC_00001139	1	2	1	2	1	0	0	0	Ga0306812_101993	42.5816	47.4146	51.825	53.3916	57.6437	65.4751	65.1942	0.367461											outside	Cytoplasmic		hypothetical protein
GC_00001140	1	1	1	1	1	0	1	1	Ga0306812_102241	80.9555	121.434	136.653	94.961	168.286	134.984	68.6012	0.596269				pfam00072	Response_reg						outside	Cytoplasmic		response regulator receiver domain-containing protein
GC_00001141	1	1	1	1	1	0	1	1	Ga0306812_10695	10.2657	21.2033	17.3285	23.0304	22.4102	18.6071	18.1612	0.169741	KO:K02018	molybdate transport system permease protein		pfam00528	BPD_transp_1	TIGR02141	molybdate ABC transporter, permease protein	COG4149	ABC-type molybdate transport system, permease component		outside,TMhelix,inside,TMhelix,outside,TMhelix,inside,TMhelix,outside,TMhelix,inside	CytoplasmicMembrane		molybdate transport system permease protein
GC_00001142	1	1	1	1	1	0	1	1	Ga0306812_103658	87.141	126.551	124.467	116.543	156.267	151.289	88.7134	0.614093	KO:K04562	flagellar biosynthesis protein FlhG		pfam01656	CbiA			COG0455	MinD-like ATPase involved in chromosome partitioning or flagellar assembly		outside	CytoplasmicMembrane		flagellar biosynthesis protein FlhG
GC_00001143	1	1	1	0	0	0	2	2	Ga0306812_102186	18.7477	35.1926	26.6098	21.8838	43.121	28.5755	18.4441	0.224456				pfam13439,pfam00534	Glyco_transf_4,Glycos_transf_1			COG0438	Glycosyltransferase involved in cell wall bisynthesis		outside	CytoplasmicMembrane		glycosyltransferase involved in cell wall biosynthesis
GC_00001144	1	1	1	1	1	0	1	1	Ga0306812_102860	98.1912	166.453	97.7878	116.998	149.081	128.441	85.371	0.609534	KO:K09760	DNA recombination protein RmuC		pfam02646	RmuC			COG1322	DNA anti-recombination protein (rearrangement mutator) RmuC		inside,TMhelix,outside	Cytoplasmic		DNA recombination protein RmuC
GC_00001145	1	1	1	0	1	1	1	1	Ga0306812_11044	58.5263	155.215	143.289	243.845	233.833	188.453	235.216	0.738238	KO:K02437	glycine cleavage system H protein		pfam01597	GCV_H	TIGR00527	glycine cleavage system H protein	COG0509	Glycine cleavage system H protein (lipoate-binding)		outside	Cytoplasmic		glycine cleavage system H protein
GC_00001146	1	1	1	1	1	0	1	1	Ga0306812_101226	78.3267	133.292	108.603	115.908	125.775	156.963	113.36	0.60601				pfam14870,pfam14870,pfam14870	PSII_BNR,PSII_BNR,PSII_BNR			COG4447	Uncharacterized protein related to plant photosystem II stability/assembly factor		outside	CytoplasmicMembrane		photosystem II stability/assembly factor-like uncharacterized protein
GC_00001147	1	1	1	1	1	0	1	1	Ga0306812_103678	499.033	462.008	506.945	677.082	673.752	917.015	819.631	0.95171	KO:K03568	TldD protein		pfam01523	PmbA_TldD			COG0312	Predicted Zn-dependent protease or its inactivated homolog		outside	Cytoplasmic		microcin-processing peptidase 2
GC_00001148	1	1	1	1	1	0	1	1	Ga0306812_103642	50.2424	79.9049	66.538	89.1716	102.376	107.252	100.369	0.499067				pfam13424,pfam13176,pfam13181	TPR_12,TPR_7,TPR_8						outside	Cytoplasmic		tetratricopeptide repeat protein
GC_00001149	1	1	1	0	1	1	1	1	Ga0306812_102180	24.2235	52.868	38.5303	37.3365	72.0713	45.3702	51.7404	0.328912											inside,TMhelix,outside,TMhelix,inside,TMhelix,outside	CytoplasmicMembrane		hypothetical protein
GC_00001150	1	1	1	1	1	0	1	1	Ga0306812_104293	91.6004	257.378	198.358	237.974	227.178	243.055	258.669	0.789637											inside,TMhelix,outside,TMhelix,inside,TMhelix,outside,TMhelix,inside	CytoplasmicMembrane		hypothetical protein
GC_00001151	1	1	1	1	1	0	1	1	Ga0306812_101672	177.219	200.552	178.518	188.513	224.896	215.559	173.63	0.76	KO:K00600	glycine hydroxymethyltransferase [EC:2.1.2.1]	EC:2.1.2.1	pfam00464	SHMT			COG0112	Glycine/serine hydroxymethyltransferase		outside	Cytoplasmic		glycine hydroxymethyltransferase
GC_00001152	1	1	1	1	1	0	1	1	Ga0306812_101179	985.947	860.781	1906.77	2807.27	3589.86	4476.13	2061.15	0.99399	KO:K13993	HSP20 family protein		pfam00011	HSP20			COG0071	Molecular chaperone IbpA, HSP20 family		outside	Cytoplasmic		heat shock protein Hsp20
GC_00001153	1	1	1	1	1	0	1	1	Ga0306812_101338	214.014	185.251	192.37	203.265	207.746	272.2	280.989	0.798549	KO:K07442,KO:K07442	tRNA (adenine57-N1/adenine58-N1)-methyltransferase [EC:2.1.1.219 2.1.1.220],tRNA (adenine57-N1/adenine58-N1)-methyltransferase [EC:2.1.1.219 2.1.1.220]	EC:2.1.1.219,EC:2.1.1.220	pfam14801,pfam08704	GCD14_N,GCD14			COG2519	tRNA A58 N-methylase Trm61		outside	Cytoplasmic		tRNA (adenine57-N1/adenine58-N1)-methyltransferase
GC_00001154	1	1	1	1	1	0	1	1	Ga0306812_101673	131.665	188.062	147.767	213.244	245.622	214.119	230.869	0.762694	KO:K01808	ribose 5-phosphate isomerase B [EC:5.3.1.6]	EC:5.3.1.6	pfam02502	LacAB_rpiB	TIGR01120,TIGR00689	ribose 5-phosphate isomerase B,sugar-phosphate isomerase, RpiB/LacA/LacB family	COG0698	Ribose 5-phosphate isomerase RpiB		outside	Cytoplasmic		ribose-5-phosphate isomerase
GC_00001155	1	1	1	1	1	0	1	1	Ga0306812_10388	65.2255	69.5133	57.6417	56.8398	84.4667	63.2599	73.3873	0.427565	KO:K06898	uncharacterized protein		pfam00731	AIRC			COG1691	NCAIR mutase (PurE)-related protein		outside	Cytoplasmic		hypothetical protein
GC_00001156	1	1	1	1	1	0	1	1	Ga0306812_10274	33.3698	53.1258	56.3999	61.7601	65.2707	52.8451	68.557	0.372228	KO:K02517	KDO2-lipid IV(A) lauroyltransferase [EC:2.3.1.241]	EC:2.3.1.241	pfam03279	Lip_A_acyltrans			COG1560	Lauroyl/myristoyl acyltransferase		inside,TMhelix,outside	CytoplasmicMembrane		KDO2-lipid IV(A) lauroyltransferase
GC_00001157	2	1	2	1	0	0	0	0	Ga0306812_1011335	778.153	625.59	952.685	1051.6	1479.28	1103.87	1187.56	0.975337											outside	Cytoplasmic		hypothetical protein
GC_00001158	1	1	1	1	1	0	1	1	Ga0306812_1011229	53.4399	84.9391	82.1705	103.678	96.1054	102.611	150.808	0.535959	KO:K07304	peptide-methionine (S)-S-oxide reductase [EC:1.8.4.11]	EC:1.8.4.11	pfam01625	PMSR	TIGR00401	methionine-S-sulfoxide reductase	COG0225	Peptide methionine sulfoxide reductase MsrA		outside	Cytoplasmic		peptide-methionine (S)-S-oxide reductase
GC_00001159	1	1	1	1	0	1	1	1	Ga0306812_1011760	5.60323	6.93751	6.0189	102.705	28.6917	6.8483	154.099	0.318342				pfam05425	CopD			COG5615	Uncharacterized membrane protein		inside,TMhelix,outside,TMhelix,inside,TMhelix,outside,TMhelix,inside	CytoplasmicMembrane		uncharacterized membrane protein
GC_00001160	1	2	1	2	1	0	0	0	Ga0306812_101992	15.7738	24.9797	22.8185	28.765	30.3057	30.9358	17.4554	0.20601										cleavage	outside	Unknown		hypothetical protein
GC_00001161	1	1	1	1	1	0	1	1	Ga0306812_103482	79.9667	108.016	104.161	87.4273	117.149	108.706	122.757	0.561244	KO:K00979	3-deoxy-manno-octulosonate cytidylyltransferase (CMP-KDO synthetase) [EC:2.7.7.38]	EC:2.7.7.38	pfam02348	CTP_transf_3	TIGR00466	3-deoxy-D-manno-octulosonate cytidylyltransferase	COG1212	CMP-2-keto-3-deoxyoctulosonic acid synthetase		outside	Cytoplasmic		3-deoxy-manno-octulosonate cytidylyltransferase (CMP-KDO synthetase)
GC_00001162	1	1	1	1	1	0	1	1	Ga0306812_102709	59.8356	69.2809	71.156	55.0744	85.7105	65.3393	58.1417	0.423627	KO:K01695	tryptophan synthase alpha chain [EC:4.2.1.20]	EC:4.2.1.20	pfam00290	Trp_syntA	TIGR00262	tryptophan synthase, alpha subunit	COG0159	Tryptophan synthase alpha chain		outside	Cytoplasmic		tryptophan synthase alpha chain
GC_00001163	1	1	1	1	1	0	1	1	Ga0306812_102295	30.3376	63.5094	47.3643	63.7251	64.0357	62.0329	89.1794	0.393575				pfam13302	Acetyltransf_3						outside	Cytoplasmic		acetyltransferase (GNAT) family protein
GC_00001164	1	1	1	2	1	1	0	0	Ga0306812_101533	63.0251	95.0183	69.0654	95.6693	111.817	96.0024	129.354	0.529741	KO:K01996	branched-chain amino acid transport system ATP-binding protein		pfam00005	ABC_tran			COG0410	ABC-type branched-chain amino acid transport system, ATPase component		outside	Unknown		amino acid/amide ABC transporter ATP-binding protein 2 (HAAT family)
GC_00001165	1	1	1	1	1	0	1	1	Ga0306812_10155	122.314	159.239	168.876	325.995	329.394	424.049	283.03	0.831295											outside	Unknown		hypothetical protein
GC_00001166	1	1	1	1	1	0	1	1	Ga0306812_1011315	27.0847	58.2378	61.5717	71.5492	70.934	44.1838	68.6105	0.381554	KO:K03588	cell division protein FtsW		pfam01098	FTSW_RODA_SPOVE	TIGR02614,TIGR02210	cell division protein FtsW,rod shape-determining protein RodA	COG0772	Bacterial cell division protein FtsW, lipid II flippase		inside,TMhelix,outside,TMhelix,inside,TMhelix,outside,TMhelix,inside,TMhelix,outside,TMhelix,inside,TMhelix,outside,TMhelix,inside,TMhelix,outside,TMhelix,inside	CytoplasmicMembrane		cell division protein FtsW
GC_00001167	1	1	1	0	1	0	1	1	Ga0306812_102730	627.659	2157.39	1765.01	1504	1797.14	1681.05	1015.45	0.985699											inside,TMhelix,outside,TMhelix,inside,TMhelix,outside,TMhelix,inside,TMhelix,outside	CytoplasmicMembrane	1	hypothetical protein
GC_00001168	1	1	1	0	1	1	1	1	Ga0306812_10289	403.91	771.444	771.435	517.268	1889.06	665.986	936.328	0.967876											outside	Unknown		hypothetical protein
GC_00001169	1	1	1	0	1	1	1	1	Ga0306812_1011436	118.19	277.285	145.892	174.486	246.321	164.054	127.536	0.737617				pfam09699	Paired_CXXCH_1	TIGR01905	doubled CXXCH domain				inside,TMhelix,outside	Unknown	5	predicted CXXCH cytochrome family protein
GC_00001170	1	1	1	1	0	1	1	1	Ga0306812_1011443	31.8294	55.7004	35.4427	62.0754	56.8924	33.8926	56.4201	0.33658				pfam03781	FGE-sulfatase			COG1262	Formylglycine-generating enzyme, required for sulfatase activity, contains SUMF1/FGE domain		inside,TMhelix,outside	Unknown		formylglycine-generating enzyme required for sulfatase activity
GC_00001171	1	1	1	1	3	0	0	0	Ga0306812_1011005	153.382	190.463	183.578	332.76	324.044	269.729	490.255	0.84601				pfam00072,pfam00486	Response_reg,Trans_reg_C			COG0745	DNA-binding response regulator, OmpR family, contains REC and winged-helix (wHTH) domain		outside	Cytoplasmic		winged helix family two component transcriptional regulator
GC_00001172	1	1	1	0	1	1	1	1	Ga0306812_102198	9.90587	28.8565	19.0435	21.6772	36.3999	18.9524	21.1409	0.190466				pfam00535	Glycos_transf_2			COG0463	Glycosyltransferase involved in cell wall bisynthesis		outside,TMhelix,inside,TMhelix,outside	CytoplasmicMembrane		glycosyltransferase involved in cell wall biosynthesis
GC_00001173	1	1	1	1	1	0	1	1	Ga0306812_1011450	255.767	255.953	267.098	233.078	323.804	305.568	247.63	0.839793	KO:K00215	4-hydroxy-tetrahydrodipicolinate reductase [EC:1.17.1.8]	EC:1.17.1.8	pfam01113,pfam05173	DapB_N,DapB_C	TIGR00036	4-hydroxy-tetrahydrodipicolinate reductase	COG0289	Dihydrodipicolinate reductase		outside	Cytoplasmic		dihydrodipicolinate reductase
GC_00001174	1	1	1	1	1	0	1	1	Ga0306812_10384	42.1465	68.6481	58.5887	55.9483	74.2211	84.6687	85.6493	0.426943	KO:K02049	NitT/TauT family transport system ATP-binding protein		pfam00005	ABC_tran			COG1116	ABC-type nitrate/sulfonate/bicarbonate transport system, ATPase component		outside	CytoplasmicMembrane		NitT/TauT family transport system ATP-binding protein
[truncated: 8,053 more rows]
